# Supplementary material for: Taxon-specific expansion and loss of tektins inform metazoan ciliary diversity
Source: BMC Evol Biol. 2019 Jan 31;19:40. doi: 10.1186/s12862-019-1360-0 (PMC6357514; doi:10.1186/s12862-019-1360-0)
Supplement: Supplementary file 2 — Fasta file of Tektin protein sequences examined in this study. (FASTA 441 kb) [file 12862_2019_1360_MOESM2_ESM.fasta]

>Aa_Tek1435A
MARLVQNPTKYTPEEWHRSNHINYNSAERERKTAEMIRDESARLKHEVHITTIKTQSDVNKKLDQRITDVKFWKSELDRLHGETDDEINTLLHYKDRLERALDATQLPLQVAKQCLANREERVAIDLVHDDVEIQLLKEVEVIEGVQSLLKKTLDQSIEQIRLLRSAKYYLGKDITDKFSALTIDNTCADLQNDSPGIYYAPKAVKIEANSVTPDEWETFSNKNFLKAERECNSSKTLRSMIDEILQEIYNDQQKQCKTVNIALNKRIEETEKAKTKLENHLAKVREEINDMEQNVASLTQAIADKEAPLKVAETRLDNRTQRPNVELCRDRVQYRLVGEVGEISHNIERLRSLLRESENSLKGLRRNELTLEEDIEVKVQSLFIDKDQNMMLRQKINHKLF-----------------------------------------------------------------------------------------------------------------------------------------------------------------------------------------------------------------------------------------------------------------------------------------------------------------------------------------------------------------------------------------------------------------------------------------------------------------------------------------------------------------------------------------------------------------------------------------------------------------------------------------
>Aa_Tek1435B
MQTEFIQVTSKLTPQDWHAANYAHNYSSKKELEQSKMLRSATMDLLGKSAERARSNQTDVTKKIDKRLQKVTNWKSEVDRESQAVSAEMKALSYHINLLENALNSTENPLTVPKKSLSVRRKRTGNDLVRDNVEIQLYTEIEIIHSVQEALRRTIEHAMDQYRDLESCLKRLHKDSTDKSHAVRQDDSAYLTNNSSSFLGYFRHAVEYDPNASSPPEWEAYSTNNIARARNSRSLSENLRKKIQELLAKSMQQLNVQFNSVQESLGKRINETTTAKRDLENQIRKVMGEIEAVKDNIEMLEKNLAELQTHLKVNNTRLEHRTYRPNIEMCRDKPKHGLVSEYHALAGDINALKRRIQDSRNALERLNNRKWELEQEHNVKTFSLYIDKDQVGRLRKQMDWRPFLQRSGSASMASNLPGIRDTFCPVNHPSSMRSVGTPSRLRLSTPSKSASLFSGDIMNESLKHSLSNKMLSLEL----------------------------------------------------------------------------------------------------------------------------------------------------------------------------------------------------------------------------------------------------------------------------------------------------------------------------------------------------------------------------------------------------------------------------------------------------------------------------------------------------------------------------------------------------------------
>Aa_Tek2
MSLAANKLPPRYAVSDWHTSNKIVRTNAERLRNASHDVRQEARRLRNETDCHTRWTQHDTNTKLEKRIDDINEWKEALERCLGDTHKEIEALQAEKQTTERALDAKKLPLDVAVECLMLRENRIGIDMVRDEVEEQLHKEVEVIEGSKALLQQKISEAFEQLCLLQEAYHQMHCDVTDKNSALEIDNHCADLHNGSSDINFQVNPTRTMKGSVTPETWDAHSQYNKLRAESEMKAAERLREAIFATLEKTSNDLEAQRRATEYSYRKRIHETKQAQNELQWQQRNTKEEIATMEQDIQGLREAIEAKMAPMKVAQTRLENRTYRPNVELCRDIPQYQLCYEVGEIDGSIKALIEKLQTAESALQNLNEDLARIEEDLAIKTNSLALDNKCMETRQKLTNPDFIPDKEVGGVTEGLAKLSAAGERASPPPEIVDRDITPYQTAAAETGHQRIPTAVDQAMTMTQGVRTGSRSGKDSLETTYNASYEIGGTNLRSGDLARTLGKSTGVERYSASRGRRDLLVD------------------------------------------------------------------------------------------------------------------------------------------------------------------------------------------------------------------------------------------------------------------------------------------------------------------------------------------------------------------------------------------------------------------------------------------------------------------------------------------------------------------
>Ac_Tek1
MARLVTAPTRFTHEDWTRSNLTKYANADVERQQAERLIAESDRLKGETAKKTEKTQADVDKKLEQRLNDIRYWKTELDDKLKGITKEIENLEAFKQRVDKALQATEEPLHIARMCLANREKRVGIDLVHDDVQKELLKEVETIEGVQNLLRRTLEQATEQLRLNRKAKYQLDKDLKDKLGAQNIDEYCENLRNNSQNIHFNDSAAVIEPNSVSPEQWQDFSNDNINYAERERMNSVDLRSSIDGLLQQTSNDMRKQEDDTNEAFANRIWECKDTKGKLEDNLNKVIAQIKEQEENIATLELAIQAKEAPMKVAQTRLETRQHRPNVELCRDAVQYKLIEEVNEISDSVAQLQARLRDANSSLKGLVRNQLELEEDIAVKANTLFIDEVECMGMRKSINIQNF-----------------------------------------------------------------------------------------------------------------------------------------------------------------------------------------------------------------------------------------------------------------------------------------------------------------------------------------------------------------------------------------------------------------------------------------------------------------------------------------------------------------------------------------------------------------------------------------------------------------------------------------
>Ac_Tek2
MATEVRQVTRHQPPDWFTECYTQSTNAERQRSASHQVRQESRFLRNETDIQTKWDQYSNDVRLADRVDHIRKWKETLERTLGQLDQEIADLSEAKEETENALERMNLPTDVAIECLTLREGRKGIDVVQDEPENQLHKEVEVIDGIKKSLQQRISDSFEQLCLLQEARQQVQADLQDKNIALGIDIDQYNLSDRSANISYKPDALRVPKGSTTPQQWEDFSRYNKERAEAEMKSSNRLREQIHHTLQQTANDLEAQKQATEYAFRKRIHEFERAKDELEWQKKNTEGEIAELENDIRGIEEAIRNKIRPTKKAETRLENRTYRPNVELCRDAPQYGLVDEVKQLYASKHALEEKLKQSQHALDGLQKTLHRLNDDIALKANSLRLDNQCMGIRERLNPAPQTKIEKNLNLTGIERMKSSILA---------------------------------------------------------------------------------------------------------------------------------------------------------------------------------------------------------------------------------------------------------------------------------------------------------------------------------------------------------------------------------------------------------------------------------------------------------------------------------------------------------------------------------------------------------------------------------------------------------------------
>Ac_Tek35A1
MEYLGQTQTATYLTGPRQMTQYTQLPTIGTMQNTYKTFDTYPAPSPLRRSLTTLPWRPSTYYQSAKVSPASAVTRSMPDPMSQRTQLTELDALKVPPVFAAARNALYTRFTPNDWMASNQGNYLASDRVRSGAERLRMDTVRLCRETDDKTKRTQGDVGKRLGERIGDINFWKTELNHETDSMITETNQLLEAKRILEKCLAETENPLHIAQECLYHREKRQSIDLVHDNPEKELIKEVDIIKRCQEKMRNTIDRANVQLGLNRAAQHELEKDSSDKFVAENLDTNCHGLRNASRGIAYHDGVHRIDNTMSVPETWAKYSNNNIQRSQSERAASKNMRNEIESVINSCNNEMWQEWNSVNVALNQRSQETTDARNRIQTHLSKVLQEIFDMEKNIELLKKAIQDKEQPMQVAQTRLDTRLRRPNVELCRDPVQHRLVEEVGEITDTVDNLQHKLREAENALQALLRTKAALEQDLSIKNNSLFIDREKCLAMRKTFPMAPRIVSV----------------------------------------------------------------------------------------------------------------------------------------------------------------------------------------------------------------------------------------------------------------------------------------------------------------------------------------------------------------------------------------------------------------------------------------------------------------------------------------------------------------------------------
>Ac_Tek35A2
MATCGSVTQPQGAPPPNFGNMDYLGATQNATYTTGPRQCTQFTPLPSIGNMQRSYKAYDTYPAPTPMRQSLTTLPWRPSTYYQSAKVNPCTAIGRSMPDPSSARTQLTELDSLKVPPVFAAARNALYTRFTHNDWLASNQGNYLASDRVRGGAERLRFDTTRLAKEYDDKTKRTQSDVNKRLGERLGDINFWRTELIHELDSMITETNALNEAKRILEKNLAESENPLHISQECLYNREKRQSIDLVHDLPEKDLIREVDLIKRCQEKMRNTIDRANVQLGLNRAAQHELERDSGDKFIAENLDNTSHMLRNSSRGIAYHDGVHRIDNTISVPETWAKYSNDNIQRSQAERAASKNMRNEIECVINTCNNEMWQMWNTVNTALSNRIQETTDARNKIQTHLNRTLQEIFDMEKNVELLKKSIHDKEAPMQVAQTRLDTRLRRPNVEQCRDAVHTRLVEEVGEITDTVDHLQHRLREAENALQALLRTKGALEQDLTIKNNTLFIDREKCMAMRKTFPMSPRLVALG-------------------------------------------------------------------------------------------------------------------------------------------------------------------------------------------------------------------------------------------------------------------------------------------------------------------------------------------------------------------------------------------------------------------------------------------------------------------------------------------------------------
>Ac_Tek35B
MSCEIKCTRRCPTRYEKERPSACNMAYYDNPALVRTRSCTPITPEMSKILPYVTDKTISRHLGSYGRSMDLGHAKNYFNPATRTVYSRYNPNDWFLSNSCNYSLSDKERSFAERLRADAWRAVKETDARTRNRQNDVTKRLGERVYDITFWKSELNNEINAMATEIENLKEYKRTCEKALADTANPLHIAEECLMNREKRQGIDLVNDDVEKSLIKEVDVIKKCQAKMKKVLDKAYVQLKMDRAAQHALEIDAKDKHHAQGLDDRMQQLRNSSAGVGYIPGIENIDNTITIPESWARYTQENIARSQKERASSERLRGEIDSTLRQCANDMWNNFNAVNNSFNTRVRETTDARNKLQAHLQKTMQEIFDMERNIALLRKAIQDKEQPMKVAQTRLDERTRRINVELCNDPVMKSLQREVNEIRESVRILKERLKSSELSLARLMKTKATLEHDISVKDNSLKIDSSFCMGMRKGFPMDPKVGPIFQMPIC-------------------------------------------------------------------------------------------------------------------------------------------------------------------------------------------------------------------------------------------------------------------------------------------------------------------------------------------------------------------------------------------------------------------------------------------------------------------------------------------------------------------------------------------------
>Ac_Tek4
MAAVEQAMPATATLASREVPPDPPAPVVNPNPNMEITYTGNTGNDMGISTMGFRSAKFNPSEWQESNYSKYYQSFVDRDNAERAIHESKRTVKEAEETTNRTQAEATKKLAESAKNIEFWKFELNREIQDVIDETDLLLAQKKRLENALRATEVPLHIATDNLNCRQRRLGVDLVQDDVEISLLKEVEIINNVQDLLKNTINQTEKQIRLNRDAKQNLEMDWSDKKEALEIETKSGSLRNHHTNKQFHDGAAKFEEIQSTPESWAQFTHDNIARAEHERMASIQLRTLVDNVLEDTSRDMREQADQVDVNFTKRIAQMEDAKTKLEENLNKVVKQIKDQESNIADLEKAIRDKEDPLKVAQTRLYNRTYRPGVELCRDPSQYHLVGEVNEINQSIDALKQQLNQAQNSLKDLQDNRMGLEKEISVKKNSIFIDREKCLTVRNRFPSRTKLQGYQ-------------------------------------------------------------------------------------------------------------------------------------------------------------------------------------------------------------------------------------------------------------------------------------------------------------------------------------------------------------------------------------------------------------------------------------------------------------------------------------------------------------------------------------------------------------------------------------
>Ad_Tek1435A
MARLVQPPPKYTPEEWHASNHLQYFNAERERAAAERLRDESFRLAHETEVRTRQTQLDVNKKLDQRITDINFWKSELDQKQEDTVNEITMMLQFKARLERALADTELPLMIAQQCLANRERRMKVDLVHDNVEMQLLKEVEVIEGVQALLQRTLEQATEQIRLLRSAKYYLDKDRKDKFQANNIDNTCASLENTTQGLRFAKEAVKVEKNSVTPDEWEDFSNKNILKAEREKNSAINLRSIIDGILMQTLSDLQAQCEAVNLAFQKRIEETVEAKTKLEEHLAKVMDEIAAMEQNIAMLKKAIADKEAPMKVSQTRLENRTFRPNVELCRDRVQYRLLEEVFEISTNIERLHEKLADAEASLKGLIRKQLSLEEDIEVKANSLFIDRDQCMELRKQIDHVSH-----------------------------------------------------------------------------------------------------------------------------------------------------------------------------------------------------------------------------------------------------------------------------------------------------------------------------------------------------------------------------------------------------------------------------------------------------------------------------------------------------------------------------------------------------------------------------------------------------------------------------------------
>Ad_Tek1435B
MTQSFVETAKYLSSSTFDPPPYLRPTGGPYETTYTASFQTARPYTSPHSFRPLSRSLEFPHKLLNGSSSGLEHLPYTAVTQRAIHKYTPQQWRTSNVLNVSSGEKERATAERLRDECSRLRTETALLTHRTQSDVNKKLEHRIHDINYWKTELEKQHADIVAEIKALQAFIGRLEKAVAATERPLNVTKQCLEYRERRVKIDLVHDNVESHLSKISLCQWKCASGRVRSGSFTPDEWEGYSAENIAKAERERKASIALRSEINGILMQSYVDLRNIFEVVNNEFSKRIEESVSAKRSLEKELARVMDEIASMENNVRDLKLAISEKENPLKVAHTRLDKRSLRPNVELCRDPVQYRLVGEVGEISVSIDRLRMRLAEAEASLMALLRNKERLEDDIEVKTNSLFIDRDQCMVIRQQIRHISH---------------------------------------------------------------------------------------------------------------------------------------------------------------------------------------------------------------------------------------------------------------------------------------------------------------------------------------------------------------------------------------------------------------------------------------------------------------------------------------------------------------------------------------------------------------------------------------------------------------------
>Ad_Tek2
MALTDPKIPPRFAVSDWHTSNTVIRTNAERQRDASHRVRQESRFLRNETDNHTRWTQHDSNTKLEKRIYDINSWKRSLERCLAESDAEIALLQQERERTERALEAKKVPLDVTLECLMLRDNRQKIDLVRDEVEAQLHKEVEVIEGAKALLQQKVSEAFEQLCILQEARHQLHLDITDKYTTLEVDGECYRLNNNSENIGFQVHPTRTVKGSVTPETWDSFSNYNKLRAEAEMKASKHLREAIFATLQQTANDLEAQRQATEYAFRKRVHETNQARSELEWQQKNTMEEISTLENDIKGIKEAIDAKNAPMKVAQTRLENRTYRPNVELCRDQPQYQMCHEVAEIGGSIRALNEKLREAENALQALRSNLERINEDLATKNNSLALDNRSLQVRQKMKEVPHSMMNTGHVFNSIQNSSRVPTMENAPFTEAQGITSPVQLASPRATQTLTPPVTERRGATPLVD---------------------------------------------------------------------------------------------------------------------------------------------------------------------------------------------------------------------------------------------------------------------------------------------------------------------------------------------------------------------------------------------------------------------------------------------------------------------------------------------------------------------------------------------------------------------------
>Ae_Tek1
MAKIDIDVNRVFSPSTRFTLDEWHHNNQFRYRCSETQRELSDRLLAEAMLACDSAKEIVKANKEETDHRLLEKLNDIEFRKGELLSIRKEIALEIDALSVYKERIINVLKSVKRNALAICERCLIARKCRLSIDLVYDDVETNLLKECDVIQGAENLLDQILKNTCEQIRKLKATLYHTDHDLKNKEDNLHIDRRNVTLKETDFNLRIYHDTSSLDKSVVMLNEWELQTNSNVIDANKEINSAKQLRCYIDTIIKQTIDELNNQKNVTNEAFRQRIEQTREAKTKLELQHSEIIKQVTAMSSNITSIKKSIAEKEGYMALAHTRLGHRCQRPGIEHAQDLVEVNLVKEIHELRNVVANLQRMLCAAETSLRYLLKTQIQLEEDINVKINTLKIDEVDCMTLRQSIDYRAY---------------------------------------------------------------------------------------------------------------------------------------------------------------------------------------------------------------------------------------------------------------------------------------------------------------------------------------------------------------------------------------------------------------------------------------------------------------------------------------------------------------------------------------------------------------------------------------------------------------------------------
>Ae_Tek2
MAKFVSTYEKPLPHIGLSDWYTKQWELRQNSNVKRSEACRLCNSSKTTRSEGNVTTKWDTYINDARITDRVLELSRWKDILDDLLQKLLTEIRLLSDEKANTQKELENITHPLRIASECISMRDCRRETELTYDEADVELKKELRLIANIHEEFTKRAQTAWEKLNCLEALKFRLSLDIEDKNETIRIDKDNLELDPTSANISYKSKTLVDKTRSITYEVWLDRCRCSKLSAEKELSESYNFREATRVMREHALNDIRAQQDATDYTLRKRIYQTQKGRNEMAWQKLKIQKEMEMLGKEITQLEATLMNKIGVVKCVETRLENRIYRPGSEHCKDDVESGLKKEALQLKQTEEDLIKMIEHAKTSYNSLESLLKRIDNNLEDKQHSLNTDVMCLDMRAPLKTGDRARLPNETNRNIVLSHMEKEIPLES--------------------------------------------------------------------------------------------------------------------------------------------------------------------------------------------------------------------------------------------------------------------------------------------------------------------------------------------------------------------------------------------------------------------------------------------------------------------------------------------------------------------------------------------------------------------------------------------------------------
>Ae_Tek3a
MEQVAGPPIPTRVGEFYKTPRPHPWRPTLGYEVVEVTPLSAQPITNLLVDACRTSRGLAAEPLKFPNLVTGFDRNPSHAARAALYTRYTPSDWIQNEIKLYNEANANRNYSEKLRKNNACLMREVDEKVKEGQTESGRKLGERITDVTFWRNEVASELERLIIENGKMQDSRRKLQTVIQSLERPLHITQECLYHRESRKGIDLTHDEVEKDLLEEVEIMRNCEKKLKQIMDKCINQLTNGRAVQHQLQIDLQNKETTLGIDNVCHQMNNLTRGLQYYGGIERYDPSVITPEFWEEATNSIVKKSQTERAKSHQLRNDIDNVINAVVHEICEAWTETNEALDRRIAEMLEAKEKLQTHLHKIQEEIFDVEKNVALMQKTIADKSPVLKVVHTRLEARTHRPDNELCKDDAQLRMNKEVEDINKIVNDLNMKLQQSEAQHQQLLRTRSNLESNLKSKIDALFIDREKCMGLRRSCPISSIVKY---------------------------------------------------------------------------------------------------------------------------------------------------------------------------------------------------------------------------------------------------------------------------------------------------------------------------------------------------------------------------------------------------------------------------------------------------------------------------------------------------------------------------------------------------------
>Ae_Tek3b
MSYMEPVVPIRIGDYTRTHHLLPWRPNVGFKNTEVIPLVTKSISSYALDASNKMSTRPLKFPNLITGYQRNPVHASQAALYTRYTPHEWFQKQVRYYNEADSQRHYSERTRNDALRIIRNAEEKIQHGQYDTSRRLGERINDITFWRNEVAAELERMLHEIERLHDCRNILEKASRDIEGPLHIAEECLYHREARKGTELVHDESEKCLLREVENLRTNQKKLEAYLDKCKDQLRNCRASQNQLELDLKNKESALGIDSICHQLSNHTHGLQYYSGIEKYDPCVSEQETWADAVNRIVQRSQTERNKSCQLRTTAESLVNKVAQEMWNTWSNTNNALTHRSSELLEAKNKLQQHLQKVQQEIFDVEKNLELMRKAIADKSYATKVAHTRMEARMHRPDMELCRDYAYASLQKEIDEINHQLERMHKSLKELENQHQKLLRTRTMLEHDLALKIDAIYIDKEKVCGLRRAYPVNALFRF-------------------------------------------------------------------------------------------------------------------------------------------------------------------------------------------------------------------------------------------------------------------------------------------------------------------------------------------------------------------------------------------------------------------------------------------------------------------------------------------------------------------------------------------------------------
>Ae_Tek4
MMKHECGCGDNAEKPPLYLPQPEDKYPPKLEHTMEPIGPWATGKVTCSRENGITGLRPVADRYSITRYGPSEWRAHNLSIFQQSNERVHDARVAADRAKQCIDQVYTTADKIQLETTEHLKTRANVVYHWKTNLEHAIAAIAEEMELLETERRRVQRSLSILTIPLSIANEFLQLRSLRLNTDLVRDKVEEQLIKEIALCTEIRDLLRRIYEQIEMQMVELKSAKARAENDWSDKIHTYNLDSICVNLSNDSPLLLWKAGATRFPADQSTPTSYDHFTQEVLADGETAKQRSIKLRSTLNDIYTKSIKDLRDQATRVDVALANNVELTQDCLQQLENDLLRCLHELANTEKLIETLRGSTKGLNNGMKLAQTRLDNRLNRFNVESCRDAPQLALIEEVKSLGEHTSAVLAELKRAEEVQAELVKTRGILEHEIMIKRKTLHMDKERGQLLRTFYPSNTKLAGF----------------------------------------------------------------------------------------------------------------------------------------------------------------------------------------------------------------------------------------------------------------------------------------------------------------------------------------------------------------------------------------------------------------------------------------------------------------------------------------------------------------------------------------------------------------------------
>Am_Tek3
MELIGSTQTATYTRPKTSNFLPAISTTASSYRNFPPALTANQNANMPWRTNTYFRSGSAIPSILSSSQRDNLELVRAKTMFYPSNRAAMSTRYMPDDWFKSNYNNYRESESSRNSAERLRRDTLRLIQDRDQITRWTQESTSKNLGERLNDITFWRSELHHEIDNMVSEIAALTEVKRRLERALAETEGPLQTSQECLFHREKRMSIDLVHDGVEKDLIKEVEVIKSCQERMRRSLDKAIAQLASNRAAQHELERDLNDKVTAQRIDDRCHQMRNTSDGISYYRGIDRLDPSLSLPDSWSKFTDDNILLSQSERSTSHKLRDEIEVLLNTTANEMWNQFNSANVSFTNRISEMAEAKNSLQTHLAKTLQEIFQTEMLIETLKKAIRDKENPLKVAQTRLEERTRRPNVELCRDNPHHRLVGEVREIEDSIYKLRERLAEAENTLQNLVKTKVTLEHDISVKANSLFLDQEKCMSMRRSFPSTPRLVGYT--------------------------------------------------------------------------------------------------------------------------------------------------------------------------------------------------------------------------------------------------------------------------------------------------------------------------------------------------------------------------------------------------------------------------------------------------------------------------------------------------------------------------------------------------
>Amb_Tek1
MAKLVQLPPKFLPQEWTLANQTRYANAESQRSRSERLIAESERLVDEIEKTTQRTQSDVNKKIEQRLEEVRYWKKELDTKLDDTVTEIDALLRYKVRLEKALESCVEPLNIAQQCLLNREKRVGIDLVHDEVERELIKEVEVIQGAMALLHRTLEQTIEQIRECRSAKYSLEKDLKDKFHAITIDDHCSTLTNNSPNIGYVSNVARIEGNSVSPVEWEDFSNENIVRAEKQRNNAISLRTLTDSILSATANDMRKQCETVNIALMNRVMETKDAKGKLEAHLAKVMDEVTCQEKNIEALKKAIVDKEGPVKVSQTRLATRICRPHVELCRDPVQYRLISEVQEITTNIERLQETLAHAEAELRGLVRNQLSLEEEIKVKENSLYIDEVMCMQIREAISINNF-----------------------------------------------------------------------------------------------------------------------------------------------------------------------------------------------------------------------------------------------------------------------------------------------------------------------------------------------------------------------------------------------------------------------------------------------------------------------------------------------------------------------------------------------------------------------------------------------------------------------------------------
>Amb_Tek2
HTSNLLISTNAERQRTASHQVRQEARALRNETTNQTKWDEHDTRTRLSERIDNVDRWKETLARSLMEVDSEIDNLGQMKEEAERALQAKNVPLDVAIECLALRDRRQAIDLVKDLVEDELHKEVEVIEAARKALQQRISEAFEQLCLLQEVRQQLNLDHRGKMETLDIDRTCVSLNKNSPNISLKPDPTRVPTGSTTLDQWEQFSRYNKDRADAEIKAATLLREAIAVTISQTNNELDAQREATEFAFRKRIRETERALDELKWQEKNTKEEIADTEEEIRRLEEDLRLKRGPLKLAHTRLENRTYRPNADLCRDKAQYGLTDEVHQLEGTIAALKQKLAQTQDALDALYKHLARIQEDIRIKENTLQQDNRSMDTRKKLTVPAEKYMPTVDTFNRTTNRSLSPLKERQLELA------------------------------------------------------------------------------------------------------------------------------------------------------------------------------------------------------------------------------------------------------------------------------------------------------------------------------------------------------------------------------------------------------------------------------------------------------------------------------------------------------------------------------------------------------------------------------------------------------------------------------
>Amb_Tek3
LEAERLLQGGFGHPLLGTLHKKLSKCHPIQALPFPSNRTALFTRYSHDDWYKSNQLNYRESESSRHSAERLRVDTSRLLQDKDQQTRRTQTDTSKNLGERVNDIAFWKSEINHEIDQMIGETNSLTDVKRRVERALAETEGPLQVAQECLYFREKRMSIDLVHDDVEKQLLQEVDTIKACQEKMRRHLEKTIAQLGSNRAAQHELERDIGDKQTAYRIDDKCQTLRNSSDGIGYYRGVDRIDATISVPESWAKFTDDNILRSQSERAASAKLREDVETMLNVTSNEMWGQFNNVNVAFTNRISETADAKNKLQVHLAKTLQEIFQTEMTIESIKKAIKDKQAPMRVAQTRLDERTRRPNVELCRDSAQLRLVNEVHEIDDTIQALQQRLRESEDTLQMLVHTKANLEHDL---------------------------------------------------------------------------------------------------------------------------------------------------------------------------------------------------------------------------------------------------------------------------------------------------------------------------------------------------------------------------------------------------------------------------------------------------------------------------------------------------------------------------------------------------------------------------------------------------------------------------------
>Amb_Tek4
KELELVRNVQELLKRTLEQTVMQIRLNRDAKQTLEMDWSDKVEAYDIDDKCGRYNNQSTEIQFHLNSSKFEDNASTPESWAQFSHDNICKAEHERMASINLRTLIDNILQDTAEDLRMQAAAVDKAFAKRCEEVEDAKRKLENQLSKTLEEIAKQEMNIASLKQAIKDKQAPLKVAQTRLYQRTHRPNVELCKDAVQFRLVNEVAELTESICCLQQQLEESEQALINMEDTRLSFVKEIAIKANSLFIDREKCMAHRTRYPTLLRLTGYQ-----------------------------------------------------------------------------------------------------------------------------------------------------------------------------------------------------------------------------------------------------------------------------------------------------------------------------------------------------------------------------------------------------------------------------------------------------------------------------------------------------------------------------------------------------------------------------------------------------------------------------------------------------------------------------------------------------------------------------------------------------------------------------
>Amb_Tek5
ISQECLFHREKRMGVDLVHDLVETKLLEEIAMIRCVKEKMKRLAGKVESQLQANRVAQHELEKDLTDKKVAKEIDRKCFNLRNTSEDISYFLGVENIDGTVSVPESWGKFSDKNILHSQCHRAASSRLLEEVENIMEISSREMWSKFNDVNVAFTRRIAEMAETKNRIQVHLAKTLQETCETENAVLMLKQAIKDKEGPVKVSQTRLATRICRPHVELCRDPAQYRLISEVQEITTNIESNVREPLSFWAVWMLPEVRGPRSHSLRTPRLSDWDVGFTMLY------------------------------------------------------------------------------------------------------------------------------------------------------------------------------------------------------------------------------------------------------------------------------------------------------------------------------------------------------------------------------------------------------------------------------------------------------------------------------------------------------------------------------------------------------------------------------------------------------------------------------------------------------------------------------------------------------------------------------------------------------------------
>Ame_Tek1
MNNRPLELVPPPPLKFTLYQWHLNNRHRYRCSEAQQELADRLLNESQRICELSSETVKNNKEETDHRLKEKIGDIEFRKKELLRIRKEVILEIDTLSIYKERIMDALSSIRKSALIICEKCLVFREQRLGIDLVHDDVEKELIKECEVIRGVENLLVRTLEQTQEQIRRLKATLYYMDHELEDKENNLRIDKHNLTLKETSLNLSIYHGSSRLDPSTIELNEWEMQTNNNIMIASKEINCAITLRCYIDTIIKQAIDDLNEQKNATNEAFRHRIEETKEAKTKLELQHSEIMRQAEEMKENITRIEKSIAEKECFLALAHTRLGNRCQRPGLELTRDLVENNLVKEVYDLRDVMSKLQATMFEAQASLRYLLKTQIQIEEDINVKTNTLKIDEVDCMTLRQSMFYHVY-----------------------------------------------------------------------------------------------------------------------------------------------------------------------------------------------------------------------------------------------------------------------------------------------------------------------------------------------------------------------------------------------------------------------------------------------------------------------------------------------------------------------------------------------------------------------------------------------------------------------------------
>Ame_Tek2
MAKSVTTYEKPLPHISLADWYAKQWDLQQNAAFKSEDAFKLRNTGKIVCSETMVKTIWDTYMNNTRLADRVTELSRWRELFQNLLDKLVAEIKLLRDEKVDTEKEIETLNFPLQLTAECISMRDCRRGTELTYDEADTELKKELCVIENIKKLLTQRVQASWEKLNRLEEVRFTMQLEVEDKDETIKIDKENLNLDRTCANISYKPNALRTPKGSISYEAWLEHCRYIKTLADNELSDVYTFREALNVMRERARNDIKAQQDATDFSLRKRIYQTQKARNELEWQKLKIQKEMEILQKEIVRQEDALLHKIDSIKCAQTRLENRTYRSGFELCRDEAELGLKDEVLNLTQTEKDLTKVLENSKGAYNNLEGLLLQVDRNLDDKQHSLATDVMCLDMRATLKTGDRTRLPNETDRNIVLTRMEKEIPLES--------------------------------------------------------------------------------------------------------------------------------------------------------------------------------------------------------------------------------------------------------------------------------------------------------------------------------------------------------------------------------------------------------------------------------------------------------------------------------------------------------------------------------------------------------------------------------------------------------------
>Ame_Tek3a
MDNNKIGTKGETVMYSQLQPWSTVGVLPCMEQIAGPPIPIRVGEFYKTPKPHPWRPTLGYEMIEASPLPAQPITNLLANTCYMPKGMATEPLRFPNLVTGFDRNPAHAARTALFTRYGPYEWVQNQLRLYNESDSNRNFSENLRQDTVRIMRETDEKVQKGQIETGRKLGERITDTTFWRNEMASELERLIIENAKMQECRRNLQITIQSLEGQLHIAQECLYYREARTGSDLVHDQAEHALLKEVEVVRNCENKLEHFTDKCNNQLTNGRAVQNQLEIDIKNKETALGIDITCHQMNNFSRGLKYYGGIEKYDPSVTEAESWIEASNNLVKKSQTEREKSNQLRSDIEIAINAVGHEMWEAWGNTNNALARRAAEMLEAKEKLQIHLHKIQQEIFEVEKNLQLIQKAITDKSSALKVAHTRLESRTHRPAAELCKDYAQLRMIEEVETINSTIHDMNLKLQRFEAQHQQLLRTRSNLETDLKSKVDALFIDREKCMGMRRSYPIASVIKF----------------------------------------------------------------------------------------------------------------------------------------------------------------------------------------------------------------------------------------------------------------------------------------------------------------------------------------------------------------------------------------------------------------------------------------------------------------------------------------------------------------------------
>Ame_Tek3b
MDILATRRKQLQSWSTFNLPISYVEPITLRNLNNYTNKYNSPWYSKDYNNVEIIPLTKSTSNYTLDIPNTINSSRFPDLKTKYEHNAQRGSKTILHTRYTPDEWYQKQIKYYNDANSCRYFSERTRNEALQIIRDAEEKIQSGQYDTDRRLGERINDISFWRNEIASELERLIQEIERLNDCNSVLNKAIKDIENPLHIAEECLYYREARKDTELVHDNSEKCLAKEIEILNQNRTKLTICLDKCKNQLQDCRLCQCQLELNLKCKENALQIDTMCHQLNNYSSGLQYYIGIEKYNSCLTEQNTWIHDANQIIEKSQTERNKSCQLRTDAEALMIKITQEMWDAWSNTNNALTHRSSELFEAKNKLQQHLQMVQQEIFNVEKSLELMHKAIADKSHILKVAYTRLQTRTHRPDIEHCRDYAHMSLQKEIDEINHQMERMYSKLKELENQHQNLLKAQTTLEHDLALKIDAIHIDQEKVSSLRRAYPINILFKF----------------------------------------------------------------------------------------------------------------------------------------------------------------------------------------------------------------------------------------------------------------------------------------------------------------------------------------------------------------------------------------------------------------------------------------------------------------------------------------------------------------------------------------------
>Ame_Tek4
MNNNQDGDGDKEMPCPQLDYTKVDEQLYFPQPGNELPVQPEEQMEPIGPWATGRVTYTSQDGLTGIRPVADRYSITNSGESQWRSNNLKFFKQSNEKINEALRAISNAKRCVERSYKEADKLQLESMEYLKNRASEVHRWKTELEHLILEITKEIELLQAEYRHVKHSLSLLTVPESIAGEFLELRSRRLDSDLIRDEVETELTKEVALCSEIHDLLVRTREHIEMELTELKTAKARMEMDWTDKTDSYTIDAENIKLTNDSRIIMWKLGATRVPAEQSSPAGYEHYTRETLSEAEAARQRSVNLRSTLDSIYKNAIKDLRNQATRVDLVLSKKIKLTEDVRLQLEKELLRCLHELANTEVQIEELRHSTRGMDCVMKVAQTRLANRLQRRNVESCRDTPQFALLEEVKLLNERTSAMLAELKVAEETLAGLTKARSDLEREIIVKRKTLYLDKERGQWLRSFYPTTI-----------------------------------------------------------------------------------------------------------------------------------------------------------------------------------------------------------------------------------------------------------------------------------------------------------------------------------------------------------------------------------------------------------------------------------------------------------------------------------------------------------------------------------------------------------------------
>Ap_Tek1
MLLLISGSTFQELTCVIFRTFLKKMSRLFQAPPKFHPSEWHVANKMQCASTESQKSSSERMIAESQRLVDEIEKTTQKTQSDVNKKIEQRLEEIKFWRQELDNKLEQIINETEVLLTFKTRLEKALESCKEPLVIAQKCLLNRQSRVGIDLVHDEVEQELVKEVEVLQGVIALLERTLEQTIEQIRLNRSAKYNLEMDLKDKFTASKIDSYCASLTNNTPDVRYADNAVKIEGNFISPEDWTDFSNINVEKADKQRNNSLSLRAMIDSILSQTANDMHKQYEMVNVAFRNRVKEVRDAKHKLEILLASVMDETALQEKNIAALKKAIADKEGPVKVAQTRLEARNHRPNVELCYDTVQYKLISEVQEITNNIQRLKDTLAQAETELKGLSRRQLSLEEEIQVKANTLYIDEVLCMQMRESVCINNF-----------------------------------------------------------------------------------------------------------------------------------------------------------------------------------------------------------------------------------------------------------------------------------------------------------------------------------------------------------------------------------------------------------------------------------------------------------------------------------------------------------------------------------------------------------------------------------------------------------------
>Ap_Tek2
MLIFCSLAVTCYDEMATLSVKPGQRFTVPDWHTNADLISADAESQRSASHRVRQETRALRNETNNQAKWDEHDNQTRLTERISSVNRWKETLDKCLADIDEEIDALAKVKEAAERALQAKNLSLDVAIECLTLRESRRAIDVVRDPVEDELHKEVKVIDKAKRELQQRVNEAFEQLCHLQEARQQLSFDHRGKMEALEIDRVCLSLSVNSPNISFKVNPTRVPNGSTAVDEWEQNSQYNKDHAEAEMKASTKLREVIMLAIAQTNNELEAQRVATEFALRKRIRDMERAYDELKWQERNTLEEIAEMEEDIRRLEEDLRRKMQDLKVAHTRLETRTYRPNVELCRDQVQYGLTDEVHQLEGIIRTLKLKLAEAQDALDALYRQLYRIQTDIGYKANSLVLDNKCMDSRRKLVVPAEKFVPEVDTFNRTTNRAPSPLKNGQLELA-----------------------------------------------------------------------------------------------------------------------------------------------------------------------------------------------------------------------------------------------------------------------------------------------------------------------------------------------------------------------------------------------------------------------------------------------------------------------------------------------------------------------------------------------------------------------------------------------
>Ap_Tek3
MELVGSPLTATHAHPRSTPTNFLPAISTMASSYKNRFPYYPLPQSFSLPWAPSAYYRTAAINPTLAPFSGSAQGLTPSKTLPFVSNRTSLFTRYTPDDWYRSNLTNYRESETSRHNSENLRVDTSRLIQDKYQQTKKTQTESTKNLGERVNDIDFWKSELCHELDEMIGETNALSDMKRRLERALAETEAPLQVAQECLLHREKRMGIDLVHDNVEKELFTEVDVIRSCQERMQRFLDRAKAQLASNRAAQHEVERDLANKQTAYRIDDKCHHLRNTSDGISYHRGVERVDATISVPDSWAKFTDDNILRSQSERAASAKLRDEIENLLVVTANEMWNQFNSANVAFTNRIAETADAKSKIQTHLAKTLQEIFQIEMSIEAIRKAIRDKVPPLKVAQTRLDERTRRPHVELCRDSAQLRLVNEVHELDETIQSLQQRLRDAEDTLQTLVRSKAVLEHDLAVKANSLFIDQEKCMGMRKSFPCTARLVGYV-------------------------------------------------------------------------------------------------------------------------------------------------------------------------------------------------------------------------------------------------------------------------------------------------------------------------------------------------------------------------------------------------------------------------------------------------------------------------------------------------------------------------------------------------
>Ap_Tek4
QRLQDIHFWKGELQKEIEDLDAETGLLAAQKLRLERALDATEVPYSIATDNLQCRERRQPPDLVCDEVERELLKEAELIRNIQELLKRTLMQASNQMRLNRDHKEICEMDWSDKVETYNIDDKCGRYNNQSTNIQFHPSSVKFEESASTPETWAKFSHDNIYKAEREKQASINLRALIDNILHDVSEDLRMQCAAVNEAFAKHLEELDDTKHKLEHHLKKTLKEIGDQEANIAALKQAIKDKEAPMKVAQTRLYDRSFRPNVELCRDAAQFRLINEVEELTESIESLKKKLLEAEQSLRNLEDTRMNLEKEIAVKTNSIFIDRQKCLAHRTRYPSTLKLAGYQ----------------------------------------------------------------------------------------------------------------------------------------------------------------------------------------------------------------------------------------------------------------------------------------------------------------------------------------------------------------------------------------------------------------------------------------------------------------------------------------------------------------------------------------------------------------------------------------------------------------------------------------------------------------------------------------------------
>Ap_Tek5
MEFLGTTQVASYCGTKKRCLFPDPAPTSTTKDSYQSYYLPGYRHLSSWRPSLLHKVISVPPSSDEPYNLTGRPPTVLPTLRSALHARYSTRDWHHANMVQLKGSETSRYWAGRLNTDSVRLMQDKDQLTYQMQEDSRRNLGERISNIDFWRSELVYELECLLRETQALETAKKRLECAADEIQGPLKTALECLYYREKRKGIDLVHDDVEKNLIKEVDVFKDCQEILAKLAQRINHQLGINRDAQHALEQDLSDKNSAHFIDEKCFNLRNTSDSINFYHGVEKVDGTVSVPVTWAKFSEDNIRCSQHARANSVKLREDTEVGLESTSEEMWNQFVSTNLAFNNRIAEVADAKNKLQAQLAKVLQEIFQTEDTIMLLERSIMAKEYPLKVAQTRLETRTKRPNIELCRDEPQYQLVTEVYTIDDTLQTLKKRLQEARDTLQMLLANKSKLEHDISVKANSFFIDKKCMDMRKTFPSTPRLIGY---------------------------------------------------------------------------------------------------------------------------------------------------------------------------------------------------------------------------------------------------------------------------------------------------------------------------------------------------------------------------------------------------------------------------------------------------------------------------------------------------------------------------------------------------------
>Aq_Tek1345
MAKLMPSPTKYHPSEWHTSNKTNYKQSETERTRSERLRSECNRLSNEVQQTTFRVQKEVEHKLSQRIDDITFWKEELEKKIKQTSDEIEAVINMKIELEKNLEATNFPLEVTKRCLMFRENRQAIDLVHDEVEIQLMKEMEVIEGVQCLLQKTHDEALEQLRLLRSCKYKLEKDTKDKFGALHIDKECATLTDTSPGIRFSPAASVDIQTKSILPVEWQDISDVNICKAEQERISSTTLRGVISSILSQTKQDMMRQREIVNEAFYKRIQEVTDAKVNLEAHLKEVIKEIASQEQNIASLQQAIHDKTGPMQLSQTRLDLRSYRPNNELVRDPAQYELAFEVKEIEFTIQKLQEHYLEAQATLKKLNRNQLVLEEDISIKTLSLSIDNDQCMSLRRQMHTK------------------------------------------------------------------------------------------------------------------------------------------------------------------------------------------------------------------------------------------------------------------------------------------------------------------------------------------------------------------------------------------------------------------------------------------------------------------------------------------------------------------------------------------------------------------------------------------------------------------------------------------
>Aq_Tek2
MATAYETSPTKYAPSDWTISNEVIQSSAERQRLASHRIRQESNQTRNETSITTKWTQHSNDTSLHQRISDVTDWKSSLQHTLSETDSAITKLSESKRLAEYALMAKEMPLHVVLECLVTRENRVAIDLVRDEVEAELNKEVSVIEGVQAILHQRIGDAFKQLCQLQECYEKLQFDISDKTQALSIDTDCVGLGNSSSGINIQTDPTRIKKGIVNPVQWESYSVHNTDEANREIAQSVRLRESISQTIQQTTNDLESQWTATNYALRRRIHEIKQAYQELEWQKKNTEAEIAQVKQEIESLTVSLMEKTPPMKVAHTRLENRTYRQNVELCRDQPQYNLVEEISEITTSQKKLAEKLHVSKQTLGTLQRTLERIMKDLSVKSNSLQLDKKCEEIRQILSKHPKPHQLPQLVKEAMEEKKDENNKNP------------------------------------------------------------------------------------------------------------------------------------------------------------------------------------------------------------------------------------------------------------------------------------------------------------------------------------------------------------------------------------------------------------------------------------------------------------------------------------------------------------------------------------------------------------------------------------------------------------------
>Ars_Tek1
MSGKLFPTTCERYDWKLITDKLLRDAETQREQSEKILVAAETFCQQALMQHERSTKDVKHNIVANIQEIDYWKEEIQTAINELKEVHDAANAMERRIAKAKDHYHGIDDATMKCFKKRENQESNKTAMDRPQANLHIEHTMLMEIILELEDLMKKLADNARLCRKMSKELEYAYNNKQAAKNLNEYVLSLNITSPEIKNKGGVEKQDCVMTEEKWREDMLDACHDSLVLAKNTKEIIQMSEFSLQSLKDKIKQQYYVTDCYFQDKISITSKCKSQLEEHLSTIRSQIKRGDETLVTLKKFLADRKPSIELAETQLNIRTTRPKSDRVFDKSQKRLLEEIHDMETSMETLEKQIKTCETTLRSLRRSEQKLKTEIDDKTEVQKIDELYCMDVRSTVQFLDF-------------------------------------------------------------------------------------------------------------------------------------------------------------------------------------------------------------------------------------------------------------------------------------------------------------------------------------------------------------------------------------------------------------------------------------------------------------------------------------------------------------------------------------------------------------------------------------------------------------------------------------------
>Ars_Tek2
MSQVVRTGNLVMKNKIHYTIDDWGVQLQHLSTGVNQQLGKASQFRNESSQMRCHMDNTTKWNQYRNNVRLSDRINENENWVGSIDRLLECLDRESEGLDETRKVAEKTLDNLFLPYELAVETLAVRDRRRDFDLVIDDVETYLKKEIETILLYRDELISAIEEAFRELIGLREVRHVLVLEHQDKTEALNIDKEQLNKAESASDVTFKPDVTRVSKRSTSCAKWLEHTKEIISMADEKIKKVCQMKLDLTNVIQRAKRDIKCGRESTNFAYRRRIQNTRQALAEMEWKKQQLLEEESSLNKELENIGDCLTHKVQAQKFAQSRLENRCLRPHIEMCEDHVQRGLRQECIDIENNNNILKNKLDECRASVTEMINYMEILDREIKSKKESLDIDMKTLDTRKVSDLTTEQTL--------------------------------------------------------------------------------------------------------------------------------------------------------------------------------------------------------------------------------------------------------------------------------------------------------------------------------------------------------------------------------------------------------------------------------------------------------------------------------------------------------------------------------------------------------------------------------------------------------------------------------
>Ars_Tek35
LSVAEIDNVHDGVQASLIQEINTIKTIQQKCQKALEEIVALLDSIRVMKHDLEKDLRNKQSAIHIDKNAQTLHNNRSDLNHYWGIEKFDTFRSTPETWIKHSDENISRSRQLRGNSEALRNEVTNLIQFSTEDLWNNWNSVNTALKLHVQLTKTQQEVHQINKYIDMIQMAIEEKSAPLKVAQTRLENRLHRPELELTKDEVQYRLSHEVRAIQDAVCRLECQLGDAQRSQQELLQNKSRLEHELSIKNHSWFVDREKSAAVRKHFPFSTYIRKGVLN---------------------------------------------------------------------------------------------------------------------------------------------------------------------------------------------------------------------------------------------------------------------------------------------------------------------------------------------------------------------------------------------------------------------------------------------------------------------------------------------------------------------------------------------------------------------------------------------------------------------------------------------------------------------------------------------------------------------------------------------------------------------
>Ars_Tek4
MSGDIKTLTAEGFKEELCTGEDEIPPYYSKEELNKRCLNCDPLKCQTCHGNKVDPIEFYDHLRQNCQENNTMQSIRDDLKECAWKRTNYQTLAKMDQMLVQSGKVNERVRKLISSKIGQAPVEQTISNKAIQNRIQDLAPMTFALKEEWEGILEEIGMLMTTKRMLEKAFLANETPLLISTECLQTRERRLPSERTQDNLQDILEQNILHAQFVKESLELAIRVTEKHLQYLRDIKLQLEKDRSFQVELGILIENMCSKSSENSGIIGTSIVEGLRDLTLKNIDNSRRTRMASEAFRTIAENLTAKITKDVIRLNDDITRALKTRVHDVDIARADYIGKLKEVTLEVEKTETKINDLSRAMNFLEVPYSITKSRLERSKDTPGMEMTLEPAKKVVNSELARIKSAIDALKAQMEESEQELSELNKSRLDLEMKIAAKYQALDVDYGKCTPIRDSFPEKCKLLGH---------------------------------------------------------------------------------------------------------------------------------------------------------------------------------------------------------------------------------------------------------------------------------------------------------------------------------------------------------------------------------------------------------------------------------------------------------------------------------------------------------------------------------------------------------------------------
>As_Tek1
MSEKYIRQQNLVILPPEQPKHRPHDWHANNRVQNVFSLDQQALADRVISESDRVIDETKHTTEESKSEVDFRLRERIEDIRFRRDELQQQKKEAHIEEEALKVYKRRTIDAINTLREIAVPLCQKCIVLREGRQGTDLVNDGVDRELRKELDVTEGGIALLEKVLEQCVEQIRRLRATIYLLDRDLADKDRSIRIDEKNLELRPNQMEMKVYAGRVPLDPYNSTDEEWIMVTNKNIEATAKEINSAQPLRSYIDQLLRQVAEDIRTQVERTNAAFRQRTAELRYTKVKLENVHKETVRQVNELTRTVTRLEREIAEKEGYVALAQTRLANRSQRPGIELCRDNVFEGLKKELAALRETIAKLDGSLVKSKATLRYLLNTQVMQEEEINLKTQSLHIDEVDCMTMRESFKFQDF------------------------------------------------------------------------------------------------------------------------------------------------------------------------------------------------------------------------------------------------------------------------------------------------------------------------------------------------------------------------------------------------------------------------------------------------------------------------------------------------------------------------------------------------------------------------------------------------------------------------------
>As_Tek2
MSNKAAVTFEKPLQHLSLADWHSRLNQLKNVAYTQRSDAFELRHSARNLRNETRIETHWDTYHNNDKLSDRVAELDRWRETMRIMLKRTVDEIQALKEEKANTERELDAHITPLTVVTECISMRDCRLGSELTYDDGDTELKNELCIVENNQRLLRDQNQAAWEQLNRLQEVKFKLELDLTDKDEAQAIDSHQLQVDKHCGDVTFKTDPTRVPRDSCTYGNWLEYCEELVALAENALSDSFSIRESLFATREKARNILRAQQDRTAHTLRKRIFETQRARNELEYQLGKMKEEMDKCLREIETLERAYDDKTEALKVVETRLENRAQRSGMELCVDESYHGLCDEVQKLRDTIKILREKIDATKTTYNMLRDHANKIDQDLQNKQHSLMTDIRALDLRGRLKTGEFGGLPTQTDRNIHLSRVEDEIPKT--------------------------------------------------------------------------------------------------------------------------------------------------------------------------------------------------------------------------------------------------------------------------------------------------------------------------------------------------------------------------------------------------------------------------------------------------------------------------------------------------------------------------------------------------------------------------------------------------------------
>As_Tek3
MLCWEGASDYDAPPTASRALPSQALHANTFTHSSRKSSVPLPWSTTTHATHNMEQISGPPAKTGTFYQTPRSHPWRPTMGYEAVEVTPLHEQPITNQLVASSYSPSAMCSDPVTFPNLVTGFERNPQHAARSALYTRFTPNEWTTSNVSTYADADKNRNYSEKVRSEAVRLMRETDEKTSQGQRDAARRLGERITDITFWRNELTTELEKLIAESAQLTDTKRNVQKALQDLEPPLHIAQECLYHRESRKGIELVHDHVEKSLLVEVDNLRASQEKLSQLLAKITKQLADCRAAQHSLEDDISHKESALGIDSICHQLNNYSRGINYYGGIEKYDPTVSTPGTWSGSSSTRINNSHSERSKSCQLRSDAESLINAVATSVWDCWSNTNNAFNNRASEMLEAKSKMQLHLHKTQQEIFDVEKHIELLRKAINDKSNPMKVAQTRLEARAHRPGIEMCRDNAHLRLVEEVCTIQDSVATLHRKLQEAEAQHQQLLRTKSQLESNLKQKVDALFIDREKCMGLRRSFPVNNTIKY-------------------------------------------------------------------------------------------------------------------------------------------------------------------------------------------------------------------------------------------------------------------------------------------------------------------------------------------------------------------------------------------------------------------------------------------------------------------------------------------------------
>As_Tek4
MPSNSVFKTRSLAKRSDPSESSKVFEIEQCMYNLSEDFIRQTSLHDAQTTGANRSTVAANDDGNEEIFSITPVVRRVHQLWDILRHPIGEDIMKKLCFSEMLLVCDGSENIVGGAAINVSLIAEEVLAAFSTTRLTFFGRTAESELMSFADRNCRPLQERKCETLIAGNTRQEKQIQLYFDEQHHVTAYRQESDGLHSASFQGMLSTTEKNGDHSNGQQIIVPDGLQLLLLRYLILTNFVGEICSQTVDVQGRVGNCIHKISPAVPTAAPSRLDGKVSETMKEVRKTIWFSDGSEPEESVSHYSATGRLLRHGWNNSNYILMSNPFGSRPPAHIMELERSIKDYVKALSGLIKNESSLKGLFEDIDFSETSLDNPFHTPREPSAADINAYQKELQTNPVGLPASEPPPYLPQRDGNSDGYPLAKPMGPIGPWATGRVDWGALSGQTGTRPVVNQYSITRYSVDEWRQRNADIIAACQSTVDQSIKVENTSKNTIIRTYATADKTQTDCTQSLHVRAKNIDDLKSELNRAISAMQEEITALERQRRRLKQSLAVLRMPEAIANECLERRTGRPDTELIRDRPEEELIREISLISEIKAILLQTLANIEQQQSDNRAVRQRMEFDWSEKKMAHENDAINCNLRNQSTNTLFKPGATRCSNEQSTEIYWEKFTRETLDMFNDCRRKSEQLRNTLDAILTNAARDLRTQADCVERALATRISCMEEIREKLEIDLRITLQRLADTEIQIGKLQVAIRNMDYGMMVVHTRLDNRNQRPRVENCRDQPQALLIAEVKSLEEGTSAMNAQLKQEEDVKQELVNRRNELEREIMLKRRTIAIDRDRCQLLRSHFPSSTALSGY--------------------------------------------------------------------------------------------------------------------------------------------------------------------
>Av_Tek1
RLGEEGRGTVERTLADVNKKLEQRVDHVKNWKGELEVKRGELEKEIDATETYLVRVEKSLQSLQDNLHLAQTTLANREKRYDIDLVHDDVQKDLIMEISAIQGAIALLTRTIEQIKEQLRLMRKSRYLLDRDLKDKFAAQSIDEHAIDLSVTSPSLYLKEGVTNINPRSVSEPFWEDYTDQNVKNAEAQRLNAVQLRNVTDGILKKLVADMKQAVEKTRRSFDRRIFESKQAKQKLEDQLRDVNLLIDQLEESIKNTEKAIRDKEQYLKLAHTRLDTRNKRSNVELVYDPAQKRLIEEIREIECEIQRLQERLDESHVRLRNLDRDKLILEKDIETKTNTIFVDEVEC-----------------------------------------------------------------------------------------------------------------------------------------------------------------------------------------------------------------------------------------------------------------------------------------------------------------------------------------------------------------------------------------------------------------------------------------------------------------------------------------------------------------------------------------------------------------------------------------------------------------------------------------------------------------------------------------------
>Av_Tek2
KPRAKYSVPDWFNHNYAISYDAERSRNVSHQVRQDGRQLINETYNESWWNKHDNDVRISDRLDEIDKWRKTLEYTIQDIDREIQAIQTAKEQCERYLESMRRPLDVALENHVTRDGRKAIDNADDEPERELKKEVYVIDGVKRQLHQQVQTSFDQIARLTEAKQQLIRDLQDKHTAFAICEENLQLNEFSPNISYKPDPCRPIKGQITPEEWLAFSKYNKDRAEKEMYESTRLRESIFHTMGQSAADLESQSKASEYALRKRLHELERSLNELEWQKKQT-------------------------------------------------------------------------------------------------------------------------------------------------------------------------------------------------------------------------------------------------------------------------------------------------------------------------------------------------------------------------------------------------------------------------------------------------------------------------------------------------------------------------------------------------------------------------------------------------------------------------------------------------------------------------------------------------------------------------------------------------------------------
>Av_Tek35A
SLPWRPSTFYRSARIETTQPLNTSTAQPFSSSNYLNNIDSVKVPPIFPSARLALYTRYTPKDWYNAQQTNYVASDKIRSAAERLRSDAIRLAREKDEQTFKNNLESSKRLGERINDIEYWKNELEKTKDKVKRKIDDVESKRREVERQLAETEKPLRIAQENLYEREKRQGIDLVHDNVEQELIREIDTIKLNQQKLRQMLERLNTQNALNRAALHELERDANDKFRARVLDSAAHNIKTTSRGINFYHGIEGIDNTVSVPESWSRYSEENIRRALSELSQSDELLNVSNQLMAQSNNDMWSQWNHVNVSLENRVQEEHVAKNKIQAHLEKVLQEIFDVEQNIEFLKKTIADKEAFLQVAQTRLETRTRRPNVEACRDPAMHRLIQEIHDLHAAVTDLHGKLRQEENAVQHLLRTKSTLEQDLAIKNNSLFIDSDKVMGIRRTFTMA--------------------------------------------------------------------------------------------------------------------------------------------------------------------------------------------------------------------------------------------------------------------------------------------------------------------------------------------------------------------------------------------------------------------------------------------------------------------------------------------------------------------------------------------------------------------------------------------
>Av_Tek4
NYEFDPSYRGQTGSSIGVSTVGFRSNKYNPNEWHENNYAKYYQTFQDRDESEKQRWQATRTENETLALSHQTQALSTKKLQQRLHDVNFWKFELNRMIEDVRNETDLLVAQKKRLTNALDATEAPLHIATESLANRDRRYGEDRVYDGVEVALMKEVEIINNVQNLLRQTIMTAEQQIRANRNAKQNLEMDWSNKYEASIADAKATNRRNEDVDIMFYPGVARHYDNQSTPESWAQNSHDNIVNGQNQLMASIQLRSLIDSILVDTARDMREQADVVETEFGKRIAEVSDAMQKMTYNMRETLKAIADNEKKIDMLRASIRAKEAPMKVAQTRLNDRRARPGIESCHDPAQDHLIGEVYQISQSIDSLTGELRETESNLKKLRDDHQVLVKEIEMKKNTLYIDQQKTMPIRMRYPTVQRFLGY--------------------------------------------------------------------------------------------------------------------------------------------------------------------------------------------------------------------------------------------------------------------------------------------------------------------------------------------------------------------------------------------------------------------------------------------------------------------------------------------------------------------------------------------------------------------------------------------------------------------
>Ba_Tek1435a
WPLRPGAQLVKSPPKYSPYEWQQSNNKNYSSAEVERASAERLQSESKRVTDETDEITRFTQEDVNKKLTQRIRELSFWKDEVHSQLQAVDNEIDMLLKFKAKLESSLEATEHPQSVTTSCLTYRQGREGIDMVHDDVEINLLKEVEVIEGVRSVLVRTLEQTIEQIRRLRSAKYFLQKDVADKKAAISIDNTCQILNNKDSDIHLFEGVTQELTSAVTPADWSNYSDANIKKAECEKQASVALRSVIGGVVEQTCNDLLTQCRNVDLSLKKRVEECSNAKERLTSHLEQVDKEIDSMEGNIARLKEAIEEKLAPLKVAHTRLAQRSQRPNVELTRDPAQFQLVSEVNLIEQSIAALETQLEASEASLKGLIRNQIDLKEDIRIKTKSLHIDKDLCQDLRATIDYSHY------------------------------------------------------------------------------------------------------------------------------------------------------------------------------------------------------------------------------------------------------------------------------------------------------------------------------------------------------------------------------------------------------------------------------------------------------------------------------------------------------------------------------------------------------------------------------------------------------------------------------------
>Ba_Tek1435b
MTSQTMKYTMPSTKYSPENTRYGMPQTGVALPATRYTTHEWSGSNANQYLTSSTERTSSQNLRNESERLRCEAADKTRRTQNDINVKLQDRIDNIVYWKTEVDRQLQKTDQEISNLMASKKQLEQAHVATQLPHEVATTCLKHREGRLSIDLVHDDVEVQLLKEVEMIENVQALLQQRILESDSQLSELRHCKSNLEADLRDKCTSYGLDSRCAGLNNGALGMSIHNDAVKIDPKSATPASYEAFSHDNITNAEKQRVSSCRQRELNEHTMHQTSNDLHKQAENVNESFRIRIQEMIIAKTNLEENLNQTILEIGSMNENIAALKEAIRLKDSPMRVAHMRLNTRAYRPNIELVRDPVQYGLVEEVAQISDSIEALSAKLNESNCKLRNLEGNKKALEEDIAVKTNSLNIDQSQCLRLRKTLVWRRHEINY------------------------------------------------------------------------------------------------------------------------------------------------------------------------------------------------------------------------------------------------------------------------------------------------------------------------------------------------------------------------------------------------------------------------------------------------------------------------------------------------------------------------------------------------------------------------------------------------------------
>Ba_Tek1435c
MTSAYGSTLPSYGSKRDVGKALLQTLAAPSNAVRDRKAPQDWNAAFNSHVTISDKDKNKSESQRDASNRLIKELDQKTKSKQADINRRLQDRITTVSYWKQRLTTEHASICQEITNLTMSKQKTQQALASTELPTEVSTNCLKNRENRETIDLVQDLVDDELLNELNMLSEVQKLLSARIMGTDERLRALNDCKSSLELDIRDKEECLRLDEHCYKLNNGTAGLQAVAQPSLYDAHSSTVEKHEEFSQVNLEKSEIARVMSCLQRELNDFSINKSNDELQKQSELVGAMFRLRLKELTEAKTGLEGQLEKTNLEVTSVEDSLHQLREALRGKEGPLKVATTRFAVRAKRPNVEQTRDFVHGGLLSEINDINASQESLKQQIACAEETLHKLLKNKERLQQDISIKKKSIQIDEQQCLRLRKTLSWRGFRPAGM----------------------------------------------------------------------------------------------------------------------------------------------------------------------------------------------------------------------------------------------------------------------------------------------------------------------------------------------------------------------------------------------------------------------------------------------------------------------------------------------------------------------------------------------------------------------------------------------------------
>Ba_Tek2
MSATTYANKNATCVSMTATSGDYKTGNKPTGTYLTKDATTFVPNDWHNSNSIMSTTAVRQQGGSLEIRQAARKLRNDTDCITDWGQNDNTTRLLDRMQDITAWKDKLEQTIADTDVEIAQLTSHKERCETALTNMNTPAEVSQDNIATRSIRVNIDLVDDEVQQELIKEVEVINGIKEKLTQKVNEAFQQLCVLQEAHCAMCDDLADKMHCLDIEQQCHGLTNQSANIGFHTNATRIADGIVMPDSWDSHSNYNTQRANSEMRASTALREAINNTIEQTANDLEAQRLRTEYAFRKRIHEVQMAKDELEWQQNNTKREIDVLMDDIRGLKQAISDKDKPLEVTETRAENRTYRPRVELCRDAPHDALLNERNTLKNTVASLVDQHNIAEDAAAQLKQTLNRLDEDWAVKTNSLELDERCMTKRQNLRLVAHKV----------------------------------------------------------------------------------------------------------------------------------------------------------------------------------------------------------------------------------------------------------------------------------------------------------------------------------------------------------------------------------------------------------------------------------------------------------------------------------------------------------------------------------------------------------------------------------------------------------
>Bc_Tek1
MAQVVTRSQRFTPEEWKIASKIKHKNAERDRAAAERLISESDRLDSETREQTDTTLEDVDKKIDQRLNDVKYWKKELEGKLDDIFREIDVLEAYKRRVEKAIEAIQEPLHIAQSCLANREKRYDIDLVHDNVQKELIKEVEIESGAHALLVRLLEQVKEQLRLNRKAKYNLENDIKNKFKAESIDSHVQNLSLTSPSLYLKNGAAKIEPNSFTEQQWENFSDVNIKNAEATRLNSVELRNIVDTNLQQTANDIQRQIELTDRAFDRRIWEEKDAKSKLETQCKDVTKLIDTMEENIKNVEKAILDKENYLKLAHTRLDIRTNRPEIELVRDPAQYKMVKEVQEIEDALRRLQERLNESHKKLKDLDRNKLLILKDIQVKDNTIRIDEAECLSGIRKSLKINQF----------------------------------------------------------------------------------------------------------------------------------------------------------------------------------------------------------------------------------------------------------------------------------------------------------------------------------------------------------------------------------------------------------------------------------------------------------------------------------------------------------------------------------------------------------------------------------------------------------------------------------------
>Bc_Tek2
LIIYEIHFNKINEMATTGISDAMTTNLPKKPAVKFNPADWHTNKHSISTDAERSRNVSFQVRQEGRFLNNETENQTWWDTHDNNVRLSDRLDEIEEWRQILRYEIQDVDRELEAIRVTKNQCENMLNQMKVPLDVNIDNHVTREGRLGVDLVRDEPEAELTKETKVINAIKRNLHQKCQESFQQIERLQECRQQLLNDLNDKNSSHAIDEENLSLTKHSSAISFKPNPLRVPKGTVTPQQWIAFSKYNKDRADAEMESSKRLRENIQQLMAQSSSDLDSQKNATEFAMRKRIHETENALDELKWQKKNTEKEIAQIEDDIEKLEKAIREKDPCMKLAQTRLENRTYRPGVELVRDEVQYGLVDEVKQIEASQKALQEKCKQAKHAWNILQEQLRRINEDIALKENSLQLEKRALATRKRLNTVNKPETETDKNLIVTGVDKTGLSKVLGLKYA--------------------------------------------------------------------------------------------------------------------------------------------------------------------------------------------------------------------------------------------------------------------------------------------------------------------------------------------------------------------------------------------------------------------------------------------------------------------------------------------------------------------------------------------------------------------------------------
>Bc_Tek35A
MEYLGQTTTASYTHLGRRPESGSYLPAIGQQDIRTGSAPPYSGLLSKSVNLPWRPSTYYRSSQVQHPSYSLYKSAATDSSGPLHSGNYLSSVDSIKVPLIFPAARNALYTRYTPKDWYQSQMNNYLASDKIRSAAERLRSDTLRLAREKEDLARRNQNESDKKLGERINDIDFWKQELDREKDKLAKKINQVEMKRRDVEKQLHDTENQLKVAQENLYEREKRQGIDVVHDNVERELIREVDVIKNAQAKLRNMMERLQTQNSLNRAALHELELDVADKFRALSLDSAAHNMTVSSRGLNFHLGIENVDNTVSTPDSWALFTEDNIRRSASERAQSDEYMNMADNILKETATDMWNQYNTVNEAFEQRIHESNEAKDKIQNHLSAVIQEIFDLEKSIEFIKKTILDKEAYLRLAQSRLETRTRRPGVELARDQPMHRLVQEIEDLHAMIQDLKNKLSLEENAIQHLLRTKATLEHDLSIKNNSLHIDKERCLGNRRTYPSIQSIGYPATQPMPYQSQVVVY------------------------------------------------------------------------------------------------------------------------------------------------------------------------------------------------------------------------------------------------------------------------------------------------------------------------------------------------------------------------------------------------------------------------------------------------------------------------------------------------------------------
>Bc_Tek4
MATSTAFLPKGRNTGPPTPFVKSHTATGTDIGLSAENEAYFPGYYPGYTSYQSLDNTKIEFNPNVATNAGPDRGVSNVGFRANKYNPQEWHQNNYAKYYQAFADRNVSEQNRWESNRVEKETQDTTNRTQALSTKRLQERLHDVQFWKKELLREIEDITAETDLLVQQKRRTQRALDATTSPLHIATETLNNRELHRYGVDRVVDEVEIHLRKEIDLINNVQHLLRKTIEEAENQIKANRSAKHNLEHDWSNKFETDRADSKALSRKNTDVDIMYYPGAARYQEFQSTPESWAQNSHDNIVAAENQRMASIQLRELINQIIQDAAKDMREEADRVENAFARRIEEMAAAKAKLENQLENTLDEIARQENNIIELKKAIKDKEAPMKVAQTRLHDRSVRGGIELCRDPAHKQLVGEVLEISQSVDELIKQLNQAEDNLNKLNDDRMILEKEIAMKSKSLYTDRDKCLPVRNAYPNINRLLGYSA--------------------------------------------------------------------------------------------------------------------------------------------------------------------------------------------------------------------------------------------------------------------------------------------------------------------------------------------------------------------------------------------------------------------------------------------------------------------------------------------------------------------------------------------------------
>Bf_Tek1
MAKLVSPPPKFTKDEWTVSNLTKYHSAEAERSRSERLVAESQRLMNETEQTTRRTQRDVNKKLEQRIDDIDFWKSELDRKLEEITNETDTLLEYKTRLEKGIEACEEPLRIAQTCLANRQNRASIDLVHDDVERELLKEVETIQGVMELLMRTHEQAVEQIRLNRSAKFHLEKDLRDKLSALNIDDFCSTLTNNTPTIGYADTAVKIQANSVTPQDWRSFSDDNIAKADKQKNLSIQLRSLIDGVLVQTADDMQKQVDTTNLAFRKRVDETKLAKSKLEDHLGKVMDEVTSQEKNNAALRKAIADKEAPMQVAQTRLGNREQRPNVELCRDPAQYRLVGEVGEISENVQRLQELLYASDVELKGLRRNQLILEEDIEVKANSLHIDEVQCMQLREGINIKSF-----------------------------------------------------------------------------------------------------------------------------------------------------------------------------------------------------------------------------------------------------------------------------------------------------------------------------------------------------------------------------------------------------------------------------------------------------------------------------------------------------------------------------------------------------------------------------------------------------------------------------------------
>Bf_Tek2
MLSKPKDSKHSLHALLSPQVEVEVIEGIKKALKQKIDEAFEQICLLQEARQQLHADLRDKSEALGIDQEVYHLTNDSPGISFKPNPTRVPKGNGDANCPCLGTAAHKQFALIETGRGPLYQNSEAMATLSQKPVTRYNPPDWFTSNFTISTNAERQRDASHQIRQEARNLRNETDNQTRWDQYDNNTRLSDRCRDIDQWKQTLEKTLRDCDAEIDALERMKLETEHSLQAKALPLDVAIENLTLREGRRDIDVVRDNVEAELHKEVEVIEGIKKALKQKIDEAFEQICLLQEARQQLHADLRDKSEALGIDQEVYHLTNDSPGISFKPNPTRVPKGSTTPQEWDKFSQYNKDRAEAEMRASNRLREAMQATLEQTANDLEAQRNASEFAFRKRIHETDQAKKELEWQQKNTKEEIAEMEADIRNLEESIRAKRNPLKLAHTRLETRTYRPNVELCRDQPQYGLTDEVQQIEGSIAALKEKLATAHKARDGLYRNLYRIEEDLACKTNSLTLDNRCMDVRQKLTSNVPDSIKTGDSFNRTTNRALSPIKSRQLDMA--------------------------------------------------------------------------------------------------------------------------------------------------------------------------------------------------------------------------------------------------------------------------------------------------------------------------------------------------------------------------------------------------------------------------------------------------------------------------------
>Bf_Tek35
MEYYGSTITSTYTRPRVGDGTRFLPHISTMAASYKSHTGPHVISHSLSLPWRPSTYYKVSQTHPTLQPLSKSLPENVRLEGIGTYKLTSSLPAARSALFTRYTPDDWFKSNYANYKQSDSTRNSAERLRMDTARMVHDEDQRTNRTQEVSSKAMGERVSDIHFWKNELNHEIEQQVAETNSLVEVKKRLERALAETESPLQVAQECLYHREKRQGIDLVHDGVERELLQEVDVIKSCQERMRRAIEKANAQLANNRAAQHELERDVSDKHVAHRIDDYCHQLRNTSEGIAYHRGVEKVDATVTVPETWAKFSDNNILRSQSERAASAKLRADIEALLNQCSNEMWSHFNNVNVGFSNRISETMDAKNKLQQHLAKTLQEIFQTEQTILQIKKAIADKEAPMKVAQTRLDSRTRRPNTELCRDPPQHRLVSEVGQIAETIETLHFRLRQAEDTLQALVHTKDALEHDLSVKANSLFIDQEKCMGMRRTFPTTPRLVGYA-----------------------------------------------------------------------------------------------------------------------------------------------------------------------------------------------------------------------------------------------------------------------------------------------------------------------------------------------------------------------------------------------------------------------------------------------------------------------------------------------------------------------------------------
>Bf_Tek4
MQMSVAPANEVPESVSAVWRVTTTHADEIAAQAQASAGLATAGFRTSKYRPDEWHKSNYDKYYKAFADRDIAERLRHESKQLANTTEAITQRTQADVTKKLGERMHDITFWKSELNREIDDVIAETDLLLAQKKRLENALYATEIPYKISLDNLESRERRQGVDLVRDEPEVELVKEVEIIKSVQDLLRRTLEQTINQIRNNRDAKQNLEMDWSDKKDALEIDDKCARLNNQSTDIEYHPNTGQWQEFSSTPETWAQYSHDNIVRAEQERMASINLRALIDNVISDTSTDMHEQCNTVDTAMAKRLEELNDAKAKLENHLQKTLQEIASQEKNIAMLKQAIADKRPPMQVAQTRLHHRTSRPNVELCRDPAAERLLTEVTEITESIEALQRKLQNAEASLKDLMDTRMTLEKEIAVKSNSIFIDKQKVCQVRTRYPSMMKLTGYQ----------------------------------------------------------------------------------------------------------------------------------------------------------------------------------------------------------------------------------------------------------------------------------------------------------------------------------------------------------------------------------------------------------------------------------------------------------------------------------------------------------------------------------------------------------------------------------------------
>Bg_Tek2
MATEVRQIVRHQPTDWFTEVYAQSTNAERQRSASHQVRQESRFLRNETDVQTKWDQYSNDVRLADRVDHIRKWKEILERTLGQLDQEIADLSEAKELTEQALEAKNLPTDVNIECLTLREGRRNIDVVQDEPENQLHKEAEVIDGIKKTLQQRISDSFEQLCLLQEARQQVQADLQDKNIALGIDIDQYNLSDRSPNISYKPDPLRVPKGSTTPQQWEDFSRYNKERADAEMKSANRLREQIHHTLQQTANDLEAQKQATEYAFRKRIHEFERAKDELEWQKKNTEEEIAELENDIRGIEEAIRNKIRPTKKAETRLENRTYRPNVELCRDAAQYGLVDEVKQLYASKQALEEKLKQSQHALDGLQKTLHRLNDDIALKTQSLRLDNQCLGVRQKLNPPATSQIEHNLTLTGIERMKSAILA---------------------------------------------------------------------------------------------------------------------------------------------------------------------------------------------------------------------------------------------------------------------------------------------------------------------------------------------------------------------------------------------------------------------------------------------------------------------------------------------------------------------------------------------------------------------------------------------------------------------
>Bg_Tek35A1
MEYLGQTQTATYLTGPRQFTQYPQLPTIGNLQNVSKTTDTYPAPSPLRRSLTTLPWRPSAYYQSTKTNPTIPLTRSMPDPFSQKTHLSELDALKVPPVFASARNALYTRFTPNDWMASNQGNYLASDRVRSGAERLRLDTVRLCREADDKTKRTQNDVGKRLGERIGDINFWKNELNLETDNMISETNQLQEAKRVLEKFLAETENPLHLAQECLYHREKRQSIDLVHDNPEKALIREVDVIKRCQDKMRGLVDKANVQLSLNRASQHELEKDSIDKFVAEHLDNACHGMRNTSRGLAYHDGVHRIDNSLSVPETWAKFSNNNIQRSQAERAASKNMRNEIESVINACNNEMWQEWNAVNVALNQRAQETTDARNKIQTHLSKVLQEVFEMEKNIELLKKAIQDKEAPMQVAQTRLDTRLRRPNVELCRDPVQHRLVEEVYEITDTVDSLQQKLREAENALQALLRTKAALEQDLSIKNNSLFIDRDKCLAMRKTFPMAPRVVSL----------------------------------------------------------------------------------------------------------------------------------------------------------------------------------------------------------------------------------------------------------------------------------------------------------------------------------------------------------------------------------------------------------------------------------------------------------------------------------------------------------------------------------
>Bg_Tek35A2
MATCGAVTQPQSAGPPNFGNVEYLGATATSSYMTGPRQAVQFTQLPTIGTMQNQYKTYDTYPAPSPMRRSLTTLPWRPSTYYQSAKVNPCTAITRSMPDPMSARTQLSELDSLKVPPVFAAARNALYTRFTPNDWMASNQGNYLASDRVRGGSERLRMDTMRLCKEYDDKTKRTQADVGKRLGERIGDINFWKTELNHELDQMITETNALNEAKRILEKNLAETENPLHISQECLYNREKRQSIDLVHDNPEKELIREVDLIKRCQERMRNTVDRANVQLGLNRAAQHELERDSGDKFIAENLDTTTHMLRNTSRGIAYHDGVHRIDNTISVPETWAKYTNDNIQRSQSERLASKNMRNEIENVINACNNEMWMQWNAVNTALNSRIQETTDSRNKIQLHLNKTLQEVFDMEKNIELLKKSIQDKEAPMQVAQTRLDTRLRRPNVELCRDPAHNRLVEEVNEITDTVDHLQHKLRESENALQALLRTKGALEQDLSIKNTTLFIDREKCMAMRKTFPMAPRLVAVG-------------------------------------------------------------------------------------------------------------------------------------------------------------------------------------------------------------------------------------------------------------------------------------------------------------------------------------------------------------------------------------------------------------------------------------------------------------------------------------------------------------
>Bg_Tek35B
MSCDIKCPVRYPTQAEKDQPSKCKMAYYDSPAILRTRSATPLTPEMSKILPYVTDKTIARHLGSVGRSMDMGHAKNYFNPATRTVYSRYQPNDWFLSNSINYTLSDKERSFAERLRADAWRAVKETDARTRNRQNDVTKRLGERVQDIAFWKSELNNEINAMATEMENLKEYKRTCEKALADTANPLHISEECLMNREKRQGIDLVNDDVERSLVKEVEVIKKCQARLKKVLDKAYVQLKMDRAAQHALEIDAKDKHHAQGLDDRMQMLRNSSAGVGYVPGIENIDNTITIPESWARYTQENIARSQRERANSERLRGEIDSTLRQSANDMWNHFNAVNNAFNTRIRETTDARNKLQAHLQKTMQEIFDMERNVALLRKAIMDKEQPMKVAQTRLDERTRRINVELCNDPAMKSLQREVTEIKESLRILKDRLKSSELSLARLIKTKATLEHDISVKDNTLKIDASFCMGMRKGFPMDPKVGPIFQMPIC-------------------------------------------------------------------------------------------------------------------------------------------------------------------------------------------------------------------------------------------------------------------------------------------------------------------------------------------------------------------------------------------------------------------------------------------------------------------------------------------------------------------------------------------------
>Bg_Tek4
MAAIVVEQVRPATATLASREIPPEPPAPVVNPNPNMEITYTGNTGNDMGIYTMGFRSAKYNPSEWHESNYAKYYQSFVDRDNAERVIHESKRTAKEAIETTNKTQAEATKKLAESAKNIEFWKYELNREISDVIDETDLLLAQKKRLENALRATEIPLHIATDNLNCRQRRLGVDLVQDDVEISLLKEVEIINNVQDLLKNTINQCEKQIRLNRDAKQNLEMDWSDKKEALEIETKSGSLRNHHTNKQFHDGAAKFEEIQSTPESWAQFTHDNIARAEHERMASIQLRTLVDNVLDDTTRDMREQADQVDVNFTKRITEMEDAKTKLEENLVKVVKQVKDQEKNIEDLQKEIRDKEDPLKVAQTRLYNRTFRPGVELCRDPAQYHLVGEVNEINQSIDALKQKLNDAQNSLKDLQDNRMALEKEIAIKKNSIFIDRDKCLTVRNRFPSRTKLQGYQ-----------------------------------------------------------------------------------------------------------------------------------------------------------------------------------------------------------------------------------------------------------------------------------------------------------------------------------------------------------------------------------------------------------------------------------------------------------------------------------------------------------------------------------------------------------------------------------
>Bt_Tek1
MPNKRPPEIVPPPTLKFSLHQWHLNNRHRYRCSEAQQELADRLLNESQRVCELSSEKVRNNKEETDHRLKEKIEDIEFRKRELLRIRKEVLLEIDALSIYKERIMDALSSVRKNAFVICEKCLIFREHRLGIDLVHDDIEKELLKECEVIKGVESLLVRTLEQTQEQIRRLKATLYYMDHELEDKENNLRIDKHNLNLKETNLNLSIYHGTSRLDPSTIELNEWEMQTNNNIINASKEVNSARPLRCYIDTIIKQVIDDLNDQKNATDEAFRRRIEETKEAKIKLELQHAEIMRQAAEMKSNITRIEKSIAEKESFLALAHTRLGNRCQRPGLELTRDLVEINLVKEVYDLREIVSKLQTTIFESQASLRYLLKTQIQIEEDINVKINTLKIDEVDCMTLRQSMDYHTY----------------------------------------------------------------------------------------------------------------------------------------------------------------------------------------------------------------------------------------------------------------------------------------------------------------------------------------------------------------------------------------------------------------------------------------------------------------------------------------------------------------------------------------------------------------------------------------------------------------------------------
>Bt_Tek2
MAKSVTTYEKPLPHINLADWYAKQWELQQNAAFRSAEAFELRNTGKIVRSETMVKTIWDTYMNNTRLADRVTELSRWRELLQNLLDKLIAELKFLQDEKVDTEKELETLNYPLQLTAECISMRDCRRGTELTYDEADTELKKELCVIENIKKSLTDRVQAAWEKLNRLEEVRFQIQLEVEDKDETIKIEKENLNLDRTCANISYKPNALRTPKGSIPYEAWLEHCRYIKMLADNELSDVYNLREAINIMRERARNDIKAQQDVTDFSLRKRIYQTQKARNELEWQKLKIQKEMEILQKEIVRLEDALMHKIDSIKCAETRLENRTYRPGFELCRDEAELGLKDEILHLRQTEKDLKSVLENSKGAYNNLESLLLQVDRNLDDKQHSLATDVMCLDMRATLKTGDRTRLPNETDRNIVLTRMEKEIPLES--------------------------------------------------------------------------------------------------------------------------------------------------------------------------------------------------------------------------------------------------------------------------------------------------------------------------------------------------------------------------------------------------------------------------------------------------------------------------------------------------------------------------------------------------------------------------------------------------------------
>Bt_Tek3a
MESTKIEGQQETVMYSQLQPWTTVGVLPCMEQIIGPPIPVRVGEFHKTPKPHAWRPTLGYEIIETSPLPAQPMTNLLANTCYMPKGMATEPLRFPNLVTGFDRNPAHAARAALFTRYGPYEWVENQLKLYNESDSNRNFSENLRADTVRMMREADEKVQNGQTESGRKLGERITDTTFWRNEVASELERLIIENTRMQECRRNLQTTIQSLEGQLHIAQECLYYREARTGSDLVHDQAEHALLKEVEVVRNCQNKLEHFTDKCVNQLTNSRAVQNQLEIDIKNKETALGIDITCHQMNNFSRGLKYYGGIEKYDPSVTEAESWAEASNNVVKKSQKEREKSNQLRSDIEVAIDAVGHEMWEAWGNTNNALARRAAEMLQAKEKLQIHLHKIQQEIFATEKNLQLMQKAITDKSSALKVAHTRLESRIHRPAAELCKDHAQLRMIEEVETINTMIHDMNLKLQRFEAQHQQLLRTRSNLESDLKSKVDSLFIDREKCMGMRRSYPIASVIKF----------------------------------------------------------------------------------------------------------------------------------------------------------------------------------------------------------------------------------------------------------------------------------------------------------------------------------------------------------------------------------------------------------------------------------------------------------------------------------------------------------------------------
>Bt_Tek3b
MDVLATRRKQLQLWSNFDRGYNLSWRPSMEYKSVKILPLITQSTSNYASDVANETNSLRFPNLETGYKCDALHASKTVLHTRYTPNEWFQKQMKYYNEADACRYSSERVRNETLRIIRDAEEKVQSGQYNTTRRLGERINDVNFWRNEITLELERLLQEIEKLQDCHSALDKAIKDIEDPLHIAEECLYHREARKDTELVHDDSEKCLFREIEILNKNKIKLGTYLDKCKDQLRNCRISQYQLELDLKNKENALDIDTMCHHLNNYSHGLQYYNGIEKYDACFVEQDTWIHTANQIVQKSQTERNKSCQLKTNAEALMIKITQEMWDAWNNTNNALAHRSSELLEAKNKLQQHLQMIQQEIFDVEKNMELMHKAIGDKSYILKVAHTRFEGRMHRPDIELCRDYAHISLQKEIGEINHQIERMHRTLKELENQHQKLLKTRTMLEHDLILKIDAIHIDREKVSGLRRAYPINILFKC--------------------------------------------------------------------------------------------------------------------------------------------------------------------------------------------------------------------------------------------------------------------------------------------------------------------------------------------------------------------------------------------------------------------------------------------------------------------------------------------------------------------------------------------------------------
>Bt_Tek4
MNTEQDSTKLDEVQDTPCPRIDYTKKSDGPPPLYFPQPGDELPAQPEERMEAIGPWATGRVNFTPQDGLTGVRPVVDRYSVTSFGAPQWRAHNQKFFKQSDEKIREAQLAINNAQRCVERSYKEADKIQLESTDNLKNRANEVYRWKTELEHLILEITKEIELLEAEHRRVKHSLSLLTVPESIAGEFLQLRSKRLESDLIRDEVEEELSKEVALCSEIRDLLCRTREHIEMQLIELKAAKVRMEMDWTDKTDAYDIDSHNIQLKNDSPIILWKLGATRFPAGQSTPSSYEHYTRESLTDAEAAKQRSVNLRLTLDSTYKNSIKNLRDQATRVDLVLSQKIKLTEDVRLQLEKELLRCLHELANTEKSIEELRHSTRGLDCVMKVAQTRLANRLQRRNVESCRDTSQFALVEEVKLLGERTSAVLAELKRAEDTQAGLVKARSDLEREIIVKRKTLYIDKQRGQLLRSFYPSTI-----------------------------------------------------------------------------------------------------------------------------------------------------------------------------------------------------------------------------------------------------------------------------------------------------------------------------------------------------------------------------------------------------------------------------------------------------------------------------------------------------------------------------------------------------------------
>Cbre_Tek4
MLIINIQRTEYDDPIEIVRMARLAVKEANMRATRMQGQTTQQLMQRVKDLKYWSGEIDRELADVKEEHDDLLRCYRRLQLCLDITGRASRCNESCLAVRRKKVQVGDHTSDRVDMELHKEKELMSETVKQMKEVGERVERQLEMNQAARKNLLRDLTLKQEAISLDHKSVAIGADGSKTVVRTPDGDRLDFREGAPLQRMSEYSEWIENTGNNLNYAARARVHSRKIGQKLCQSLREMASQLRTEAIAVEALLKDSVRNWQEWKDNLHSQVNAKDKEIKNADGAIDEISFSLKQKSGPLQVALSRQNQRGLRPGIELCNDKAQHALHQELMMLKGTFLSLENQLDKAKESRKKLENDRDKLQRKLDICDHNLTIDNEILRQIRSSYPHEIQLSGFLLSETKEHR---------------------------------------------------------------------------------------------------------------------------------------------------------------------------------------------------------------------------------------------------------------------------------------------------------------------------------------------------------------------------------------------------------------------------------------------------------------------------------------------------------------------------------------------------------------------------------------------------------------------------------------
>Cbri_Tek4
LSESIMEAIEHMMANLELDDVKCNVCFHVNREPFIFVRCGHTICAGCGGRWLASCTYCPMCRTQVKEVEIHHEMKAKAEEYLRRHPEQESQHDIRYEQNMHEMVFWSIQQRKQPGDEDVVFFGPQPIMPPHFCPAEAADYYESVRIHNIRQRLDVLRDRIGEQTTLVQQQYREEMFNRMFYQNEVSYRDEDHEWQMIHGRGLVRVPRESGKNAFSGDFHRFLHRYGGFFMKICNIFRTEYDDPIEIVRMARLAVKEANMRATRMQGQTTQQLMQRVKDLKYWSGEIDRELADVKEEHDDLLRCYRRLQLCLDITGRATRCNESCLAVRRKKVQVGDHTSDRVDMELHKEKELMSETVKQMKEVGERVERQLEVNQAARKNLLRDLTLKQEAISLDHKSVAIGADGTKTVVRTPDGDRLDFREGAPLQRMSEYSEWIENTGNNLNYAARARVHSRKIGQKLCQSLRELASQLRTEAIAVEALLKDSVRNWQEWKDNLHSQVNGKDKEIKNADGAIEEISFSLKQKSGPLQVALSRQNQRGLRPGIELCNDKAQHALHQELMMLKGTFLSLENQLDKAKESRKKLENDRDKLQRKLDICDHNLTIDNEILRQIRSSYPHEIQLSGFLLSETKEHR--------------------------------------------------------------------------------------------------------------------------------------------------------------------------------------------------------------------------------------------------------------------------------------------------------------------------------------------------------------------------------------------------
>Ce_Tek4
MTVEEQVVEMLSNLDFESLEFEDVQCHICFQVNHEPVTFLTCKHSICAGCAGRWLSSCSVCPMCRTRVREIHLNDDLKKKSLEFLKLHPEQELPEDIKWEQCCHETVFWSLQQRKRANESDAVFYGSQPVVPEHLSAEESNDFIETKRLENIRIRLDVLTKQVAEQTPRVQQYYNVEKFNQLFYQNEISYRDEDQEWRMVHGRGLIRIPRKFANSADQAHYQKMSEVYRFRHTSGQVQFRITRTEYDDPIEIVRMARLAVKEANMRAARMQGQTTQQLMQRVKDLKYWSGEIDRELADVKEEHDDLLRCYRRLQLCLDITGRSSRCNESCLAVRRKKVQVGDHTSDRVDMELHKEKELMTDTMKQMKEIGERVERQLEVNQSARKNLLRDLTLKQEAISLDHKSVAIGADGTKTVIRTPDGDRLDFREGAPLQRMSEYSEWIENTGNNLNYAARARVHSRKIGQKLCQSIREMAHQLRTEAIAVEALLKDSVRNWQEWKDNLHSQVNGKDKEIKNADGAIEEISFSLRQKSGPLQVALSRQNQRGLRPGIELCNDKAQHALHQELMMLKGTFLSLENQLDKAKESRKKLDNDRDKLQRKLDICDHNLTIDNEILRQIRTSYPHEIQLSGFLLSETKEHR--------------------------------------------------------------------------------------------------------------------------------------------------------------------------------------------------------------------------------------------------------------------------------------------------------------------------------------------------------------------------------------------
>Cf_Tek1
MNKNSARFFPSKFTLNDWHYNNQFRYRCSEAQQESSDRILAEATRACELAAEIAKVNKEETDHRLQEKLNDIEFRKKELLRIRKDIALEIDALSMYKERLTDALKSVKRNALAICEECLIARERRLGIDLVHDDVEKNLLKEREVIQRAENLLDRIWKETNEQIRKLKATLYYIDHDLENKDTNLHIDRRNIILKETDFHLSIYHDTLPLDKSTVTLNEWELQTNNNVISANKEVNDSKQLRCYIDTIIKQTIDDLNKQEDVTNEAFKQRIEQTREAKIKLELQHSEIIKQINAMSSNVEHIKKSIIDKEGYIALVYTRLGHRCQRPGMELTQDLVEANLVKEIHELRNVVANLQQMLCEAEASLHYLLKTQIQLEEEINVKTNTLKIDEVECMTLRQSIDYHAY--------------------------------------------------------------------------------------------------------------------------------------------------------------------------------------------------------------------------------------------------------------------------------------------------------------------------------------------------------------------------------------------------------------------------------------------------------------------------------------------------------------------------------------------------------------------------------------------------------------------------------------
>Cf_Tek2
MTKFVSIFEKPVPHIGLPDWYAKQWELRRSADIRRAEACQLRNSGKSTRSEGNITTKWDTCTNNTRLVNRVTELSRWKDTLEDLLQKLLIEIRLLSDEKADTEKEIENIDYPLRIVNECISIRDCRRGTELTYDETDVELKKELCAIANVKETFTNRAQAAWEKLNHLEDVKFKLSLDIEDKSETIRIDKGNLELDDICANISYKPRTSITEKTDSITYEMWSDRCQRLKMLVDNELSDGYTFREAMRVMKECARNDIKAQQDATDYTLRKRIYQTQKARNEMEWQKLKVQKEMEMLGNEIIQLERALMSKTGVVKCVETRLENRAYRPGSELCKDEVEFGLKNEVLQLKQTKEDLIQIIERAKASYNSLESLLTRIEKNLDDKQHSLNTDVMCLDIRSTKIGDKSGLPETNRNIVLTHMEKEIPLES---------------------------------------------------------------------------------------------------------------------------------------------------------------------------------------------------------------------------------------------------------------------------------------------------------------------------------------------------------------------------------------------------------------------------------------------------------------------------------------------------------------------------------------------------------------------------------------------------------------
>Cf_Tek3a
MEQVADSPVSVRIEEFHKTPRSHPWRPMLGYKILEAAPLFAQPVTNLMMDADRIPHGMTTKPLKFPNLVTSFDRNPLHAARAALCMRYTPYDWKQNQIRLYNEVDANRCSSEKLRKDSVRLIREVDEKIQKKQMKNDQKGENITSWRNEVASELERLIIEDDRLQECRHNLQIAIQNLEGQLHIAQECLYHRESRKDTDLVHDEVESALLKEIETIRNCETKLEQITNRCINQLTNDQTIQHQLQTNICKKTALGIDVCHHINDFSRNLQCYSEIKKYDPSITEIGSWTEMANNIVMKSEAERVISSQLRSDIDTVMNTVNYEMYEAWENTNKALNRRVIELLEAKEKLQSYLHKIQEEILNIEKSMKLIQKTIADLEILKVANTRNLDTKLYRSEAEQCKNHTQFRINKEVKDINKIIYDMNLKLQQCKAQHQQLLHTKSNLESDLKFKTDVLFIDRDKCIGLRRSYLTSITKF----------------------------------------------------------------------------------------------------------------------------------------------------------------------------------------------------------------------------------------------------------------------------------------------------------------------------------------------------------------------------------------------------------------------------------------------------------------------------------------------------------------------------------------------------------------
>Cf_Tek3b
MEPVFPIRIGDYTRTHNLLPWRPNAGFENTEVIPLATKSISSYTLGTSNKMSTQPLKFPNLITGYQRNPIHASQAALYTRYTPHEWFQKQIKYYNESSSQRHYSERMRNDALRVIRNAEEKIQHGQYDTSRRLGERINDITFWRNEVVSELERMLHEIERLQDCRSILEKAVRDIEGPLHIAEECLYHREARKGSELVHDDSEKCLLREVEYLRIKQKELQACLDKCKDQLRNCRASQNQLELDLKNKESALGIDTICHQLNNHTQGLQYYSGIEKYNPCVSEQETWADAVNRIVQRSQTERNKSCQLRTTAESLINKVAQEMWTTWSNTNNALAHRSSELLEAKNKLQQHLQKLQQEIFDVEKNLELMRKAIADKSYATKVAHTRMEARMHRPDVELCRDYAYASLQKEIDEINHQLEKMHKALKELENQHQRLLRTRTKLEHDLALKIDALYIDKEKVCGLRRAYPVNALFRF----------------------------------------------------------------------------------------------------------------------------------------------------------------------------------------------------------------------------------------------------------------------------------------------------------------------------------------------------------------------------------------------------------------------------------------------------------------------------------------------------------------------------------------------------------------
>Cf_Tek4
MSNRCKGVLDLKHVIKVNQVTANNAKQCVEQTYAAADKTQLETTEHLKTRANEVYRLKTELEHAISANVEEIGLLEAERRRVQRSLSILTIPASIANEFLQIRSSRLESDLVRDNVEEQLTKEIALCSEIRTLLNRTYEQIETQMTELKTVKTRMESDWSDKVHTYNIDSLCVNLSNDSPLLLWKAGATRIPEDQSTPTSYEHFTREALAAGESAKQKSINLRSTLNKIFINFVKDLRDQATCVDIALAENVKLTQDCLEQLEKELLRCLRELASTEKLIEELRDSTKGLNNAMKLAQTRLDNRLNRCNVESCRDASQFALIEEVKSLGEQKSALLTELKRTEESQAKLVKTRGTLEHEIMVKRKTLYIDKERGQYCQHWQSLIGTYGL------------------------------------------------------------------------------------------------------------------------------------------------------------------------------------------------------------------------------------------------------------------------------------------------------------------------------------------------------------------------------------------------------------------------------------------------------------------------------------------------------------------------------------------------------------------------------------------------------------------------------------------------------
>Cg_Tek1
MSRHTPANPTFNVGEFTLKMAKLVQGPTRFTHPEWTTSNLTHYANAESERAAAERLVEESKRLSEETAKRTEKTQRDVSKKLEQRIDDIKYWKKELDDKLANLVTEIDSLIAFKARVEKALEATAEPLHIAKQCLLNREKRTSIDLVHDDVQKQLIKEVETIEGVQALLNRTLEQTTEQIRLNRKSKYQLEKDLKDKFSALSIDEYCAELRNNSHGLKFKDGAAKIEANSVCPEDWQDFSDANILKAERERQSSVELRTLIDGILQQTSNDMRKQCSDVNVAFNKRISETKDTKSKLEDHLNKIVGQIKEAEENISRLKKAIDDKVLPMQLAQTRLDTRTNRPNVELCRDPVQYRLIEEVGEIESSVAQLQARLKQTEDSLKGLIRNQLALEEDIGVKANTLFIDEVECMGMRKSINIQNF----------------------------------------------------------------------------------------------------------------------------------------------------------------------------------------------------------------------------------------------------------------------------------------------------------------------------------------------------------------------------------------------------------------------------------------------------------------------------------------------------------------------------------------------------------------------------------------------------------------------
>Cg_Tek2
MATALRPNTRYQPPDWFTNNYTISTNAERQRDASHQVRQESRFLRNETDNQTKWDQHSNNVRLADRVDNIRQWKEILEKTLADIDKEIADLSDAKELTEQALEAKNLPMDVAIECLTLREGRQGIDVVQDEAENQLHKEVEVIEGIKKALQQKVGDSFEQLCLLQEARQQLQADLQDKNIALGIDVDQYNLSDRSPGISFKPDSLRVPKGSTTPQQWEDFSRYNKERAEAEMKASTCLREAIHHTLQQCDNDLEAQRIATEYAYRKRIHEFERAKGELEWQKKNTEEEIAELENDIRGIEEKIRAKIAPMKLAQTRLENRTYRPNVELCRDAPQYGLTDEVKQLEATKRALEEKLKQAKHALDGLEQNLHRINDDLAQKINSLNLDNKCMDVRKKLQIRPQTALERNLTLTGIQRERSHILA---------------------------------------------------------------------------------------------------------------------------------------------------------------------------------------------------------------------------------------------------------------------------------------------------------------------------------------------------------------------------------------------------------------------------------------------------------------------------------------------------------------------------------------------------------------------------------------------------------------------
>Cg_Tek35A
MENNLLTAFFVPNSTFTRQLYRYKDEVPLYIPPKMEYLGHTQTATYMTGPRLGGSNPQTFLPSISTMQSSYKSYDTYPAPSPLRRSLTTLPWRPSTYYQTARVNPSSALTRSVPEPFSAKNQLSDLDNVKVPPVFAAARNALYTRYTPNDWMTSNQGNYLASDRVRSLAERLRLDTVRLCRETDDKTKRTQSDVGKRLGERLGDIQFWKTEVQHETDNMITEINALQEAKRVLEKSLAETENPLHISQECLYHREKRQAIDLVHDNPERELIKEVDIIKRCQEKMRNTIERANVQLGLNRAAQHDLERDSSDKFNAQNLDEQCFGMRNQSRGIAFHNGVQRIDRTVSVPESWAKFSNDNIQRSQSERAASKQMRNEIESVLNSCANEMWQEWNSVNVALNQRIQETTDARNRLQTHLSKVLQEIFDMEKNIELLKKAIQDKQAPMQVAQTRLDTRIRRPNVELCRDPVQHRLVEEVGEISETVESLQAKLRMAENSLQELLRTKASLEQDLSIKNNSLFIDREKCLGMRKTFPMSPRVVSV----------------------------------------------------------------------------------------------------------------------------------------------------------------------------------------------------------------------------------------------------------------------------------------------------------------------------------------------------------------------------------------------------------------------------------------------------------------------------------------------
>Cg_Tek35B
MSRLGYNDYNIMRSRSATPLTPEMSKILPYVSDKTISRHLGYAGRSLDMGHAKAYYNPARNAVYSRYSTNDWGMSNSMNFSLSDKERSFAERLRADAWRAVKETDARTRNRQNDITKKLGERVYDITFWKSELNNEISAMATEIENLKEYRRTLEKALGDTANPLHIAEECLMHREKRQGIDLVHDDVERTLIKEVDCIKKCQAKMKKVLDKAYVQLKMNRAAQHAMEIDAKDKHHAQGLDDRMQQLRNSSSGIGYYPGIESIDNTITIPDSWVRYTQENIARSQKERAASERLRGEIDSTLRACANEMWNQFNSVNNSFNTRIRETTDARNKLQAHLQRTMQEIFDMEKNIELLRKAIQDKESPMKVAQTRLDERTRRINVELCNDPVMKSLQREVTEIRESVRILKERLKASELSLARLMKTKATLEHDIGVKDNTVKIDTSYCMGMRKGFPMDPKIGPVFQMPTC-----------------------------------------------------------------------------------------------------------------------------------------------------------------------------------------------------------------------------------------------------------------------------------------------------------------------------------------------------------------------------------------------------------------------------------------------------------------------------------------------------------------------------------------------------------------------
>Cg_Tek4
MATATLMSREIPPERPQVQIAETSGGSRNAEMEITYTGNTGNDMGISTMGFRASKYNPPEWHETNYSKYYQSFVDRDNAERIRHESKRTASETEAITNKTQTEVTKKLGERIQDINFWKFELEREIQDVISETDLLLSQKKRLENALRATEIPLHIATDNLNCRQRRQGVDLVQDNVELGLLKEVEIINNVQDLLKKTIDQSDKQIKLNRNAKQNLEMDWSDKKEALEIDSKSGALRNEHTDKQFYSGAAKFEEIQSTPESWAQFTHDNIVRAEHERMASIQLRQLIDNILSDTSRDMREQCDTVDVCFQKRLEEMEDAKSKMEENLRKMCDEICQMEKNIDMLRKAIRDKENPMKVSQTRLNNRTYRPGVELCRDPVQYKLVGEVNEIAQSIDALTEQLNNAENSRKDLQDNRMALEKEIACKKNSIFIDRDKCVSVRTRYPTTLKLQGYQ---------------------------------------------------------------------------------------------------------------------------------------------------------------------------------------------------------------------------------------------------------------------------------------------------------------------------------------------------------------------------------------------------------------------------------------------------------------------------------------------------------------------------------------------------------------------------------------
>Ch_Tek1
MSRLREPPPKFLPREWKHANDVHYGNAESERIRSELLTADSQRLMEQCDRATKRMQEQASKRLEQRIHDIKFWKLELDKKLDEVVHETENLITCQSRVHRALESCSEPLRVTMQGLVEREKRVGIDLVHDEVEQELMREKEVIEGVAALLQRTLEQTIEQIRLNRSAKYYLEKDMQDKFQAEKIDDFCTILTSTYPKIECGAAGFETSLASNPVTPDEWETFSDINICKAEKQRTNSVSLRSLVESLLQQTATDMSMQHEATGNALEMNVQRIKSSKAMLEDHLSKVLAELASQERNLEDLHVAIADKQGPLKVAQARLTARSLRPNVELCHDSAQSQLLSEVQKLISQINSLKEAQSEAEMELRALARSQLALEEEIQIKSHSLYIDEVICTQLHLPIFIHNF---------------------------------------------------------------------------------------------------------------------------------------------------------------------------------------------------------------------------------------------------------------------------------------------------------------------------------------------------------------------------------------------------------------------------------------------------------------------------------------------------------------------------------------------------------------------------------------------------------------------------------------
>Ch_Tek2
MATLSMKPGLHHSVLDWETRNKQLSETAEHQRQVSHDVRQEGLVLRNQTATKTKWDESDSSRRLSDRVQDIAHWKSKLESCAKDVDSEMDALTQSKEKIELALAATALPLEVTIECLTLWEGRRGGELVSDPMEVELKKDVDLIDSCQRMLQQRIDQSFEQLCLLQEAWHQVTSDLQNKRDALDVDMSCLSLTVTSPQISLKPNPLRIPSSTSTPLQWEHFSIYNITRGKEEMQTSLALRESMRITQAQVQNEIKSQEMALEFAIRKRTHHLQQAKDELEWQLKTTKDEIQDLQKDIRELETDLHAKQGFLKLSHTRLENRTKRPGVDLCWDEVQYGLVEELKQLEATIQTLSQTLGQARHSLQALQEHEARMQEDLSRKDEALALVQRCQEVRQRIAAAKPGHQASGTVVPLTNSSGRHTLTEA------------------------------------------------------------------------------------------------------------------------------------------------------------------------------------------------------------------------------------------------------------------------------------------------------------------------------------------------------------------------------------------------------------------------------------------------------------------------------------------------------------------------------------------------------------------------------------------------------------------
>Ch_Tek3
MELLGSTQMTTYTRPKTSHFLPAISTMASSYRSPQPISTGNQNGNMPWRTNTYYRTGSAVPSLSAIPRDALDLVRAKTMFFPSNRTALSARYMPEDWYKSNQSNYRESESSRNSAERLRRDTVRLIQDKEQLTRRTQDTTSRNLGERLNDITFWRSELSHEVDNMVTEISALTEVKRRLERALAETESPLQVAQECLYHREKRMSIDLVHDGVEKDLIREVEVIKSCQERMRRHLDRAVAQLASDRAAQHELERDVSDKVAAQRIDDRCHHLRNTSDGISYYRGIDRLDPSLSLPDTWTKFTDNNILHSQSERAASHKLRDDIEVLLNGTSNDMWKQFNTVNVMFTSRISETADAKNSLQTHLAKTLQEIFQTEMLIESLKRAMRDKESPLKVAQTRLEERTRRPNVELCRDYPYHRLVSEVREIEDTIHCLRERLMEAEGTLQTLVKAKVSLEHDLSIKANSLFLDQEKCMSMRKTFPSTPRLVGYNSPHPAIPPVPESNYSKTLFREEAGVKYVAIGTIPWWCCGCCRGDMVLVWLL------------------------------------------------------------------------------------------------------------------------------------------------------------------------------------------------------------------------------------------------------------------------------------------------------------------------------------------------------------------------------------------------------------------------------------------------------------------------------------------------
>Ch_Tek4
MSKLLVSRPHFDTRAVTQHEQLRPPVDPETTLKHNFLTSSGLAAAGYRSAKYTPAEWMAKNNATLNQALSDLTNSEKIRFDSKVLYTETEVKTLRTQADGTTHLGERLQDIHFWKSELERHIEHLGAETDLLLAEKCRLEKGLDATEIPFAIATDNLTCRERRLGPDLVKDLVEEELIQEVELIRSIQALHKRTLDQTVAQIKSNRDAKQTLEMDWSDKHQAYSLDNQCGRYSNTSSETQHQAGSAKIQDHVSNSEEWMYFTQANLAAAEHEMRGSAVLRKLIERVLQDTSEDLRAQCSRVDLAFNQRCQELTEAKIQLELHLSQILQQIGTQERNIVSLQQALHDKEAPMRVAQSRLYQRTHRPNMELCRDSPQLSLVDEVETITHTMSALTQQLCVSRDSLAALEETRMALEKAIACKTHSLLIDREKCMGHRTRYPDLVTLSGY--------------------------------------------------------------------------------------------------------------------------------------------------------------------------------------------------------------------------------------------------------------------------------------------------------------------------------------------------------------------------------------------------------------------------------------------------------------------------------------------------------------------------------------------------------------------------------------------
>Ch_Tek5
MPPLKPLMSVSSQITPEQWSRANVANYGRSDNNRRFSEAFRKDTLRLIQTKDQFTCRNQNDVNQWITERIEDIKFWSSEMKHESEQLMNDSDMLKHIKVRLDKGIAETDGPLQVAQECLCQRQKRMGADIVNDDVENELMQEVAVIRDCQEQLERVRDKVKKQLEANRMAQLMLEKDLNDKHVAFEIDSRCHKMANCNSSIQFYPNLNKLDKSVSVPQTWAKFSEDNIMRSQHERMNTRKVMDETERVMESNSVSMWSQFHRVNVAFTDRIAETTEAKNRLKYHMGKTLQEIFQTERTIADLERTINAKKFPLKVAQSRLEERTRRPNMELCKDPPHTMLLAEVQHIQSTVNTLSQRLAEATAMLQQLADTKSILEQELFIKAHSLFIDQERCMGLRKTFPSSPRLVGYT---------------------------------------------------------------------------------------------------------------------------------------------------------------------------------------------------------------------------------------------------------------------------------------------------------------------------------------------------------------------------------------------------------------------------------------------------------------------------------------------------------------------------------------------------------------------------------------------------------------------------------
>Che_Tek1435A
MAKLIEAPTKYTQKEWHVSNHLNYEKSEKERKTGEMIRDESARLAHETHITTLKTQNDVNKKIEQRLKDISFWKSELDRQYKETEDEIKRMIEYKNRLEVALNATEIPLHIAKECLQNRQKRMSIDLVHDDVEVQLLKEVEIIEGVQAMLRRTLDQATEQIRLLRSANHYLGKDIGDKFSALGIDDHCAGLGNDSPQKYFAPGAVKVQANSITTEEWETFSNKNVLKAERERNSAVTIESMIEEILQETFEDQQKQCDNVNLAFEKRIEETSKAKAKLEDHLVKVNQEITDMESNIDMLNQAINGKLSPMQVSQTRLDTRAHRPNAELCRDQVQYKLISEVGEISENIERLQQALRESEDNLKGLSRQQLRLEEDIEIKANTLFIDRDQNMTIRKQIQHQKY-----------------------------------------------------------------------------------------------------------------------------------------------------------------------------------------------------------------------------------------------------------------------------------------------------------------------------------------------------------------------------------------------------------------------------------------------------------------------------------------------------------------------------------------------------------------------------------------------------------------------------------------
>Che_Tek2
MSVPMSKLPPRYAVSDWVTSNKLISLNAERIRDSSHTIRQDARKLRNETESHTKWTQHESNTKIEKRIDDINEWKVSLERCLEETDKEIQALQNEKKNLEIALEAKKLPLDVAMECLLSREEREGIDLVRDNVEHQLHKEVEVIEGIKALLQQKIAESFEQLCLLEEARHQIHCDLTDKNHALGIDAECHSLYNNSDGIDFQNNPTRTVKGSVTPETWNSFSEYNKNRGEAEIKASQRLREAIFATLEKTRNDLDAQHRATNYEYRKRIHETDQAKNELEWQKKNTEDEVATMEQDIVGLKESIEAKMGPMMVAQTRLEKRTQRKSVELCRDIPQYQLCYEVAEIDGSVRALSEKHQVAVTALKSLLQDLNRINEDLRIKTKSLALDQHCMEVRQKLSDPAANVTTDQNKDQLDDQIKNLSIASKQHEARPSSLRDERQTSHTGRQTTLDQRNDSIPQQSQLSKSTYITDFDETKNKRSGDLQRTLGQRKIVEFA--------------------------------------------------------------------------------------------------------------------------------------------------------------------------------------------------------------------------------------------------------------------------------------------------------------------------------------------------------------------------------------------------------------------------------------------------------------------------------------------------------------------------------------------
>Chr_Tek21435
MPSYNHTSNGVNMANFRALGGKNTGRGGTYRAPYEWTLESVEQMGLGATENRMSSTLRDASSQLQAVASATVANDINIVDRALTTKLSQTESLKNMLETCLAEVISEIAELLSTKKRLEERNGKVQAKIGVNSNRMQVRSSRPPREMTMDEVEKGLIKQQGMLGSFSDRVARAVAQVDREVAQLEAVRAKLEADLRDKTEALRVDEAVLSIPTDPTVEGTLSPAFRRGAADCPPKTPHTWVRNTEDNLRNAHHWLADSARLRKAIAHAVANSRATEHDVANRLNENMLAKVAATRNLREDLQAQLEKVREEQARAKGQRSALTSALDDKRGPLAQARERLAVRKARPCRENVNDEVEAALAKEVAHLAAVTQQLSVKVAAVDREIAALDATAAQLESNIADKDDALRVDERVVLLDGRINLAQRPPSSVASFAMSDMSAPRTQTLARIRELEASLTSARREREVMESSIRQLRDTMGGGGAF---------------------------------------------------------------------------------------------------------------------------------------------------------------------------------------------------------------------------------------------------------------------------------------------------------------------------------------------------------------------------------------------------------------------------------------------------------------------------------------------------------------------------------------------------------
>Ci_Tek1
MAKLVQAPPKFTPPEWHNSNFTKYDNAEGQRSRSERLIDESARLMEEVDKTTRRSQRDVNKKIAQRLEDINFWKSELELKLTELTTENETLLNYKTRLEKALAACEEPLAIAQTCLLNREQRVSIDLVHDNVEKELLKEVEAIQGVVALLERTHEQTVEQIRLNRSAKYYLEKDLKDKAMAQNIDSFCSELHNNSAGIGLRGNVVRVESHSVTPIDWAAFSDANVEKAERERNSSVNLRASIDGILKQTADDMHTQCAAVNLAFRERVAETKKAKNKLEQHLDKVLGEISTMEKNIIELNKAIADKNGPMMVSQSRLGERTQRPNVELCRDPVQYRLIDEVNEIQRSIQQLTSTLAQAEAELKGLIRNQLLLEEDIQVKSNSLYIDEVECMRIREAISINYF-----------------------------------------------------------------------------------------------------------------------------------------------------------------------------------------------------------------------------------------------------------------------------------------------------------------------------------------------------------------------------------------------------------------------------------------------------------------------------------------------------------------------------------------------------------------------------------------------------------------------------------------
>Ci_Tek35
MEIAGSTLTATYTRPKSVGNNFLPSISTMTASYKSHAPPHALSHSLSLPWRPSTYYKVAQVNPTLGRMARSFPSTLEKIPPLSASNRTALFTRYTPDDWFKSNVTNYKTSESWRNSAERLRADTARLVQNKEQLTFRSQQESSKNLGERVSDITFWKSEIQHEIENQIAETNALVEVKKRLERALSETEGPLQVAQECLYHRERRNGIDLVHDDVEKNLLREVDVIKSCQERMRRHIDRSVQQLSNNRAAQHELERDHSDKFSALRIDNRCHGLRNTSDGISFHRGVDRVDATVSVPETWAKFSDDNLLRSQSERASSAKLRDDIENLLNITSNEMWSQFNNVNVSFTNRIAESFDAKNKLQMHLAKTLQEMFSTEQTIGQIKRAIADKESPMRVAQTRLDERTRRPNVELCRDPSQLRLVDEVQTIDNTINTLKSRLREAEDTLQGLVHTKASLEHDLSVKANSLFIDQEKCMGMRKTFPSTPRLVGYC-------------------------------------------------------------------------------------------------------------------------------------------------------------------------------------------------------------------------------------------------------------------------------------------------------------------------------------------------------------------------------------------------------------------------------------------------------------------------------------------------------------------------------------------------
>Ci_TekA
MAAAEVLLKTEPAPQSIPVDALGKKEHCIPINTGSYTSHGLATAGFRSSKYTPDEWHQNNYSKFYQSFSDRDNAERIQHESKKLANETLAITNRTQADVTKKLGERIHDINFWKFELQREIDDLIAETELLFQQKVRLEKALDATEIPMQIATDNLECRFRRQGPDLVKDNVEIQLLREVDLLKSVQDLLKRTIEQTKNQIRMNRDAKQNLELDWSDKLDAHNIDDKCGRLNNQSTDIQYHPNSAKFEDNSSTPETWAQFTHDNIVRAERERMASINLRSLIDNVLHDTSDDLREQCNSVNEAFAKRVEEMNDAKTKLENHLQKVLIEIGNQEHNIAMLKDAINDKEAPMQVSQTRLHHRTYRPSVELCRDPVQYRLVSEVGEITDSIEKLKFRLSEAERSLHELEDTRMALEKEIAIKTNSLFIDREKCMTVRTRYPTVIKLSGYQ--------------------------------------------------------------------------------------------------------------------------------------------------------------------------------------------------------------------------------------------------------------------------------------------------------------------------------------------------------------------------------------------------------------------------------------------------------------------------------------------------------------------------------------------------------------------------------------------
>Ci_TekB
MATLSLKPAQRFAPADWFASNDFISTNAERQRESSHQIRQEARELVNVTANQTKWDQHDNNTRLDDRIDDITKWKETLERCLDETDAEIHALNRAKLETEQALEEKALPLDVAIECLTLRESRQSIDIVRDGVEAELHKEVEVINKIKEHLQKRISEAFEQLCLLREARQQLANDQKDKFEAQGIDQSCYQLNNSSGGISYKPNPTRVLKESTTPESWHQFSQYNKDRAEAEMRASVALREAIDATLAQTRNELEAQRSATEFSYRKRLHELERSEGELVWQQKNTKEEIAEVEADIRNLEQAIRDKAAPLKVAHTRLETRTYRPNVELCRDKPQYGLTEEVHQIEGSIANLKEKLAQAHHARNGLYKNLYRIEQDLACKRNSLKLDRQCVDVRRKLVVPAEKYVAQRPNDSFLRTQGRESTPLNPIKTSQLDIA--------------------------------------------------------------------------------------------------------------------------------------------------------------------------------------------------------------------------------------------------------------------------------------------------------------------------------------------------------------------------------------------------------------------------------------------------------------------------------------------------------------------------------------------------------------------------------------------------------
>Cl_Tek1
MPREEIDPSRALKALAPLPRRPPRFTLEEWHLTNISRFKDILAQQKLADRMLTEAERVIDLTTDSTVKNKLEVEHQLTVKIRDIEFKAEQIQSQKKNIDIEIEALKTYSIRLEDAQANLGHKALEICKKCIVLREGRLGVDLCIDEVDLALANEMHVIKNVQGMMMRLREQVKEQVRRLRAMNYSLSRDLEDKNNVVNIDKHNLTLNEKSMCLSIYHGSARLDPASITQDEWEGHTIDTIEKAGKELNAGRPLRAYIDVILQQIIEDLWKQYDIVNAAFARRISEYRELKIKLENLHFETVRQVNEMTMKLTSLKKALAEKEGFMALAHTRLGNRCQRVNFELCRDEAETYLVNEVHQLKDNVGKLQMMIEETQASLRYLLRAQVQLEEDINVKTNSLKIDEVDCMSLRAGMDYHAY--------------------------------------------------------------------------------------------------------------------------------------------------------------------------------------------------------------------------------------------------------------------------------------------------------------------------------------------------------------------------------------------------------------------------------------------------------------------------------------------------------------------------------------------------------------------------------------------------------------------------
>Cl_Tek2
MHSIVTLEKPTPRVPLPDWHGKVWELRQTCDTRRNDAFNLRNEARQLRNETDATTYWSTYHNDSRLAERILEITKWRNTMEDLIASINRELLSLKNEKALTEKEIEFLGLGFTVVNECLTQRDQRGGADLCTDEAELEIKKELRLLEAQKLMMSQKCMDCWEQVNRMEEVKSKIITDILEKEDTLTIDHSALGIDKSGANISYKSDPTRIPDDMVSYKCWLEHCFYLKMLADNELISSQNLRESMYVPRERSRNDLKAQNDSTNFSIRKRIFETQRIKNELDWQRLNMVKDMEKLHKEVVLLEDALANKANALKLAETRLERRLFRPSQECCRDDAAIGLENEVHTLKETNAALEAMLNQAKATFNALEDQLVIIDRELHNKNHALQTDLRCLDLRNRLVTGDRAPPNTQTDRNIILTRMQDEIPLETN--------------------------------------------------------------------------------------------------------------------------------------------------------------------------------------------------------------------------------------------------------------------------------------------------------------------------------------------------------------------------------------------------------------------------------------------------------------------------------------------------------------------------------------------------------------------------------------------------------------
>Cl_Tek35
MSGKTVMYTQLQPWSAAGAQPCMEPLNGPLVGQKTASFYDTPRPHPWRPTLGYETVELNPLGANTITNQVMDPCFTPKGMATEPLRFPNLVTGFDRNPSHAARAALYTRYTPYEWSQASISNYNEADTNRNFSERLRSDAIRIMRMTDEKTTAAQRDTGRRLGERLTDTVFWRNEVANELEKVVTESNLLQDTKRSVEKALQDCEPPLHIAQECLYHREHRQGIDLVHDQPEQYLLKEIENLHSCREKLLEMKKKIDEQLRSNRASQHELETDVRSKESALAIDNVCHQLNNFSRGINYYGGIDKYDNTLTTPETWSENSNRIALRSKNERSISTQLRSDAANLINACANEIWNCWNDTNAALARRSNEVLEVKNRLQLHLHKVQQEIFDIEKSLELLRKAIMDKTNPMKVAHTRLEARAHRKDIELCKDFAQNRLIQEVQEIGDTIEVLHRKLQEAEAQHQQLLMTRSTLEADLHTKVNSIFIDREKCLGMRRSFPITAAVSY-----------------------------------------------------------------------------------------------------------------------------------------------------------------------------------------------------------------------------------------------------------------------------------------------------------------------------------------------------------------------------------------------------------------------------------------------------------------------------------------------------------------------------------
>Cl_Tek4
MEKRASCHKSCGRKPSFKQAKECKYITEGEEAPAYLPQPKDKYGDVIGGENQTMGPIGPWAGGNVEWSPHSGLTGTRPVVDHYSTTRYSEGEWRKHNEEVLCSSADDLHRVNMAEFNSRRGLACIAATADKNQYLNTVRIGERTHEILRWKNEVEREIYAFIEEVKLLEQKRRQARQAGGVLELVRSISSECLERRACRDGHDLMRDTVEEELIKERALVYEVGGLIERTLKQINEQQIRNKSIKEHLEGDWSDKKEAYEIEAQNMGLRTGNITVLFKPASTRFPANQSTPLGWESATKELLMVAEAVRAQSCELRALLDGPILQDCIKDLRAQADRVDAALAKGIADTQNCIKAMEAELEVVVRRNAESEKLILDLQYGIRGLDEAMKTAQTRLDYLQRRPRCENTRDKAQFGLVDEVKNLAEQTSALKGQLAEAEEALLNLIRSRAILEKELQNKLKTLDIDRYRCQVIRSHYPSSSAMAGF-------------------------------------------------------------------------------------------------------------------------------------------------------------------------------------------------------------------------------------------------------------------------------------------------------------------------------------------------------------------------------------------------------------------------------------------------------------------------------------------------------------------------------------------------------
>Cm_Tek1
MRSAGGVIVMAKLVKAPIRFLPQEWNYSNKTHYNNAEVQRSRSERLVAESERLVDEIENTTRKTQRDVNKKLEQRIEEITYWKKELNTKLDELIIENDLLLAQKTRLLKALDKLQEPLCIAQQCLVNRENRVGIDLVHDEVERELMKEVEVIQGVMALLQRTLEQTDEQIRLNRSAQFYLEKDLKDKFTALTVDDYAASMTNNTPDISYVANVVRIEGNSVTPQEWIDFTNTNIVKADKQKNSSKALRSLIDSILAETTNDVLKQNEAVNLAFKFRIQETKDAKCKLEVHLNRVLSEIAAQEKNIDLLKKTIMDKEGPLKLAETRLDTRTKRPNVELVRDPAQYRLISEVQEITTNVDRLRETLGQAEMELKGLRRNQLALEEDIQVKENTLYIDDVLNSNLRKSISVNYF--------------------------------------------------------------------------------------------------------------------------------------------------------------------------------------------------------------------------------------------------------------------------------------------------------------------------------------------------------------------------------------------------------------------------------------------------------------------------------------------------------------------------------------------------------------------------------------------------------------------------------
>Cm_Tek2
MATLSLKSAQRYSVPDWFTNNNQISTNSERQRYMSHEIRQEARALRNETNNQTKWDQEDNNTRLAERIDAVDRWKELLEICLCDINAEIDALTKSKEEAERALEAKNLNLDVSIENLTLREGRQDIDLVTDSVHEELLKEVEVINGSKKALQQKISEAFEQLCLLQEARQQLNFDLRNKREALNIDEVCLSLNNNSPNISFKPNPLRIPPGSTTVQQWDQFSRYNKDRAEAEMEASTALREAIAATIGFTDNEVEAQRVATEFAFRKRIHEFEQALTELRWQEKNLLEEIADLEEEIRRLEADLRAKAAPLKLAHTRLETRTYRSHADLCRDEVQYGLTDEVHQLEGTISALKQKLAQAQDALDASYKQLARVQADIGFKSHSLCLDNQSMDVRRKLITPPEKYVSKVDGFNRTPHHELSPIKCRQLDLA-------------------------------------------------------------------------------------------------------------------------------------------------------------------------------------------------------------------------------------------------------------------------------------------------------------------------------------------------------------------------------------------------------------------------------------------------------------------------------------------------------------------------------------------------------------------------------------------------------------
>Cm_Tek3
MKTIYTRPRTAGSNFLPAISAMASSYRGQNPLNSVTHSLIMPWRPNTYYKVASMVPSLASFSKNVPEVIQAKPHSPSNRMVLFTRYSPQDWHLSNQNNYRESESSRHSAVRLRVDTARLIQDKEQITRKIQSETSKNLGERVSDIVYWKSELTHETDQVIREIHALTEAKKRLERSLAETESPLQVAQECLYHREKRMGIDLVHDDVEKLLLKEVDCIKSCQERMRRHLNRTITQLASNRAAQHELERDLSDKSMAQRIDDKCHQLRNTSDGISYYRGVERVDATISVPESWAKFTDDNVLRSQSERSTSAKLRDDIENLLNATSNELWSQFNAVNVSFTHRISETANAKNKLQTHLAKTLQEIFQTEMTIQGIKRAIKDKEAPLKVAQTRLDERTRRPNVELCRDPVQHRLVNEVWTLDTSIQTLQQRLEEAEDMLQMLVHTKAALEYDLSIKANSLFVDQEKCMGMRKTFPSSPRLVGYI---------------------------------------------------------------------------------------------------------------------------------------------------------------------------------------------------------------------------------------------------------------------------------------------------------------------------------------------------------------------------------------------------------------------------------------------------------------------------------------------------------------------------------------------------------
>Cm_Tek4
MSAADVLVLHPQVGRCIPEEELPCKPCCITKNLGLHSTSGLSTAGFRTAKYIPEEWHQNNFSKYYQSFADRDTAENLRHESKKLISDTEKRTQDTQAESTKRLGERLQDIFFWKSELKREIEDLTAETELLREQKRRLEVALDANEIAFFITNDNLENRERRQGPDLVKDEVEDELIRELDLIQNVRGVLKRTLDQAITQIRKNRDAKELMEMDWSDKYEAYKIDVKGGGLNNQSTNIQYHPNSSKFEDNTSTPESWAQFTHCNIYKGEQERINSINLRSLIDNVLLETSEDLREQYDRVNAAFNRRLEEMSDAKAKLDHHLRKILEEIAGQEKNISYLKQAIKDKEAPLKVAQTRLYERSYRPNVELTRDTAQMNLVCEVNEITESIAFLQGKLKEAQMSLENMENTRMSLEKEIAVKSNSLFIDGEKCLKHRARYPTVVRFMGYE--------------------------------------------------------------------------------------------------------------------------------------------------------------------------------------------------------------------------------------------------------------------------------------------------------------------------------------------------------------------------------------------------------------------------------------------------------------------------------------------------------------------------------------------------------------------------------------------
>Cm_Tek5
MHSCPAISPRPPINCPVVNPCSVIDPCPVMDPCSPASSNRIALFSRYTPGEWVESNHNNYKQSHCSRHNAEKLRVDTKRLIQDKDQLTRKVQNDTSSKIGERVEDISFWKSELDHELDQMIMENHALSQLKKKVERALEETDAHLQMCQECLYHREKRMGIDLVHDEVEKQLLEEMRVIKCCQERLKRGIERASAQLSSNRAAQHELERDLCDKCTAYWIDDKAHQMRNTSDGINYYCGVEQVNATISTQASWGKYTEDNVLRSQCERAASARLRDELEKLLAATSEEMWKQFNNVNLAFTHRIFEIGDAKKKLQMHLAKVLQEIFQTECTIEELKMAIRQKEAPMKVAQTRLEERTKRPNMELCCDQPQHRLVCEVYTIDATIQMLKQRLQESQNALQLLVQTKSILEHEIAIKANSLFIDQEKCMGMRRTLPNTPRLIGCTQINTGHYCARPSPEKKPCNCGCKGRKKKVT------------------------------------------------------------------------------------------------------------------------------------------------------------------------------------------------------------------------------------------------------------------------------------------------------------------------------------------------------------------------------------------------------------------------------------------------------------------------------------------------------------------------------------------------------------------
>Cma_Tek1
MAKLVAPPPRFTTEEWTLSNNTNYSTAEQNRKIAEHIRAEADRLVKETDETTEKTQQETTKRIDQRLTDINHWTSQVDHAKTEVMKELEQLLDYKRRIENSLAGYLDRNRALTRKCLQLRENRKAIDLVHDEVQKELIKELEMIQAIEGLLQRTLEQVEEQIRVCRSADYYLGKELNDKFTAFNIDTKCHQLSNTDAGRAAQRFLGSDKITPNSVTPEDWERFSHDNIQKAERNKNAAQNLRSVVDSVLEQTREDLMKQCAATDAGFRRRIQETERALQKDIEHHEKVLIEIGEVEQTIDKLSQAIAAKQPPLMVAETRLNERTDRPNIELCRDAPQYRLIGEVAQINESIRRLQEQLCEAQEQLKQLIRNQLQLEEDIDIKKHTLEIDRDLCVPERKKMEHPVF--------------------------------------------------------------------------------------------------------------------------------------------------------------------------------------------------------------------------------------------------------------------------------------------------------------------------------------------------------------------------------------------------------------------------------------------------------------------------------------------------------------------------------------------------------------------------------------------------------------------------------------
>Cma_Tek2
MATQSKPSDHFTLGDWNTSNFTISTNAERGRNASFAVRQDGRHLINDTEIITRWNQQDNKTRLENRCDDIQKWRDRLEETRDQLDEEIARLKADKEVCERALEAKALPLDVANQNLTTREGRLKIDLVDDVPSAELKKEVEVIEGTKVALQQKCSQAFEQLCRLEEARKQILRDLEHKIVALDIDNEQANLTQDSSEICFQPNPTRVTKGHITPQEWDAHSRYNRARAESEMQASIALRGAINQTIRQTANDVEAQKNATEYSMKNRIADMEKAKVEDEWQKERTEKEIAEMKKDIAKMEQSIRDKEAPLKLAETRLENRTCRPSGLELCRDNAQYGLVNEVNEIKNTIKALKDKLKQEQHELTNCEHNLQRVNEDLALKNNSLALDKDVMDYRKQLEGVNHNFTKTGTSGQYQTIKTAQAA---------------------------------------------------------------------------------------------------------------------------------------------------------------------------------------------------------------------------------------------------------------------------------------------------------------------------------------------------------------------------------------------------------------------------------------------------------------------------------------------------------------------------------------------------------------------------------------------------------------------
>Cma_Tek4
MALASLSRSATGATKLPDYEIVPSYTQSKSEAAANNFAATRHGAHSFTTGTYGFHDFEDTRAVLPTKLGVETYGPFSGTDATGCPEQVSSVFHKGNFTPKQWHQNNYNKYYQAFADRDNSEKTRFESKNLIDATDAQTKRTQKDVTKKLQQRSRDIGYWKDELNREIEEMVHEDQLLRAEKIRLEKALDATATPLMIATDCLKNRERRQNIDHVHDNVEIELHKEVDLIQKIQALLQRTIDEIDKQTKLVRRAKHNLAKDWGDKMHAYKIDVSAGNLNNYTTEIMYRDGVDSISGGRTMPADWAQLTHDNIMAAENERMASIQLRGLIEDVLTDVGNDQREQANTVDKAFAARVEEMHDAKRKLEDHLLKTCKEITSQEKNIEDLKLAIREKEEPMKVAQSRLEYRTHRPNNELCDDPAQRRLLEEVQEIKASIAALEDKLAEARQSRADLMNTRKELETEIAYKQDSLFIDREKCMTLRTRFPTITRLVGYQ----------------------------------------------------------------------------------------------------------------------------------------------------------------------------------------------------------------------------------------------------------------------------------------------------------------------------------------------------------------------------------------------------------------------------------------------------------------------------------------------------------------------------------------------
>Cpb_Tek1
MAKLLQAPPKFLPPEWHIANKTQYASAESQRSRSERLVAESQRLVDEIEKTTQKTQSDVNKKIEQRLDEIKFWKQELDDKLEQIVNETEVLLTFKTRLEKALESCKEPLFIAQECLLNRQRRVGIDLVHDEVERELIKEVEVLQGVMALLERTLEQTNEQIRLNRSAKYNLEMDLKDKFTALTIDNYCSNLTNNTPDIRYARNVVKVEGNSVSPEDWVDFSNVNVEKADKQRNNSLALRALIDRILSQTASDMRKQCETVNVAFKNRVKETKDAKNKLEIHLAKVMDEITSQEKNIAALKKAIIDKEGPAKVAHTRLETRTHRPNVELCRDMVQYRLISEVQEITNNIQRLKDTLAQAEVELKGLSRRQLSLEEEIQVKENTLYIDEVLCMQMRESISINSF-----------------------------------------------------------------------------------------------------------------------------------------------------------------------------------------------------------------------------------------------------------------------------------------------------------------------------------------------------------------------------------------------------------------------------------------------------------------------------------------------------------------------------------------------------------------------------------------------------------------------------------------
>Cpb_Tek2
MATLSVKPGQRFSVPDWHTNANLISTNAERQRSASHQIRQEARTLRNETNNQTQWDEHDNRTRLAERIDSVNRWKETLDKCLTDIDTEIDALAKMKEAAERALQAKNLPLDVAIECLTLRESRRAIDVVKDPVEDELHKEVEVIDGAKRDLQQKVSEAFEQLCLLQEARQQLNFDHRGKMEALEIDRVCSSLNVNSPNISFKVNPTRVPIGSTTPEQWDQYSQYNKDRAEAEMKASTELREAIALTIAQTNNELEAQRVAVEFALRKRIREFEKAYDELKWQEKNTLEEIAEMEEDIRRLEEDLRKKMWDLKLAHTRLETRTYRPNMELCRDQVQYGLTDEVHQLEGTIAALKQKLAQSQDALDALYKHLYRIQTDMSYKANSLMLDNKCMDSRRKLTVPAEKFVPEVDTFNRTTNRTLSPLKSRQLELA-------------------------------------------------------------------------------------------------------------------------------------------------------------------------------------------------------------------------------------------------------------------------------------------------------------------------------------------------------------------------------------------------------------------------------------------------------------------------------------------------------------------------------------------------------------------------------------------------------------
>Cpb_Tek3
MELVGSTLTATYAHPRPTPTNFLPAISTMASSYKNRFPHYSLTHSLSLPWRPSTYYKVAAITPTLAPFSKSSQGLTQSKMLPFVSNRTALFTRYTPDDWYRSNLTNYKESETSRHSAERLRVDTSRMIQDKDQQTRKTQTDTTKNLGERVNDIVFWKSELNHEIDEMIGETNALTDMKKRLERALAETEGPLQVAQECLLHREKRMGIDLVHDDVEKQLLTEVDVIKSCQERMKRHLDKAIAQLASDRAAQHELEKDLSDKQAAHRIDDKCHHLRNTSDGISYYRGVERVDATISVPESWAKFTDDNILRSQSERAASSKLRDDIENLLVVTANEMWNQFNRVNVAFTNRISETADAKNKIQTHLAKTLQEIFQTEMTIAAIRKAIRDKGPPLKVAHTRLDERTRRPNVELCRDSTQLRLVNEVHEIDDTIQNLQQRLRDAEDTLQMLVHTKSNLEHDLAVKANSLFIDQEKCMGMRKTFPNTLRLVGYA-------------------------------------------------------------------------------------------------------------------------------------------------------------------------------------------------------------------------------------------------------------------------------------------------------------------------------------------------------------------------------------------------------------------------------------------------------------------------------------------------------------------------------------------------
>Cpb_Tek4
MAQSGVLLTREPAPQAVPVSELPMKVYEAALNTGPDSSCGLATAGFRTAKYLTEEWHQHNYAQYHQAFADRDGSERCRHESQSLAAAAAALAQRTQADSTAKLGQRLQDTHFWKAELQREIEDLTVETDLLAAQKVRLERALDATEVPYTIATDNLQCRERRQPADLVRDQVETELLKEVELIRNVQELLKRTLMQAVNQMQLNRDHKQICEMDWSDKVETYNIDDKCGRYNNQSTNIQFHPSSSKFEESASTPETWAKFSHDNIYRAERERLASINLRLLIDNILHDTAEDLRLQCAAVDEAFAKRCEEMEDAKHKLEHHLKKTLKEIGDQENNIAALKQAIKDKEAPLKVAQTRLYDRSFRPNVELCRDPAQFRLISEVEELTESIESLKQKLLEAEQSLRNLEDTRMSLEKEIAVKSNSIFIDRQKCMAHRTRYPVVLKLAGYQ--------------------------------------------------------------------------------------------------------------------------------------------------------------------------------------------------------------------------------------------------------------------------------------------------------------------------------------------------------------------------------------------------------------------------------------------------------------------------------------------------------------------------------------------------------------------------------------------
>Cpb_Tek5
MEFLGTTQTASYCGPKKSYLFPEPVSTSTTQDSYQSYYLPGYRYLNSWRPSLFYRVSAVPTNSGEQGNMRICAPLRPPTILPSVRSALYARYSPRDWYQANTVQYKGSESCRHWAGRLNADSLRLMQDKSQLTQQTQDNTGRSLGQRLSDIDFWRSELTYELERLLTETHALETAKRRLECAADEAQRPLKVALECLYNREKRMGIDLVHDDVEKNLIQEVDLFKSCQERMRKLAERIDQQLGINRDAQHALERDLSDKNSAHFIDEKCYNLRNTSDSISFYHGVEKIDGTVSVPETWAKFSDDNIRHSQNARANSIKLREETENTLENVSEEMWKQFTDTNLAFTNRIAETADTKNKLQTHLAKTLQEIFQTENTIMLLERAIMAKECPLKVAQSRLEGRTRRPNVELCRDISQFKLVNEVFTIDDTLQTLKLRLREAHDTLQLLVLNKARLEHDLSVKANSLFIDKKCMDMRKTFPSTPRLVGYT----------------------------------------------------------------------------------------------------------------------------------------------------------------------------------------------------------------------------------------------------------------------------------------------------------------------------------------------------------------------------------------------------------------------------------------------------------------------------------------------------------------------------------------------------
>Cr_Tek4
MDVIMDFKPDLSFIEQDFKGIEAMLRAHFLPERTEYDDPIEIVRMARLAVKEANMRATRMQGQTTQQLMQRVKDLKYWSGEIDRELADVKEEHDDLLRCYRRLQLCLDITGRATRCNESCLAVRRKKVQVGDHTSDRVDMELHKEKELMSETVKQMKEVGERVERQLEVNQAARKNLLRDLTLKQEAINLDHKSVAIGADGSKSVVRTPDGDRLDYREGAPLQRMSEYSEWIENTGNNLNYAARARVHSRKIGQKLCQSLREMASQLRTEAIAVEALLKDSVRNWQEWKDNLHSQVNGKDKEIKNADGAIEEISFSLKQKSGPLQVALSRQNQRGLRPGIELCNDKAQHALHQELMMLKGTFLSLENQLDKAKESRKKLENDRDKLQRKLDICDHNLTIDNEILRQIRSSYPHEIQLSGFLLSETKEHR--------------------------------------------------------------------------------------------------------------------------------------------------------------------------------------------------------------------------------------------------------------------------------------------------------------------------------------------------------------------------------------------------------------------------------------------------------------------------------------------------------------------------------------------------------------------------------------------------------------
>Cs_Tek1
MTSRGPVSCVAVLTETESTYQPNSKSNIVEWNKRKPQNLPLPKYVLASAMGDKAALADKKRFRSSIEAQIHDALRNGNCYARLYNSDTIKPWLAAISLFALLDGRVTCGYGVISVTNVADMKGNSAPTGIRHSSCHMHAHSSEIHGLKHKIEASTQVSEVGFFLSFSGCRSPEGHKRKESSCHMHAHSSEIHGLKHKIEASTQVSEVGFFLSFSGCRSPEGHKRKESPSSYSESSRTQVTSQCRLLSAVIDGPQQVWAKWLSIERKTGCLYIKGAMHSPTREKAIKNKTNSSLPNHTDQCKCSSLIGVLATKLELLSKALTDATTKNAAIWTKVDKELSSLGEYLALSTPGLLAARRVIQLSDAAIKTATASLVDRRETRLVVLDLFPLEYRRLRGDLILTYALFEQGLANRFFTVDPANTRRGHGERKPLNDKTKYNTRSVGNVSIVCINPRCPQRFTHEEWTFSNNVKYRSAEKEREFSQGLQNECDRYMDEAEKRTDHQRITDIKYWKSEVNKKLDDVTAETDALHASFIRLKKALEASEEPLHLAQQCILTRYFREFIKYPFREGRFGIDLVHDDAQKELCKEVEVYKGVQALLQKTLEQTKEQLRLNRKAIYNLKKDAGDKLSAQHIDEFALSLKSTDESLPGLKSGTLIDPNSFTTEEWQNFSHNTIQAGDKQLQNSQQLRSIIDGILQQIASDQRRQVEATNRALKKRITETRDAKGKLEEHLSRVLEEISKMEDMISELNKSIKDKEGALRLAGTRIDLRKVRPNVELCRDAAEYRLIQEVDEITTDVAELRHRLKLAHDSLKALCRRQLDLEEEIQIKAATLFIDEVQCMGMRESLQINAY-------------------------------------------------------------------------------------------------------------------------------------------------------------------------
>Cs_Tek2
MASQNKPALKYQPPDWFTNAFAISSNSQRQRDASHQIRQDTRSTRLAAALRTKWDEYNNTTRLADRTDAIRNLRDILDLAKAQVDEELTMIQMGKDALEEQMRNIQTPRDCVTECLTLRDKRKKIDFVEDGAEVQLKKEQELIANSTRALQQKVDESFEQMLLLKESRNQLVMDLQHKNEAMDIDIQQYKLRPDCSGVSFKPNSTRIPKGTVTPQQWEEFSRYNWLRAQAEVGAGQRLREAIFHTLSKVANDLEAQAQATELALRNRRHELEQALDELKWQKKQTEDEMAEMENDLEKLEQVIRDMIPAGKLAQTRLERRTYRPGMELCRDAVQYGLTDEVKQIEVTKEVLLEKQRQCRHALDALHKQLNRINDDVAIKQASLDLENQCLTLRQQRMDRSQPEGDIDARSTEPIKVDDKMVKQPPTALPANLATKLLA-----------------------------------------------------------------------------------------------------------------------------------------------------------------------------------------------------------------------------------------------------------------------------------------------------------------------------------------------------------------------------------------------------------------------------------------------------------------------------------------------------------------------------------------------------------------------------------------------------
>Cs_Tek2b
MATLTKPEEKTDYPSWFTQLHAQSRAATDSRRASSEIRERSRAMRIETDAKTKWDQYDTNNRLVDRIWTLRQWRDELAAQLRRLKERMADLRDTKMLTEDYMVKLADAQQVNTEVLTLMDRRRQGEYILDPVEVELKGEQVLLKEIYDSLQGQILEAFETLIHMQEAADALEKDVADKNEAMRVDIDQYNLTEKSANIGFKPFATRKPELQMDLQSWEELSRKALERAKTEVDRAAEVIHSLHLGLHQAANRMLAKSDRVADAIRMRLHDTERAIRELEVQRDMTEKEREKLQMELRNIEEARRAKYATLKLAQTRLEGRHDRPGNENIEDAAHAGLLEELKGIVDSIDALDEQIDKSRAVIGRLDSQLARLCQEGKMKRETLQVFQELVNIRKRLETPPHTRYPYCPMIPEGIIRQPVIF----------------------------------------------------------------------------------------------------------------------------------------------------------------------------------------------------------------------------------------------------------------------------------------------------------------------------------------------------------------------------------------------------------------------------------------------------------------------------------------------------------------------------------------------------------------------------------------------------------------------
>Cs_Tek35A
MEFIGHSPTACYLTSARREPVVSKLPCATTLPKLAKAPSFTCPSPYPHKRTLTTVGFRPATYYSSAKANPRYPLSHSQVDSSTPETQLSELCGIRVPSVYSAARNALYTRYTPRDWFANYQRLLQSNDRGQKDSECLRYDSERLMDETNERTKHNQNESSRQLGDRLSDIAFWQNELTDELDKMVKEITDLIRAKRVAEKLLAEVENQLHIAQECLYQREKRQCVDLVHDDVEKALLAATECVAPLKTGDMVYTSAPLVGCPTCNGLFWFAYFGPDVMEVEAVLRAQEMLRNLIDRANTQLELNRAAQHEMEVDLKNKFTAQQLDETAVGMKNSSAGVHYYEGVENIEQCQSVPETWNQHVHNIVSRSRAERAASRKLREDIGNNLAQIGQFLAERWADVNAALAQRIREVTDARNQIQASLGHTLQEIFDTEREIEALKDAIRAKEAYLKTATSRLNIRLRRPGMEHVCDSAQMQLKCEVAQLKDTIRQLNEQLCRAQDVLQELLRLRSAKEAELAVKNNSIFIDREKCLALRSNWPGGPTAKASHGAPCPCISSDISSAATKVCAC-------------------------------------------------------------------------------------------------------------------------------------------------------------------------------------------------------------------------------------------------------------------------------------------------------------------------------------------------------------------------------------------------------------------------------------------------------------------
>Cs_Tek35B
MNSNTTRARSSTNIRPSGRSAVRRENTIELTKTRPCGTELPRYHVFSQVDSYYNSARLCFLLGAWQLDTERMLQLNEKTQANPENRFNSYSSCGHWLCNIPESDENCEPEGRATELTFPSEYQTRQNALTSHILPQTWLRYHSAEVARGRLYPRYSEESWNLDTEVATANATQERVEAENTRIQAWKTIQDAEKQTREQQKLTTDRLRNRIRDIEYWRNELLTEIRLAEQETDRCREKLRILGLTRQHLNKPLQLAQECLQTREGRCGIDEVKDSVERALNKEIQVIKECMNQVEQHSEKGEIQLKLSQAAQKELQKDVANKNHAYRIDNRIYGLSNSSDGIKLHEGIELVDDTNSIPGSWVEFSKGNLQRSQKQRVASEQLRDAIDRLMRNVNSTIYGQFTTVNNALQTRIAETVAARDQLRSALKKVMQELYDTEQLEQFLRGSMEDKLKPLKLAETRLAERTRRQNVELCYDDPMKSLQEEIMQIRQAIRQMKDKLDQTEVSLSRLRRNKASLEQSIAVKENSLQIDQRCLNMRKTFPISDKRGTLFSIPVGLRYTKGVEGNACIGARCFDMRSTSPNPSS---------------------------------------------------------------------------------------------------------------------------------------------------------------------------------------------------------------------------------------------------------------------------------------------------------------------------------------------------------------------------------------------------------------------------------------------------
>Cs_Tek4
MYCADSKTLNELKIPPETYPCVPEMVYAADNGLPTGLSTVGYRSNRYTPKEAKELLEQRYAQSDQSLNLSQRIRSDCNDLLLETDALSKKNTHNLTLRLKERLHDTNFWKTELEREIDDMIRVTDKLLQRKRELENALMVVEQAIHVCTDNLNARRRHYGEDLQQDDVELQLIKELDILNKSAQLYKRAIEQCEYQIKRNRDSKQDLEMIWSDKLEASQLLDQAAKLDVYSTNKQFYHGEARRHPLAAQSTVESWAQHTHDAILRSEHERMASEELWTVTTNILHDVSNDIVQQKDTVNAALQNHLTKLENELFTYQQKLKETTDEIREVEKTVENLRCAISDKDNYIKLVQTRLHLHNQRPGVDNTRDKPQKAMLDELVDLEQILDRLNDQLIVAETNLKRLQDNQMMLEKQVQSKQHAIQVDRDHVVRHREVFPNAIQLQGHY----------------------------------------------------------------------------------------------------------------------------------------------------------------------------------------------------------------------------------------------------------------------------------------------------------------------------------------------------------------------------------------------------------------------------------------------------------------------------------------------------------------------------------------------------------------------------------------------
>Cs_Tek4b
MRRWHRLAEWIRGYRSVGDGLSPAVIQDTHATTQRYQQESTKRLRERLHDINFWKQELERQIYDIDCETSRLVKEKHRMELALQQTDYPLHIVTENLNARSHRRGVDKVEDSVQVELKLELNLIRNVQDILKKTIGQAENQIRQNRVAKENLELNWSDKLEAGECDATAGHLHNGSTNKQFYPGVALYQEHMSSPESWTNAANEVVSQSEKERLASIELRNIMAKLLNETSRDLMQQHDRVCSAFKQNLDRLLAAKAHLENHLRETAKEITSQENNIAALKEAIRAKDDPVKVAQTRLHLRQFRPNLELCKDPAAESLACEVNLLTKSLDLLFGELTKSEEKLRNLQDLQMNLEKEIDLKKETIRIDEVQCLPRRAHYPSAIRLQGYP-------------------------------------------------------------------------------------------------------------------------------------------------------------------------------------------------------------------------------------------------------------------------------------------------------------------------------------------------------------------------------------------------------------------------------------------------------------------------------------------------------------------------------------------------------------------------------------------------------------------------------------------------------
>Ct_Tek1
MAKLIQPAPKYVPPEWNISCQMKYANAEGERAAAERLVAESKRLADETDKTTDKRQQDNNKKLDQRLKEIEFWRNEVDDKLDAIKVETENLAAFHTRIEKAMDACKEPLHIAQECLANRQRRQGIDLVHDDPEKELLKEVEVIQGVLALLHRTKEQANEQIRLNKKAKYNLEKDLRDKGAAFAIDKHNAELRNNSAGLRMNPATVKISANSSTPDQWEDFSNDNILNAEKQRQNSEGLRSLLDGVLQTTANDMLKQKECVDISLDRRIEETRQAKLKLEGHLAKVMQQITEVEDNVSMLKEKVGTKEAPMALAQTRLENRTYRPSVELCRDTAQYGLVEEVAEISDNVMRLRERLAQSEESLKGLIRRQLDLEDDIAVKANTLMIDEAQCKRMRQSINIQVY-----------------------------------------------------------------------------------------------------------------------------------------------------------------------------------------------------------------------------------------------------------------------------------------------------------------------------------------------------------------------------------------------------------------------------------------------------------------------------------------------------------------------------------------------------------------------------------------------------------------------------------------
>Ct_Tek2
MATIVKPDTRHATSDWFTSNYKISTDAERQRGASHDVRQEARFLRNETDNKTKWDQLDNNTRLADRVDHIRLWKDKLEKTLADLDKEIADLSGSKDELENALEAKNLPLEMTCENLVTREGRKDIDLVEDEVEDEMHKEKAVIEAIQRQLQGKIDESFEQICVLQEARQQILADLQDKNKALDIDVEQYNLTEDSPDISYKPNPTRVPKGSTTPDQWENFSRYNKERAEKEMGNSRRLREANHHTLQQTDNDLRSQQTATDYALRKRTHEFERALDELNWQKKQTEDEIAEMENDIRGLVDSVKAKTKPDKLAQTRLENRTYRPNVELCRDNVQYGLTDEVKQLETTKMSLAEKLKQSQHALHGLEQNLHRINADIALKTNSLKLDKDCQLSREKLSDPCKRPLTSKDRCMFLSGISREKSALIN------------------------------------------------------------------------------------------------------------------------------------------------------------------------------------------------------------------------------------------------------------------------------------------------------------------------------------------------------------------------------------------------------------------------------------------------------------------------------------------------------------------------------------------------------------------------------------------------------------------
>Ct_Tek35A
MPYDTYPAPTPLVRSLTTLPWNPSTYWGTGRIAPTIPNSRSMPEPKAMANRLTQLDSVKVPPTFASARNARYTRYTPDDWRASNMSNYMASDRVRGGSERVRYDAARLCREIDDKTNRTQTDVGKKLGDRIGDIQFWKTEINNETDRVISESEALSRAKGVLEKTLAETENPLHVAQECLYFREKRQGVDLVHDEVEKKLIEEVDIIKRCQEEMRRLVQDSNNQLSLNRAAQHELEKDSSDKFSALNLDSQCHGMRNTSRGLAYHDGVERVDNSTSVPETWAKFSNNNIQRSQSERAASTDKRNQIEQLLNKCHTVMINQWNNVKNALTDRIREYVDAKNKLQTNLSQVLQEISDMEKNIEMLKMTIQAKEAPLQLSQTRLNTRTRRPNVEGCRDPVQHRLVEEVGEIFESIDNLKAKLRESENGLQQLLRMKTSLEQDLSIKSNSLHIDREKCLSLHSQFPMSPRVSSF---------------------------------------------------------------------------------------------------------------------------------------------------------------------------------------------------------------------------------------------------------------------------------------------------------------------------------------------------------------------------------------------------------------------------------------------------------------------------------------------------------------------------------------------------------------------
>Ct_Tek35B
MSMYMSGSPALRARSVTPASARLSDYMPRINDHNVSNHMNRSAGALGHAKTYFNQAMKSLVSRYSKNDWENSNMSMYQLSERERKLGERLRGDAYQAIKATDQRTRNRQASNTKRLGERTNDITFWKDELTKEMHTMDTETDNLQTHKSILEKAYADTKNPLSIAEECLLQREKRQGIDQVHDHVEKTLTREVDAIKRCQDKMRRAIEKAHIQLKMNRAAQHACDKDSKDKFHAQSLDDRMHQMRNTSGGLGFHPGIENLDNTVTVPYSWVKFTQENIARSQRERENSERLRGEIDSLLRACANEMWSNFNTVNNSFNTRIQEANDAKSKLQANLQWTTNAIRKMECSIEALRKAIHDKEQPMKVAQTRLNERTHRINVELCNDPVMKGLQTEVHEIRESVRILKEKLRQEENSLVGLLKAKAALQHDISVKENSLMIDSKYCLGMRNNMPMDPQLSPIFKMSYNSL------------------------------------------------------------------------------------------------------------------------------------------------------------------------------------------------------------------------------------------------------------------------------------------------------------------------------------------------------------------------------------------------------------------------------------------------------------------------------------------------------------------------------------------------------------------------
>Ct_Tek4
MATDTVGSMPTMMASNEFPPGQQTAAPMSGSFPYEPTYTGNVGNDMGISTMGYSSNKRIPPEWEENNYSKYYKAYAGRDNAERVRLDANNVIKETEALTNATQAESTKKLAERLKDVNFWKAELEREINDVIIETDLACEQKKRLENALRSTEVPLHIASDNLNCRQMRQGVDLVQDEVELNLLKEVEVINNAQDLLKRTIKEADMQITRNRDRKKELEMDWSDKKEADEMDSFCAGLRNEHTCKQFFAGSAKFQEIQSTPESWAQFSHDNITRAEHERMASIQLRTLVDNVLQDTSNDMRQQADAVDIAFKTRVDQVQDSKNKMEENLKKVVDDICQTERNIAEIKKAIKAKEDPMKVAQTRLHVREDRPNVELCRDPAQYTLVDEVNKIKNSVDALVQKLNEAENALSELQDNRMGLEKEIGIKKNSLFIDKQKCMSHRQRYPPITKLQGYQ-------------------------------------------------------------------------------------------------------------------------------------------------------------------------------------------------------------------------------------------------------------------------------------------------------------------------------------------------------------------------------------------------------------------------------------------------------------------------------------------------------------------------------------------------------------------------------------
>Dj_TekB
MSTMLKNTLKYTVPDWFTRNYTVSTNTDRQCEAACNVRQQCISAQNDTQIDTKWDQFNSTSQLTNRIEGILKWKHKLAYTQDNLETEIEQLQEAKNLAEASLTAMNKPNTVNVGCATVRDARMNSDLVNDLPTMHLQKENRLIEICRSKLQQKIDDAFQLEALLKESRQQLLSDIVDKDNAINIDTNQRNLRETSQNIYLKSNSKSVPSKSVTPHDWDDYSTFNKSKAESLIELSKTLRQDIIHTINQTSNDLEYQQNQTDLALRNRVHEYKQATDQLEWQKKRLEDEIRIMEDQVNSLEKSIADKYPFLKLAETRLNNRTKRQHVELCRDSPQYALIHEVKQLEGTIDYLTDAYNQSKHTLNCLQEQLYQTNQELECKANSLELDRKCIKLRTPE-----------------------------------------------------------------------------------------------------------------------------------------------------------------------------------------------------------------------------------------------------------------------------------------------------------------------------------------------------------------------------------------------------------------------------------------------------------------------------------------------------------------------------------------------------------------------------------------------------------------------------------------------
>Dj_TekC
MAELVSSPQTYTNSEREIYNLKCHGTAENSRSRNDHLLEEAYRLIKDAKANTENTQSDVSKKLDQRLGDLSYWNDELKNQHTAISQEIHLMEAVRNRLDKALNRIADPISTTQKCLEHRNDRVGIDLVHDDVQKELYKESDVIIGAKGLLXKTLENVVEQLRLNKKIKYELELNITKKEDAIAIDSLCQIPTNCLSNQSPKLRVRQPDDHYSVEDWHADCLSCIRSTQNETYSSAQLRLMVTNIISQARSDIQNQINAVNEAFWHSIEETKNAKGKLESELFEVKNQIRQTYKTIECLKNAIQEKEEPLTVAITRMGKRDQRQQVELCRDSAYYKLIEEVNQLRESIGKLGSSCHSLECSERTLIENQRRIEEEISIKENTIFIDEVQCMNLRNDLKVDDY------------------------------------------------------------------------------------------------------------------------------------------------------------------------------------------------------------------------------------------------------------------------------------------------------------------------------------------------------------------------------------------------------------------------------------------------------------------------------------------------------------------------------------------------------------------------------------------------------------------------------------------
>Dm_Tek2
MAFRSVVTMEKPLQHISLTDWYARVNQMRNVADARRSDAFAIRHSSRSLRNETRIEGDWANYETNEALTDRISELNRWRDIISKSFEKIEREIFMLQEEKNATERELEALAGPISVIAECLTIRDGRLGSEITYDEADTEIKNELVVLENNQRLLADRCQKAWEKLNRLEEVRFKIGLEIEFKVEAVQLDNSQLALDRNSANISYKPDPTRNPKNSCSYESWLENVKNIKLLAENELADTYAIREALFVCREKARNMLQSQQERAEHTIRKRIFETQRARNELEWQQLKMKEEMEKAMCEIRTSENALRDKTDALKLAETRLENRAQRSGMELCMDQAHDMLCLEVEKLREIRRRLQVKIDESKTNFSLLEEHGKRIDVDLENKQHSLMTDIRALDLRMRLRGGEFGSKVASASQTDRNITLTRMENEIPKD-----------------------------------------------------------------------------------------------------------------------------------------------------------------------------------------------------------------------------------------------------------------------------------------------------------------------------------------------------------------------------------------------------------------------------------------------------------------------------------------------------------------------------------------------------------------------------------------------------------
>Dm_Tek3
MSHNGAGLGAGSGGSPIPPTTVMYSQLQPWSQAGAPPCMEPVMGPSIPPRVGAAYETPTKHPWRPAMAYELIQVKHMPEQPVTNQLTKQCFLPKGMKTDGMIFPNLVTGFDRNPQHAARAALYTRYTSNEWYNNNMTKYSESNMNRNLSERMRNDAVRLMRETDEKATSGQRDAGRRLGERITDLTFWRNELNAELEKLIAEMSDINELQRQCGKALLDLEIPLHIAQECLFHRESRQGTEKVHDIVEKALLVEINNLRNSRDRLGGLHEKISKQALDCRGAQHLLEDDVSHKESSLGIDSMCHQLNNHSRGITYYGGIEKFDPSVSTQESWAQASSEHVRRSQAERAKLSQLRSDAQSVVNSVATTVWDFWSNTNNAFDRRSQEMAEAKNRVQLHLQKVQQELFDMEKHLFLLQKAIQDKSGPLKVAQTRLEARSHREGVELCKDHAQDRLVQEVQDIQGAVETLHHKLMEAEATHQGLLKTRCTLEVDLRNKVNALFIDREKCMSLRRSFPVSNLIKY-------------------------------------------------------------------------------------------------------------------------------------------------------------------------------------------------------------------------------------------------------------------------------------------------------------------------------------------------------------------------------------------------------------------------------------------------------------------------------------------------------------------
>Dm_TekA
MNCLEKKSPEANPECKGRTIELNPGSACPAPLICPLPTEPPSHRLKKPPQPALVALTPHPDEAAQQHLVQNIMGSAQEHQKLQADLQAGVDQQQMQLADMRAEQYKQSNKPLRMEEVQFARSMDPEADDLRNPPCYLPQQGDELPHKDQLMPMGPIGPWASGKVDWSPMAGITGTRPVVDRYSITRYSPNEWRTRNHETVQVVNASLGRADKNRFSSTTEFLRLSALVDKSQKETTDKLRIRSQLIGKWKNTLENAIKAMADEISTMEVERIKLRKSMVVLGVPESIAKECIEKRATRPDTELVRDQVEEELVNELALIAEIRRLLMKTLDDFNSQQVENRTARQRLEYDWSDKKESYEIDTINTGLNNCSRTIMFRPGAVRQPPEQASEKYWEHFSMETLDECEKCRLKSVALRNTLNSTLMNAARDIRTQADVVEKALTSRINCTQEAVQRFENDLKNILQGTADVENRIEQMKRRINSFDSSMKVAQTRMDNRSYRPNVENCRDLAQQELIDGVHTIQSSVSALLHELEEAERVKTDLVNSRARLEREIMLKRRSLFIDRERCMLMRSYYPSANTLSGAATS--------------------------------------------------------------------------------------------------------------------------------------------------------------------------------------------------------------------------------------------------------------------------------------------------------------------------------------------------------------------------------------------------------------------------------------------------
>Dm_TekC
MLPNLKSRRISGLQLAGKHLGPVAKCPPRYSEEDWDYNNKIKFRITCDQEKLAERIVEESRRVVDETKDTTKNWQREVEHHMRERTSEIRFLVDELNRQKKTAALEDEALNTYRNRVLNCIEFLKDKSLAICKQCLILREGRIGVDLCDDEVDRSLRRELKVIKGCQGLADAALKEAEEQIRKLRAAIYLLDQDLAAKDKSLAIDEKNLKLKEFQHDLAKGQDLSKQHCQFSLTEWQAQTYENLEANAKALVSAGQLRAYIDLLLKQVCEDMQNQTDRTNEAFERRISETKHVKQCLENKHKDTMDHIHQVQRNMTELEKEMMDKQRAITLCQTRLSNRAHRPGLELTCDMVQDALYNELQALKASVCKLNQKLNENKASMRYLMHVQVMQEEEINIKANTCKIDEVDCMTLRQALKYQTF----------------------------------------------------------------------------------------------------------------------------------------------------------------------------------------------------------------------------------------------------------------------------------------------------------------------------------------------------------------------------------------------------------------------------------------------------------------------------------------------------------------------------------------------------------------------------------------------------------------------
>Dp_Tek1
MGTRSDSGGGAYTTPTEWKLWNQTKLSQSQFERLTAERLDAESKRLRDDVGTRVTSSRREVSQQFSTRIRDLQYWSTNLESKTSEVGTEIDALLQCQAQLQRMHHACGDPIAVVEQCLQLRERRSHVDRCLDEVQSSLHDELRTLRQGEMVLGRTVIEAAEQIRLLRSAKYQLDRDLADKGKASEIDSTTVGLADSVVGDGRTPRLLSDLVHSSQVNATVHFPWSTPGADLGGNDRNAGAITKANRQTTPTEWQSFTERNIQEASEQVHRSLQLRVTAMSVMQDIIRDTRSHANQVDQLFHDVIDRTRKALGALKSEHSAVCQQIQETEETASGLRAAIGAQDAPLGSAIQQLARRTARPNVEFCRDSVQNCLETRVDVVRTSLRQLQEKLSQADASLRRLRQSKFDLEQEIAVKEATLRIDAEHCMNALRRNMVLPQP----------------------------------------------------------------------------------------------------------------------------------------------------------------------------------------------------------------------------------------------------------------------------------------------------------------------------------------------------------------------------------------------------------------------------------------------------------------------------------------------------------------------------------------------------------------------------------------------------
>Dpl_Tek1
MDKKDLECGDLTIARQAANLPTLPKQLTLEEKKYLLAVERGDLANVRRMLQKAHRKKTMDINCVDALGRGALTMAIEGENLEMVELLIVMGVTTKDALLQAINAEFVEAVELLLEHEELIHKHPEPYSWQKVDPNTAMFTPDITPLMLAAHKNNYEIIKLLLDRGATLPDPHDIRCGCDICIRDSSDDSLRHSLARLNTYRALASPSLIALSATDPILTAFQLSWELRNLAFAEQESKSQYLELRRKAQKFAVDLLDQSRSSKELAIILNHDPEEAPFEEGEHMKLARLELAINLKQKKFVAHPNIQQLLATIWYDGVPGFRRKTAFEKIMIIMRVALMFPFYCCMYMIAPNCSTGRLVRKPFMKFLIHASSYLFFLLILILVSQRVDVQLIQTFGPDWMVKDLDQELTKQRGNGPTYLELVVLIYVVGFIWQETHEIYIEGIRSYLRNMWNFIDFTRNTLYVAVAILRLAAYIQQTAEIKKDPQTRFIPREQWDAFDPQLIAEGLFAAANIFSALKLVHLFSINPHLGPLQISLGRMVIDIVKFFFIYSLVLFAFACGLNQLLWYFADLEKRKCYVLPGGLPDWDHAGDSCMKWRSFGKNVIGAPVATTRLSEQAIVCMPPRASKFTLSEWKLSNEQRCRNTEDQQQLADRVLGECERVRDETAERASIMKATSDRRIEERIGDIEYNKKELQLQRKEICLELEALSVYKTRLLDCLSSLQTNALTICQKCLMLRDGRIGIDLVVDEVEHALQQEITTILGGQSLLKRALEQLNEQMRRLRSTRYLLDRDLQYKQAAIDLDKGSLSLKPTDLCLSIYEGYANLDPANISADEYNAYSAKNIQSAAREVTSARPIRVFIDILLKQVIDDLWSAFNKCNHEFKERIEDTKRTKAKLEDMHRETTQKIADMEENILELQKALSAKEGNIALAHTRLGRRAQRIGAELVRDPPGQALYYECEMLRKSTEELQQMLHEATSSLRYLLQTQIQLEEDINVKMNSLKIDEVDCMTLRTTMDYHAY
>Dpl_Tek2a
MQSVVTFEKPLPHLSLPDWDARLYGLQVTADTRRADAFDLRHGAHQLRNETRIKTEWDSYHNNNRLRARVYEIEQWKSTLQELLDRLDREMSALKEEKASTERELEQLNMPLLVCSECLSNRDGRRSSELTYDLADTELKKELCVTESNKKMLIDRCQSAWEKINKLEVVKFKLQLDLNDKNEALQIDKDMLSLEKNSANITYKTDSLKNPNRMITYEQWLDKCEATKKMAVDELQDTLRLRESLFVARGRARNALRAQTDVTNYMMRRRIYDTQRARNELQWQKLKMEENMDKLATELKTIGEQFADKVNALKVAETRLETRGYRPGVELAADEADIGLKEEVRNLRETIRQLQEKQDCAKATYNALEAASIKIAIDLSDKEQSLETDTQALEMREALEPKKPQGTDKNLILASIQDELPKVEA------------------------------------------------------------------------------------------------------------------------------------------------------------------------------------------------------------------------------------------------------------------------------------------------------------------------------------------------------------------------------------------------------------------------------------------------------------------------------------------------------------------------------------------------------------------------------------------------------------------
>Dpl_Tek2b
MDSSVPVYEKPHPSLTVLDWTRNIQRLQHEARCRRFESYELRQTANQLRNETSVTTRWDNYVNNELMRDRIFEVTSFREKQRFTKEQVRDETRALKEEKNNTELYLESLQIPLMVVSQCLTNRDTRVPSELTRDQLGEELRKELHIIENNKRVLTDVCHMGWEKIRDLNNVFCRLEREIQNKDDALELEYQVKDLNRDCSDISYKMDPTRIPPDTMTEESYVHCIENTIQIANQLMRESKTLRETMFRSCEQARNQMYDQSQRVEAVMRRRVYDVQRARNEMEWQKYKLETNLQKQDREIEALRAAVADKINPTKLVHTRLEIRTRRPVLERVEDKPMRGLIEETERVQTSSKLLEQKLEDSLSIYHGMYNHYERLIKDLQYKNQALETDRRLIEIRKPLHKDNETDFKRNVGYCHMSDELVTD-------------------------------------------------------------------------------------------------------------------------------------------------------------------------------------------------------------------------------------------------------------------------------------------------------------------------------------------------------------------------------------------------------------------------------------------------------------------------------------------------------------------------------------------------------------------------------------------------------------------
>Dpl_Tek35
MGYEEIEVTPMPSQPITNTMVDPCYTPAGMATEPLRFPNLVTGFERSPEHAARAALYTRYTHYEWNQNSIKNYNESDAKRNYSERVRNDIMRMLRETDEIGTQGQRDSGRRIGERITDTTFWRNEVSIEMERLVATCEKLNDTRRQLERAVAGIEGPLHIVQECLYHREKRQGLEQVHDTVEQSLLKEVAILRECQDKFRNMLEKVRQQSKNCRATQHELETDMRNKEYALGIDSMCHQLNNFSKGLQFYAGIERYDPTVCDAARWSAASAATLQRSQSERAKAVQMLSDAENLINVSATEIWDQWSNTNSAFTRRIAETIEIKNKLQLHLHKTVIRGQEMFDVEKTLELLNKAIEDKLQPMKVAHTRLQARTNRPHLEKCRDEAQHRLVKEVCDLQETMETLRSKIATAEGTHQTLLGVRAGLEADLRNKSTALFIDRDQCMGLRRGYPVTAAIKA----------------------------------------------------------------------------------------------------------------------------------------------------------------------------------------------------------------------------------------------------------------------------------------------------------------------------------------------------------------------------------------------------------------------------------------------------------------------------------------------------------------------------------------------------------------------------------
>Dpl_Tek4a
MGSKIEYVDSSHLYATNYVRNSKAIGVLWAIFTICYAIISVVAFVTPEWIGDLETEYPRKFGLWQICRTDDAVEDCKGRLDDFTSINGFVFKIATVLVGAAVALALFTICAMLLFFFCRSTTVFHICGWLQLISADRCPKVCTDIGAFKKAAKSPEQVKEEIKAAEEAKTQKASEEKALKPPEEESEPLKPEQSGEEYLPNLKPGPDGNVDWTPLGDMTGTRPGVNKYSISRYSLSEWRNHNQKVLDPEIIVESNIVEYNAKTSMMQAFGNIDKQQSENFKRLRQKARDIFRWKVEVEKACKAITDEVELLEIERQRLKGASKVLMLPESISKECLDLRSNRFQPDLVADLAEKELIKEMNLVSEVRATLKNTLDEIEKQMAVNKAAKHRIEYDWCDKTMAYNTEATNLGLDTKSNTIMFRPGATRFGEYTAPLEYWEYFCRENVQNCEAARQKSADLRGSLNAILVNGGRKLRNQADRTDMAKLEETLRNTLQRIADMESLIENLKDSIKKMDAAMKLAQTRLDNRNNWRPHGESVRDQPHLGLIEEVKKIHETVTSLLGQLNNAERVRSDLLKKRIVLEKDIASKRKTLNIDRDRCGMVRSHYPSASELAGY---------------------------------------------------------------------------------------------------------------------------------------------------------------------------------------------------------------------------------------------------------------------------------------------------------------------------------------------------------------------------------------------------------------------
>Dpl_Tek4b
METHDDKFSCPHICPKTDQPQDSTNNEMEMSTRRENIHAAPYVPGMINPPEPKVYPPGAPPRYLPQPTDSTSGDILGMGPIGPWAAGHLDWTPQAGCTGVRPVVDKYSITRYSTGEWRKNNLYTLTPRATDKAKALEAQTKEDIDNAFQNLNTKLDDSNKKLDKRIKELSKWKKEVEKTLDAMTEEINTLDKDRAKLKGACRILMMPEAISRECLELRTNRYEPDLVRDDAEQELIKEVAIVGEIRRVFMNTLAKVEEQMAKNKAAKSSIEFDWSDKMVSLKVDRNIATLSPQSNLILYHPGVARWPENATTLEYWEHYCAESIRNCEDVRKQSVQLRGDLMTTILRGSQDMKLQADRTNAALAETVEATEALCDKLEENLKDNLQKIADIENLIDYLKESLRKVEEQNKCVMTRLFARNYDRTSVENCRDEAQYALIAEAKFIKETAESLNDKMRQAAAVLSELKKYRGDLEKDIACKRKSLNIDKDRCARVRAHMPTPEEFAAA---------------------------------------------------------------------------------------------------------------------------------------------------------------------------------------------------------------------------------------------------------------------------------------------------------------------------------------------------------------------------------------------------------------------------------------------------------------------------------------------------------------------------------
>Dpl_Tek4c
MRQQLKNAMDVTNIPEYIADECLNLRSYRMQTDMVYDEPQDQLFKESVLIANIKTIHRDVLREVENQMKINVSARSSLEADWSNKYMAFRYETHNSELETKSVNVKDSVGATRLSEGQSDVQSWEQFTITVLEKYKNAVDSSKALREKLDAVLINSARDLRSQDIKVNKALSERIAQTERVKTELENQLRLTLTKIVEAENILQTLNEEILKISQRIQVAQTRLNLKNCRPKVENCREGSLMGLIEEVRDLNDSMSLLQKRSLETEKLRADLIHERSRIENEIIVKKKSIYIDNERCLFLRSHFQSAEKLCGY----------------------------------------------------------------------------------------------------------------------------------------------------------------------------------------------------------------------------------------------------------------------------------------------------------------------------------------------------------------------------------------------------------------------------------------------------------------------------------------------------------------------------------------------------------------------------------------------------------------------------------------------------------------------------------------------------------------------------------
>Dr_Tek1
MSRLMGPPDRFLPSEWKHANQEHYRSSEAGRKHSEKLTAECERLIEECNKSNKRMQHDTQKRLERRIQDIKFWRQELVQKFEQMVQEIETLIIYKSRVEKALESCSEPFQVTLQCLAERQKRVAIDLVHDEVEEELLKEKEVVEGVMVLLQRTLEQINEQIRLIRSVKYYLEKDLQDKFQAEHIDDFCSLLTNTSPDLNEGNSSFKYSGAAVTPEEWESLCNLNISKAEKEKNNSLSLRALVDSLLEQTARDMRRQYETTGRAFDLRIEETKTAKEQLENQLNELLAEIANQEKNQDALRLAVAEKEAPLKVAQTRLSTRSQRPNVELCHDPPQIQLLAQIKELTNHVQRLSEALELSESELKALAYNQLRLEEEIQVKTNSLYIDEVICHQLRQHITIQSF-----------------------------------------------------------------------------------------------------------------------------------------------------------------------------------------------------------------------------------------------------------------------------------------------------------------------------------------------------------------------------------------------------------------------------------------------------------------------------------------------------------------------------------------------------------------------------------------------------------------------------------------
>Dr_Tek2
MATLSSKPASRYSVSDWATNNKQMSDTAEHKRNVSHEIRQEGRALRNETTNKTSWNEYDSTRKLSDRINDITRWKENLKACAQEVDEEMDALTLSKEEMERALAATVLPLEVTAECLNLREGRRGKELVSDPVEAELKKEVEVIDGAQRVLQQCIDQAFEQLCRLQEVRQQLTIDLQDKIEALDVDMSCLSLTIQSPEISLKPNPTRVPPGSTNPQQWEQFSRYNISRAREEMQASVQIRENNSITRAQVQNELEAQRMSVEFALRKRTHHEEQAHHDMQWQLKTTQDEIAELEKDIIGLEEDLQAKTAPLKLVHTRLENRIKRPGMDLCRDEVQFGLVDEAKHLEATILALKQKLAQAQHSLQSLKQHEAQMMEELSRKQDALSLEQRSNQTRQRLTLGGTTEGLPSAVVPLANSSGRHKLVLA------------------------------------------------------------------------------------------------------------------------------------------------------------------------------------------------------------------------------------------------------------------------------------------------------------------------------------------------------------------------------------------------------------------------------------------------------------------------------------------------------------------------------------------------------------------------------------------------------------------
>Dr_Tek35
MELIGSTQMATYTRPKTSHFLPAISTTASSYRSHQPPLSLNQNSNMPWRTNSYYRSGSAIPTLSALQRDNLELVRAKTMFYPSNRTALSTRYMPEDWYKSNQSNYRESESSRNSAERLRRDTIRLIQDKEQLTRRTQDTTSKNIGERLNDISFWRSEINHEIDNMVTEISALSDVKRRLERALAETEGPLQVAQECLFHREKRMSIDLVHDDVEIDLIKEVDVIKSCQERMRRHLERAVAQLAANRAAQHELERDLSDKVTAQRIDDRCHHLRNTSDGISYYRGIDRLDPSISLPDSWSKFTDDNILHSQSERAASHKLRDEIEILLNATSNEMWNQFNSVNVSFTNRISETADTKNNLQTHLAKTLQEIYQTEMLIEALKKAIRDKENPLKVAQTRLEERTRRPNVELCRDNPHHRLITEVREIEDTIHKLRDRLMEAENTLQTLVKTKITLEHDLSIKANSLFLDQEKCMSMRKSFPSTPRLVGFT---------------------------------------------------------------------------------------------------------------------------------------------------------------------------------------------------------------------------------------------------------------------------------------------------------------------------------------------------------------------------------------------------------------------------------------------------------------------------------------------------------------------------------------------------
>Dr_Tek4
MMSSQILVSRPHYDTRVVAQSGSQPPVENPEIAVKHNVYAGTSTGLTTAGYRSAKYTPDEWFDNNSALLNRAAADRNQAENICHESRALKAETDAATLRTQTEGTTHLGARLQDIHLWRSELERLIERLSAETDLQISSRRRLEKALDATEIPFAIATDNLTCRERRFGPDLVKDAVEEELLKEVELIRSIQTLLKKTLDQTINQIRLNREVKHTLELDWSDKQQAYSLDDHCGRFSNRSTDTQRHPSSAVLQDQVCDEEVWRKFTVDNLRLAEREETASQALRRLTERVLQETTEDLRAQCDAVDRAFTQRCVEMSQAKTQLELHLAQILEQIGAQERNISQLQEAVHDKEAPLRVAQSRLHYRTLRPNMEQCRDQPQLSLLGEASKLSNTVSALQQQLYEAQKSLSDLEESRLNLEKDIACKTNSLLIDREKCMTHRTRYPTVTVLSGY----------------------------------------------------------------------------------------------------------------------------------------------------------------------------------------------------------------------------------------------------------------------------------------------------------------------------------------------------------------------------------------------------------------------------------------------------------------------------------------------------------------------------------------------------------------------------------------
>Eg_Tek1
MSEAIKAPRMFTPCEWLCSNRIKHSEADAARESAQNVAFENEALMNEIKDRTIKTMQDVDEKLDQRITDISFWMSELTKKIKDNANESDKLISCIVRLKKALEATTEPLYLSEKCITIRQARKGSDFVADNAHNELVKEIAVFNGVRALLTRGIEQTEEQLRLNRKSAFNLKSDFRGKETAKNRDEYAKTISTYDNIPEVTKCYPAPVSMDEWLLQLKKNLEEADRQIQNSRQTRSLVEGVLIQVFEDQKEQVDATNRAIQIRVGETRDAKRKLEEHLSLIFKEIPNMEDNIRDIKKLICDTLKSAEITETKTNIRDCRPLNELCRDAPHYRMLKQIEELKTDISTLRQMLHDAEEELKALRRRQLDLEEEIQNKTNSLHIEEVRILEIRSSISIEKF---------------------------------------------------------------------------------------------------------------------------------------------------------------------------------------------------------------------------------------------------------------------------------------------------------------------------------------------------------------------------------------------------------------------------------------------------------------------------------------------------------------------------------------------------------------------------------------------------------------------------------------------
>Eg_Tek2
MATFDKKQCKYQMPSWFSKNDSMTACANWHRGVSEITRHDALATLHGCQLRTKWDNHRSTTALDNRLDSLNTATQLLDRGENMLEHGISSLNEAKEAMEKQIQEMQIHEDCNIECLVLRDRRREIDFTEDKVDLELRKEQGLLLKNRKRLQQKIDEALNQLLLMQDAHSRISRDIQDKRKTTEIDVNQTTLKLSEASLKVDPTRIPPNTTTLREWETFSRQNYDRALKEVGESTTQRYQIFNLIEEVANELTGQADAVDSALRERGHEVQQALTKLKWQKKRIEEEIEEVLKQLAWLEQEMDSEMQTAKIAHTRLENRTYRPGMDLCLDVPQCTLTNEVRQLATSRETLLLKQRQCRHRLDGVQRQRQRLIEQIAMKENSLSLDKECLELRRTRIKGSGQLNDSGAAKAEKLIPNSAEYSNTCSAERGKRLGIECPELPSCNRSSAL--------------------------------------------------------------------------------------------------------------------------------------------------------------------------------------------------------------------------------------------------------------------------------------------------------------------------------------------------------------------------------------------------------------------------------------------------------------------------------------------------------------------------------------------------------------------------------------------
>Eg_Tek2b
MATDNKQPHEYPYPSWYHSLHAYSRASDDLRRQAELMRQRGKAIRIESDALAKYYQLDVNNRLRNRIQCNREWVHMLRDLLNAIISVTQTLGDIKIQADQFLANLNDAMTVNLESLTHRDTRRDGDYVLDDVQEYLRREAQLQKEIRDELQGIIDDAVVHLKALVAIRREAEEAIANKKETIEIDVGVHNANEKSANIGFKPFRTRNVSNYLELQTYEDLFRDLLSRGEDCVAKGRALCEQLYDALNRASNRLGQKAEDVSQRLRRRIFETSSALRELRYQQVELERMKEKLLMDIAEWQSSRASKVAQQKLSETRTEERTKRPGLENAKDAVYYGLNEEHSHLIEAIDALDEQIVKAREQLQMVEDRLGEVCERMRVLNRSLAIDRQVFGLRCRLEVPPHISSPACLKVPSGIIRQPLAYK---------------------------------------------------------------------------------------------------------------------------------------------------------------------------------------------------------------------------------------------------------------------------------------------------------------------------------------------------------------------------------------------------------------------------------------------------------------------------------------------------------------------------------------------------------------------------------------------------------------------
>Eg_Tek35A
MEFLGHFGGSCYMPASRHQQITARLPTLATLPPLNPTLPDACPRPYPHRRSLAALAYRPANYYSAAKVSPTYPLTASQVDSTNADTQLNEACGIRVPSLYSAARTALYTRYTPRNWFDSYNRLLQANDLAQKNSDCLAHDSKRLEEELADRAKTNQNVSTRRLGDRICDTAFWQSEVDSEIAKMKQEIDDQIRARRVTEKLLAETENHLHVTQECLYNREKRQCTDLVHDDVEKRLIEEVNTVRCIQDELRSLIDDAKTQEQLNRAALHDLEVDKARKFRAIQLDESAHSMHNSSAHISYYEGVECIDQTQSVPETWNKQVSDLIQRSQSERAASRMLRERIAKGIAHASKTLSDIWEVVNAAFAQRIREFTDARNQLQASLGKTLQAIFDTEKEIEDLKKAIKDKEEYLKTATSRLNTRLLRPGVENCRDPAMVHLICEVKQLKAAIEELTKQLRRAEGVLQELLHLRTAKEGELACKNNSLFIDRECCLALRTQWPGGPTAGAANAIPCPGNIVSSVQVCTCK--------------------------------------------------------------------------------------------------------------------------------------------------------------------------------------------------------------------------------------------------------------------------------------------------------------------------------------------------------------------------------------------------------------------------------------------------------------------------------------------------------------
>Eg_Tek4
MFCSDAQTLAQRAAPRETPPCFPEQVYATSNGIESGVSTIGFRSGRYAPEEARAALENRLALAQLDVDVGEKNRSDNRNMIMEAEERSKADFQNTTERLRERLTDLHLWKTEMEKEILKVIDMSESLLRRLAELNTSLKTLDECVLLTTDCLNARQRRFGEDLQQDEVELQLIKELDILNKAIALIKRSIEQVNDQLNRNRLAKTNLEKAWSDKHEADMLDTEGAHLTPESTNKQHYAGEARSWPQAAQSTVESWTQHAHDLILRSEHERIASDHLLQLCENILHDVERDVIQQKDTVNAAFQRRLDEYECEKKNLTDKLRKTCDEIAKMEQSIKELENAIVAKDAYVQTVQTRLHLHNQRQNVENCRDPPQKAMLDEMHNIQETIDKLRNQLSNTENNLRHLQDEQMALEKQIHMKNASIQVDRDHCARHRMHFPAATRLCGH-----------------------------------------------------------------------------------------------------------------------------------------------------------------------------------------------------------------------------------------------------------------------------------------------------------------------------------------------------------------------------------------------------------------------------------------------------------------------------------------------------------------------------------------------------------------------------------------------
>El_Tek3
MELMGSTLTAAYARPKTSHFLPAISTMASSYRSNQHTLAMNSSANQPWRTQTYYRTSSAAAIPTLSSIQRENLGLDVVRAKTMFYPSNRSSMTTRYTPDDWYKSNLSKYRESESSRNSAERLRKDTIRLMQDKEQLTRRTQETTSKNIGERLNDISFWRSELNHEIDNMVSEIMALTEVKRRLERALQETEGPLQVAQECLYHREKRMSIDLVHDNVEKDLIKEVETIKSCQERMRRHLDKAIAQLASNRAAQHELERDISDKITAQGIDARCHHLRNTSDGISYYRGIERLDPSLSLPDSWSKFTDDNILHSQSQRAASSKLRDEIEILLNATSNEMWNQFNTVNVAFTNRISETADTKNSLQAHLAKTLQEIFQTEMLIESLKKALRDKESPLKVAQTRLDERTRRPNVELCRDNPHHRLVGEVREIEDTIHKLHERLMEAEKTLQTLVKTKAALEHDLSIKANSLFLDQEKCMSMRKTFPSTPRLVGYT-----------------------------------------------------------------------------------------------------------------------------------------------------------------------------------------------------------------------------------------------------------------------------------------------------------------------------------------------------------------------------------------------------------------------------------------------------------------------------------------------------------------------------------------------
>Em_Tek1435
MARQFQSPKYVPAEWYAANNLQYSKAEKERAFAERLRDECARIRKETDAITRKVQEGVNHKFSQRLRDIEFWKEELRKKLSDNSDEIQSLLQSKLNLEESFKKLQYPLEVAQMCLLYREKRVSVDNVHDEVEIQLIKETEVIQGIQALIQQMLDQVVEQIRLMKACKYRLEKDLNDKLGAQDIDHSCARFTEASPGVGYAHDAVKIQANSITPEQWETLSNDNISKAEQERTASVTLRGIVVSVLDQTKQDLMQQRAAVNLAFEKRIREISTAKEALEKHFHTVLEETKAMEENVELLKTTLEAKEGPLQLAQTRLKLRASRPNQELVRDPVQYGLIEEVEQIQTSMQQLMNQLAESGCTLKALTRTEDSLREEIEVKTNSLHIDKDECMALRMQLQVS--------------------------------------------------------------------------------------------------------------------------------------------------------------------------------------------------------------------------------------------------------------------------------------------------------------------------------------------------------------------------------------------------------------------------------------------------------------------------------------------------------------------------------------------------------------------------------------------------------------------------------------------
>Em_Tek2
MAALSPTKYATADWHTSNFVIQSSAERQRSVARTIRQQSEVLRNDTENRTGWTQHDSNTSVKNRVGEIENWVKSLEKALTDVEKEIGLLAECKDKAEQALRAKVVPIDVALQCLSLREQRLGIDMVRDEVEAELHKEVNVIEGIQNILSQRIAEAFKQTCALQSCHQQLHSDLKDKYSALSIDTECIQMNNLSGTVSLHPDPTRIKKGIVNPEQWCSFSAHNTASAKGEIQNSSSLREAICQTIKQTTSDLMAQWTATNYALRKRLHQVEQIKQELEWQQKNTETEVGEVEEEVQRLEQSLADKTAPMMVAHTRLESRTYRPNVELCRDKAQYGLVDEVMEISKTQRLLQDKLEVAVQTLGTLQRTLARIQQDHAIKAHSLALDQECIKMREQNLSMEGSHRKTSP-------------------------------------------------------------------------------------------------------------------------------------------------------------------------------------------------------------------------------------------------------------------------------------------------------------------------------------------------------------------------------------------------------------------------------------------------------------------------------------------------------------------------------------------------------------------------------------------------------------------------------------
>Emu_Tek1
MSEAIKAPRMFTPCEWLCSNRIKHSEADAARESAQNVAFDSEALMNEIKDRTIKTMQDVDEKLDQRITDISFWMSELTKKIKDNANESDKLISCIVRLKKALEATTEPLYLSEKCITIRQARKGSDLVADNAHNELVKEIAVFNGVRALLTRRIEQTKEQLRLNRKSAFNLKSDFRGKEAAKNRDEHAKTISTYDNIPEVTKCYPAPVSMDEWLLQLKKNLEEADRQIQNSRQTRSLVEGVLIQVFEDQKEQVDATNRAIQIRVGETRDAKRKLEEHLSLIFKEISNMEDNIRDIKKLICDTLKSAEITETKTNIRDCRPLNELCRDAPHYRMLKQIEELKTDISTLRQMLHDAEEELKALRRRQLDLEEEIQNKTNSLHIEEVRILEIRSSISIEKF---------------------------------------------------------------------------------------------------------------------------------------------------------------------------------------------------------------------------------------------------------------------------------------------------------------------------------------------------------------------------------------------------------------------------------------------------------------------------------------------------------------------------------------------------------------------------------------------------------------------------------------------
>Emu_Tek2
MTACANWHREASEITRHDALTTLHGCQLRTKWDNHKSTTALDNRLDSLNTATQLLERGENMLEHGISSLNEAKEAMEKQIQEMQIHEDCNIECLVLRDRRREIDFTEDKVDLELRKEQGLLLKNRKRLQQKIDEALNQLLLMQDAHSRISRDIQDKRKATEIDVNQATLKLSEASLKVDPLRIPPNTTTLREWENFSRQNYDRALKEVGESTTQRYQIFNLIEEAANELTGQADAVDSALRERAHEVQQALTELKWQKKRIEEEIEEVLKQLAWLEQEMDSEMQTAKFAHTRLENRTYRPGMDLCLDVPQCTLTNEVRQLATSRETLLLKQRQCRHRLDGLQRQRQRLTEKIAKKENSLSLDKECLELRRTRIKGSGQLNDSGAAKAEKLIANSAEYSNTCSADRGKQLGIECPELPSCNRSSAL------------------------------------------------------------------------------------------------------------------------------------------------------------------------------------------------------------------------------------------------------------------------------------------------------------------------------------------------------------------------------------------------------------------------------------------------------------------------------------------------------------------------------------------------------------------------------------------------------------------
>Emu_Tek2b
MATDNKQPHEYPYPSWYHSLHAYSRASDDLRRQAELMRQRGKAIRIESDALAKYYQLDVNNRLRDRIQCNREFVHMLRDLLNAIISVTQTLGDIKIQADQFLANLNDAMTVNVESLTHRDTRRDGDYVLDDVQEHLRREAQLQKEIRDELQGIIDDAVVHLKALVAIRREAEEAIANKKETIEIDVGVHNANEKSANIGFKPFRTRNVSNYLELQTYEDLFRDLLSRGEECVAKARALCEQLYDALNRATNRLRQKAEDVSQRLRRRIFETSSALRELRYQQVELERMKEKLLMDIAEWQSSRASKVAQQKLSETRTEERTKRPGLENAKDAVYYGLNEEHSHLVEVIDALDEQIVKAREQLQMVEDRLGEVCERMRVLNRSLAVDRQVFGLRCRL-----------------------------------------------------------------------------------------------------------------------------------------------------------------------------------------------------------------------------------------------------------------------------------------------------------------------------------------------------------------------------------------------------------------------------------------------------------------------------------------------------------------------------------------------------------------------------------------------------------------------------------------------
>Emu_Tek35A
MEFLGHYGSSCYMPASRHQHITARLPTLATLPPLNPTLPDACPQPYPHRRSLTALAYRPANYYSAAKVSPTYPLTASQVDSRNADTQLNELCGIRVPSVYSAARTALYTRYTPRNWFDSYNRLLQANDLAQKNSDCLALDSKRLKGELADRAKTNQNDSTRRLGDRICDTAFWQSEVDSEIAKMKQDIDDLIRARRVTEKLLAETENHLHVTQECLYNREKRQCTDLVHDDVEKRLIEEVNTVRCIQDELRRLTDNAKTQEQLNRAALHDLEADKARKFRAIQLDESAHSMHNSSAHISYYEGVECIDQTQSVPETWNKQVSDLVQRSQSERAASRMLRERIAKGIAHASKTLSDIWEAVNAAFAQRIREFTDARNQLQASLGKTLQAIFDTEKEIEDLKKAIKDKEEYLKTATSRLNTRLLRPEVENCRDPAMIHLICEVKQLKGAIEELTKQLRRAEGVLQELLHLRTAKEGELACKNNSLFIDRECCLALRTQWPGGPTAGAANVIPCPGNIVSSVQVCTCK--------------------------------------------------------------------------------------------------------------------------------------------------------------------------------------------------------------------------------------------------------------------------------------------------------------------------------------------------------------------------------------------------------------------------------------------------------------------------------------------------------------
>Emu_Tek4
MFCSDAQTLAQRAAPRETPPCFPEQVYATSNGIESGVSTIGFRSGRYAPEEARTALENRLALAQLDVDVGEKNRSDNRNMMMEAEEQSKADFQNTTERLRERLTDLHLWKTEMEKEILKVIDMSESLLRRLAELNTSLKALDECVLLTTDCLNARQRRFGEDLQQDEVELQLIKELDILNKAIALIKRSIEQVNDQLNRNRLAKTNLEKAWSDKHEADMLDTEGAHLTPESTNKQHYAGEARSWPQAAQSTVKSWTQHAHDLILSSEHERIASDNLLQLCENILHDVERDVIQQKDTVNAAFQRRLDEYECEKKNLTDKLRKTCDEIAKMEQSIKELENAIVAKDAHVQTVQTRLHLHNQRQNVENCRDPPQKAMLDEMHNVEETIDKLRNQLSNTENNLRHLQDEQMALEKQIHMKNASIQVDRDHCARHRMHFPASTRLRGH-----------------------------------------------------------------------------------------------------------------------------------------------------------------------------------------------------------------------------------------------------------------------------------------------------------------------------------------------------------------------------------------------------------------------------------------------------------------------------------------------------------------------------------------------------------------------------------------------
>Ep_Tek1435A
MARLVQPPPKYVPEEWHASNHLQYFTAEKERAAAERLRDESERLRVEIEVRTVETQQDVNKKLEQRINDIDFWKSELDNQHQATSNEIETMLHFKSRLAKALADTELPLMIAQQCLVNREKRQGVDLVHDNVEMQLLKEVEVIEGVQALLKRTIEQATEQTRLLRSAKYYLEKDRKDKFQANNIDNTCASLHNESQGLGYARDPVKIEKNSVTPEEWEEFSNKNLLKAERENNSSCNLRSIIDGILMQSLDDLQKQCRAVNLAFEHRIEETQKSKTKLEDHLIKVKEEIAAMEENIATLKRAIATKQAPMKVAQTRIENRTTRPNIELCRDRVQYRLVSEVVEISTNIERLQEKLAEAESSLKGLIRRQLSLEEDIDIKANTLFIDRDQCVELRKQINHLPH-----------------------------------------------------------------------------------------------------------------------------------------------------------------------------------------------------------------------------------------------------------------------------------------------------------------------------------------------------------------------------------------------------------------------------------------------------------------------------------------------------------------------------------------------------------------------------------------------------------------------------------------
>Ep_Tek1435B
MTTQSFVETAKYLSSSSFDPPAYLRPVGGPYETTYTASFQGIRPHTSPFTMRPLTLSRSYEFPSKILQGSSTGLEHLPYSTVTHRSIHKYTPQQWRSSNVLNVSSGEKERATAERLRDECSRLRTETALLTHRTQMDVNKKLDNRIHDINYWKAELEKQHNETVAEIKALQAFIGRLEKALAATEKPLNIAQQCLGFRERRARIDLVHDSVENHLSKEVEMIENVQALLKKTMDQAHEQLWLLRSAKTQLEKDLGDKYGALNIDGKCSTLNNFSKEIHFAPXSVTIQQHSFTPDEWEGYSSENIAKAERERKASVALRSEINGILMQTYVDLKNIYETVNNEFSKRIQETDAAKKQLEKELARVMDELASMENNIRDLRMAIAEKEAPLKVAHTRLDKRSIRPNVELCRDPVQYRLVNEVGEINTSIDRLRMRLAEAEASMQALIRNKENLEDDIEVKTNSLFIDRDQCMVIRQQTRHISH----------------------------------------------------------------------------------------------------------------------------------------------------------------------------------------------------------------------------------------------------------------------------------------------------------------------------------------------------------------------------------------------------------------------------------------------------------------------------------------------------------------------------------------------------------
>Ep_Tek2
MALTNPKIPPRFAMSDWHTSNTVIRTNAERQREASHQXRQEGRWLRNETDNHTRWTQHDSNTKLEKRIDDINDWRKSLERCLAETDHEIALLEVEKERTERALEAKKVPLDIALECLMLRENRLNIDLVRDEVEAQLHKEVEVIEGTKSLLQQKVDEAAEQLCLLQEARHQLHLDLTDKYTTLQIDGDCHSLNNLSANIGFQVNPTRTIKGSVTPETWDSFSNYNKLRAEAEMKASSHLREAIFATLQQTANDLEAQRKASEYAFRKRTHESQQAKSELEWQQKNTEKEIATLEGDIKELKYAIDAKNAPMMVAQTRLENRTYRPNVELCRDQAQYQLCHEVAEIGGSIRALTEKLRESENSLQALRSNLSRINEDLGIKNNSLALENRCMNVREKMREIPHSMTMNHPFGPPIGNKEYSTMMNSLGQYTTTTKDTTQPEXRLPPETGGHFNPPTKQYTLPTGYTGSLRTVPETERKAPVPIAE-------------------------------------------------------------------------------------------------------------------------------------------------------------------------------------------------------------------------------------------------------------------------------------------------------------------------------------------------------------------------------------------------------------------------------------------------------------------------------------------------------------------------------------------------------
>Gg_Tek1
MISGSTFQEFTCVVCKAFQKTMARLLQAPPKFHPSEWHVANKMQCASTESQKSSSERLVAESRRLVDEIEKTTQKTQSSVNKKIEQRLEETKFWKQELDNTLEQLVNETEVLLTFKIRLEKALESCKEPLVISQKCLLNRQRRAGTDLVHDEVEQELVKEAEVLQGVIALLERTLEQTNEQLRLNRSTKYNLEMDVKDKFAALMIDNYCANLTNNTADVRYPDKTVKIEENFVSPEDWLYFSNINVEKADKERNNSMALRVLIDSILSQAVNDMCKQCEMVNIAFRNRAKEVRDAKHKLETLLAVVMEETASQEMNIVALKKAIADKEGPVKVAQTRLEARNHRPGVELCYDAVQYRLTGEVQEITRNIQRLKDTLALAETELKGLRRRQLSLEEEIQIKADTLYIDEVLCMPMRESVCINNF--------------------------------------------------------------------------------------------------------------------------------------------------------------------------------------------------------------------------------------------------------------------------------------------------------------------------------------------------------------------------------------------------------------------------------------------------------------------------------------------------------------------------------------------------------------------------------------------------------------------
>Gg_Tek2
MAALSVKPGQRFTVPDWDTNARLISADAESQRSASHQLRQEARALRSETNNQAKWDEHDNQTRLAERISSVNRWKETLDKCLADVDEEIDALAKVKEAAERALQAKNLSLDVAMECLTLRDGRRSIDVVRDPVEEELHREVKVIDKAKRELQQRVHEAFEQLCLLQEARQQLSFDHRGKMEALEIDRTCLSLSVNSPNISFKVNPTRIPNGSTVVGEWEQNSQYNKDCAEEEMKASTKLREAIMLSIAQTNNELEAQRVATEFALRKRIRDMERAYDELKWQEQKTLEEIAEMEEDIRRLEEDLRRKMQDLKVAHSRLETRSYRPNVELCRDQVQYGLTDEVHQLEGSIRALKMKLAEAQDALDALYRQLHRVQTDAACKAHSLVLDHKCADSRRKLVVPAEKVVPRVDTFNRTTNRAPSPPRAGQLELG-------------------------------------------------------------------------------------------------------------------------------------------------------------------------------------------------------------------------------------------------------------------------------------------------------------------------------------------------------------------------------------------------------------------------------------------------------------------------------------------------------------------------------------------------------------------------------------------------------------
>Gg_Tek3
MELVGSPLSAAHAHVRSTPTNLLPAISTMTSSYKNRFPYYPLPQTLSLPWLPSSYYRTATNHPMLAPFSSGSQGLTPSKMLPFVSNRTSLFTRYTPDDWYRSNLTNYRESETSRHNSESLRVDTSRLIQDKHQQTKKTQMESTKNLGERVNDIEFWKSELCHELDEMIGETNALTDMKKRLERALAETEAPLQVAQECLLHREKRMGIDLVHDDVEKQLFTEVDVIRSCQERMQRYLDRAKAQLASNRAAQHEVEKDLADKQTARRIDGKCHHLRNTSDGISYYRGVERVDATISVPDSWAKFTDDNILRSQSERAASAKLREDIENLLVVTANEMWNQFNAVNVAFTNRIAETADAKSKIQTHLAKTLQEIFQIEMSIESIRKAIRDKVPPLKVAQTRLDERTRRPNVELCRDSTQLRLVNEVHELDETIQSLQQRLRDAEDTLQILVRAKAVLEHDLAVKANSLFIDQEKCMGMRRNFPCTARLVGFV-------------------------------------------------------------------------------------------------------------------------------------------------------------------------------------------------------------------------------------------------------------------------------------------------------------------------------------------------------------------------------------------------------------------------------------------------------------------------------------------------------------------------------------------------
>Gg_Tek4
MEHPEGSPSGPAPARVPLTKEPAPQTVPATQLPMKVYEAALKTGPDSSSGLATAGFRTAKYLPPEWHQSNYNLYHKAFASCEESERNRDEAKELSERTEAATQRAQKDSTAALGQRLQDIHFWKTELQKAIEELDAETNLLAAQKLRLERALDATEVPYAIATDNLQCRERRQPPDLVCDEVERELLKEAELIRNIQELLKRTLMQASNQMRLNRDHKEICEMDWSDKVETYNIDDKCGRYKNQSTNIQFHPSSVKFEESASTPETWAKFSHDNIYRAERERLASVNLRTLIDNILHDVSEDLRMQCAAVNEAFAKRCLELDDTKHKLEHHMKETLREIGDQEANIVALKQAIRDKEGPMRVAQTRLYDRSFRPNVELCRDAAQFRLISEVEEITESVESLKKKLREAEQSLRNLEDTRMNLEKEIAVKTNSIFIDRQKCMAHRTRYPTVLKLAGYR----------------------------------------------------------------------------------------------------------------------------------------------------------------------------------------------------------------------------------------------------------------------------------------------------------------------------------------------------------------------------------------------------------------------------------------------------------------------------------------------------------------------------------------------------------------------------------
>Gg_Tek5
MEFLGTTQVASYCGTRKSCLFPDPAPTSTTKDTYQSYYLPGYRYLSSWRPSLLHRVVSVPPSSAGEFNPTGRPPTVLPTLRSALHSRYSIRDWHHANMVQLKGSEASRYWAGRLNTDSLRLMQDKDQLTHQMQEDSSRNLGERISNIDFWRSELAYELECLLKETQALETAKKRLECAISEMQGPLKTALECLYYREKRKEIDLVHDDVEKNLMKEVDTYKDCQEILAKLAQRINHQLGINRDAQHALEQDLSDKNSAHFIDVKCFNLRNTSDSINFYHGVEKADGTVSVPATWAKFSEDNVRCSQHARANSVKLREDTEVALESTSEELWNQFVSTNLAFNNRIAEVADAKNKLQAQLAKVLQEIFQTEDTIMLLERSIMAKEYPLKVAQTRLEGRTRRPNIELCRDAPQFQLVTEVYTIDDTLQTLKKHLQEARDTLQTLLHNKSKLEHDISVKANSFFIDKKCMEMRKTFPCTPRLIGYI--------------------------------------------------------------------------------------------------------------------------------------------------------------------------------------------------------------------------------------------------------------------------------------------------------------------------------------------------------------------------------------------------------------------------------------------------------------------------------------------------------------------------------------------------------
>Gp_Tek21435
MQAVTNATVANDISTVNKALQTKLSQTEQLKNMLETCLAEVVSEIAELLSTRKRLEERGGKVADKIGVNSNRLQVRSGRPTREMTMDDVEKSLLKQQGLLGSFAERVNRAIAQARGLQGGVDKEIAALEAVRAKLEADLRDKLEALRVDEAVLSVPVDAGAEGTLSASFRRAADCTPKTPHSWVRSTEDNLRNAHHWLADSARLRKAILHAVANSRANEHDMSARLNENMMAKVAATRNLREDLQSQLERVRDEQARARAQRASLSAALEAKRGPLAQARERLAVRRARPCREAVNDEVEAALAREVAHLASITQQLSDKISAVDKEISALDASANQLTDNIRDKDEALRIDERMVMLDGRINVAQRPPSSVASFALSEMSAPRTQTLARIRELEASLGAARLEREGMESSLRQLKESIGSPAY-------------------------------------------------------------------------------------------------------------------------------------------------------------------------------------------------------------------------------------------------------------------------------------------------------------------------------------------------------------------------------------------------------------------------------------------------------------------------------------------------------------------------------------------------------------------------------------------------------------------
>Gt_Tek21435
MPCIDGLEHLLWKCEIGRNPAEIWKPDGWRFTPDYATPVGKEHEESGRLRKESPVLVYTAASTAHMESEVMLTDLPDRLSSSALEKNIKEAEALKARAERQLEAILKETVMLEEETSRTEAIHEKMKDPLQVAEENIIIRSKRPTREQTRDAVERSLNEQIAGAKHSIRMLGGVLDACDKELARLKVCREKLEEDIDQKRIALEVDNEALRMESGWAANIQSKRSPSASLPHMWRQRTENLCEECERTRATCERLRAKSKAIQEEALNVERETREAVLRNFARKMEETDRLKSELEASIANVSNEIITMEDARASVEQSMNDKHGPLALAKSRLSFRTSKPGNEIVRDAAERSLEKEIGDLEHSIRRLQLEMARQTADIHRLEQTRARLESDLKDKMDALALEQECEALQMDLSARMK-------------------------------------------------------------------------------------------------------------------------------------------------------------------------------------------------------------------------------------------------------------------------------------------------------------------------------------------------------------------------------------------------------------------------------------------------------------------------------------------------------------------------------------------------------------------------------------------------------------------------
>Ha_Tek1435
LEMAKLLPSPTKYHPSEWHTSNQTNYKQSESERTRSERLRSECTRLCNEVNQTTVRIQKEVEHKLSQRIEDIQFWKEELEIKIKEVAEEIEEVLKCKIELEKALEATNFPLEVTKRCLMFREKRQAIDLVHDEVEIQLMKEVEVIEGIQCLLQKTHEETVEQLRLLRSCKYKLEKDIEDKFGALSIDGKCAQLTDTNPDLSYSPASVEVQANSIPPVEWKTISDVNICKAEQERITSTTLRGVINNLLDQTKQDMLRQRQIVNGAFYKRIHEVVDAKTTLESHLKEVVKEISSQEQNIASLQQAIHEKTGPMQLSHTRLDLRSYRPNNELVCDPAQYELVSEVQEIEEAVQQLQEHYLQSQATLKKLNRNKLILEEDISIKSASLSIDQDQCMAIRKQMDT------------------------------------------------------------------------------------------------------------------------------------------------------------------------------------------------------------------------------------------------------------------------------------------------------------------------------------------------------------------------------------------------------------------------------------------------------------------------------------------------------------------------------------------------------------------------------------------------------------------------------------------
>Hd_Tek1
MKAIVGACGFFGNVAAQAVEYSPIRGASSLSFMAFIDFDPHCVKWSPLKTFHADTAGSSTLDKWRHNNASLLQNGTEQCQNTDRLVNDGYRLVKDRTEANNLSERDVVECSPIRGASSMSFMAFIDFDPHCVKWSPLKTFHADTAGSSTLDKWRHNNASLLQNGTEQCQNTDRLVNDGYRLVKDRTEANNLSERDVRQNLEHRVDAIGYCEDELEGALYDVRMEDDRMQYCYDRLRDCIKTNVNPIWELAKRCLDLRTKKPPTEAVEDDVNYLLREEMKQSERTAKILDDVISRVEEQHRRNNAITYRCKHLKNLDYETREAVKFCHDFAKQDGEHQKEDLLVQLNPVKMNFAEWSALVQDATRTGMREISASHKLRLEGDDHIKKSDEAIERLYRETDEALKRRIIAQKLAKEKLVDEHNKQVNEVIDHLTNLHKIAIKPERTAQHELANKVLKTYAKKSNDPVENALKAEVYEFRDTHCQLGAELDKCAKQMVTLRSVDIQLMDDVHRKEDALHVDEVQVLELRNLAKLRQV-----------------------------------------------------------------------------------------------------------------------------------------------------------------------------------------------------------------------------------------------------------------------------------------------------------------------------------------------------------------------------------------------------------------------------------------------------------------------------------------------------
>Hd_Tek2
MAQDHGYLPCELEQFNRNMEHASADIRGQALHERHGAEWLRQEAKLRTSWDEHGNRMRLKDRIDHVKALRSRLQEVWDLVDREEKLLGSEKTRLDKGLTGRHDLIMNVSGECEMLSQAREGINNVHDEVEDRLRKERELATQIRRDLERKNRESLKVLEDLQRVKHLLTKDLEDKDQAVNSDQAQLDLTHNSHSMSLKPDILRIPRALVTMRAWLERSLENLRLATRLLDNATVLRNHITTLFSKVMHDSDKEAHATDFAYRKRYHDTLMAARKLDHNRQNLAEEIKAVENDIQATQTAEDNLTPSMKLAHTRIENRNQRPNHELTMDVPQEGLLLEAGNLAHFKAALFHKNSLLRYFWLKRCRVMESLNVYIDLTVYSYNCICRPAGMTSVSNFTALNLIWTAS--------------------------------------------------------------------------------------------------------------------------------------------------------------------------------------------------------------------------------------------------------------------------------------------------------------------------------------------------------------------------------------------------------------------------------------------------------------------------------------------------------------------------------------------------------------------------------------------------------------------------------------
>Hmi_Tek1
MSLILFASEFETPSLACRRMDVPNNQFLCEKVKSSHMYSPRDWICSNEIKYSDVIAARQSAQMQEYTCDVILKEIQARTKWTMEDVDKKIEFRLNDIKFWMEELTKLIKDNVEETKALEACIVRLKNALEANKEPLCLARKCINIRECRNGIDLVADIVHYELAKEIDTFCGIQQLLIRTIEQADEQLRLNRKSAYNLRRDYESKDTAKKQEELAKTISDYENTIKLDKCCPQADSISPAEWVISVKNNLQEGERQIHNSLQLRGIIENILNQIYEDQIKQIDATNRAIRKRIDEIRDAKHVMEENIGSIMKQIIEVEDNIDKLKDAICNILKVAQIVETKQTVRDCRPVNERTKDAPYYRMLEQKNDLRNDLSTLHKKIHDSEVELKSLRRRQLDLEEEIQLKAKTLHIEEVQIQSIRPSISIQKF----------------------------------------------------------------------------------------------------------------------------------------------------------------------------------------------------------------------------------------------------------------------------------------------------------------------------------------------------------------------------------------------------------------------------------------------------------------------------------------------------------------------------------------------------------------------------------------------------------------
>Hmi_Tek2
MEKNIQQLHEYENFNIQSLTLRDRRAGIDYVEDKPDLELRKEKEILQKNIQLTQAQVDKIFEKLLRLKEVRQKLLKDIEDKHLAKDIDLKQYHLTPEESSLKVNPTESPRNIVSIKEWERFSQQNMYLSNKETHESPFLYNESNQLAANIGIEVKEQYKAVNTALRERIHEVDQVINQLNWEKKQTKYNIDITIREIERLEALLVGELPRRKIAETRLENRKNRPGMELCDDLPHRQLISEVELHESTRKSLKDQLEFYRGQLSNLNRALHRIEKDILLKTSTQELDRECLKMREMIPTMEWTKVEVLDPSGSHD--------------------------------------------------------------------------------------------------------------------------------------------------------------------------------------------------------------------------------------------------------------------------------------------------------------------------------------------------------------------------------------------------------------------------------------------------------------------------------------------------------------------------------------------------------------------------------------------------------------------------------------------------------------------------------------------------------------------------------
>Hmi_Tek2b
MATDNEIYCASWLNSLSIYSRAAEDIRHKAENLRQKGKALRIEADALAKYYQLDVNNRLHDRIQCNRGWFSVLQELIDMIISVSRILGETKIQGEHYIASLNDIMGVTVEIIAFRDSQLHVNTCKDEVQTELYKESELQKEICSDLQLLIDGGAVILQDLIHIPREIEKVVADKDKALKIDINVFNINEKSANVSFKPLHNLKNVNYVDLQTWDDIVRELYSPVEDCYKKGLELCERLYDAFNKASNRLAVKVDDITQSLRRQAHKIGLALRELHYQQIELGKTKEKLIADIAEWQSSKASKTAQRKLCETRTEFRKERPALENTKDAVYFGLNDERNNLMESSNALDKMISKAREQLKKIEDEMAEICEQIRILNRILEVDNIVVGMRGRYKAPQPVNSPFCPQETTILPRRPNYE--------------------------------------------------------------------------------------------------------------------------------------------------------------------------------------------------------------------------------------------------------------------------------------------------------------------------------------------------------------------------------------------------------------------------------------------------------------------------------------------------------------------------------------------------------------------------------------------------------------------------
>Hmi_Tek35A
MEHICHNQNAMYMPVSSRQQINSDLPKLAHVSCLKSAPPDVCPMPCLQSEISCRPANYYSSAKVCPSLPLSTSQVEASSADTQLSEMCGIRVPSVFSAARNALYTRYTPKNWFESYNRLLQANDLAQKNSECFVYDSKRLEEELADLVKANQEDSTRKLGDRICDIAFWQSELDVEIGKIKQEIDDLGRARRIVERFLAETENYLHITQECLYAREKRQGTDLVHDDVEVKLLREVDIVRKVQNDIRTLINDAIAQEALNRAALHELEYDKANKFMALQIDEGAHSMHNGSAFVHLYDGVECIDQTQSVPETWEKYVSNIIKRSQSERTSSRKLRERIVKELAHASKTLSDLWEIVNAALSQRIRELTDARNQLQASLGKTLQSITDTEKEMDDLKSAIRDKEEYWKTASSRLNARLKRPGMENSRDPVMNQLICEVKLVKETIEELKTQLKKSEGILQELLYLRTAKEGELVCKQNSLFIDREKCLALRTQWPGGPMSGAANAILCPNHPLSAFTLCNCK------------------------------------------------------------------------------------------------------------------------------------------------------------------------------------------------------------------------------------------------------------------------------------------------------------------------------------------------------------------------------------------------------------------------------------------------------------------------------------------------------------------
>Hmi_Tek4
MSNSCEDNIPQNPVQAIEPSSFPEQAYTASNGYETGIPIMGFRSGRYVPVEARRNLQNRLLLVEKDVEISQKFRENTVDLICSTLEKTKYNFTNTTESFRSRLQDIHHWARELENEIYRSVTITDFLIRRFGELETSLKALDECLLLTTDCINARQRRFGEDLQQDTVEIQLLRELDMINKHIAFTKEAITSINEQVKKNREAKANMEKAWSDKHEADLLDSEAAHLSITSGNTQYYPGEARAWPQAAQSTPISWMQHAQDLILVSEEQRRASCYLSDLVEKLLISTEKTIIAQKDRVNVVLLKRLEEYEFEKQELINKLGRLSKEILKVEESIEELKRAKAAKDAYVKVVQTRLHLHNQRKNVESCRDPPQQLMLNELHDLNEIIDQLENQIQSSIEKLKHLQDEQLILERQIHMKNASIQVDRDHCVGHRERFPSPHRLRGH-----------------------------------------------------------------------------------------------------------------------------------------------------------------------------------------------------------------------------------------------------------------------------------------------------------------------------------------------------------------------------------------------------------------------------------------------------------------------------------------------------------------------------------------------------------------------------------------------
>Hr_Tek1a
MSNCVKSSDQFTYAEWKANQMNVLLGAELDRASAERLTNETKRYIDEMRQASQHSDQRAEFSQERRMEEVRYWQNELNMKLDQIKLAINDLSSIDRRLDKAMDSIKENCHIVHKCLEARKRRKRIYLVYDPAEKQLCKEREIIEGVLALHCKTKSQVNDQLRLLRKLRHDIEKDVLMKLTNFDVEMESSEIRAKKAAIAAYNYDPNCEGAELCPCKLEGHCCQKTKKPGGLSSISDWLTQVKSVHTEAEKQRQNAANLTSIADSSLKQTKDDLQNIKVATDDAFRERIYELRDHKAKMEDHLQKVVKQIQEMETTSQSLINEINIYTKKLTFEQSKIQPLQNCPQNLLDSEEVLVTNYCTNKGNVEKLKDNLACVQCSLKSLQCRKVEVESDLKLCTEALTIDDYECLPMRQSIKYFLY------------------------------------------------------------------------------------------------------------------------------------------------------------------------------------------------------------------------------------------------------------------------------------------------------------------------------------------------------------------------------------------------------------------------------------------------------------------------------------------------------------------------------------------------------------------------------------------------------------------------
>Hr_Tek1b
MIQRPRQKFVEPEWKHANQKLYACSEVERSRAEKLVDDVEVVISETRKLTANVQRDVNRKLEQRVNDMEHWETEINFHLDRVKVQIDSLEATAGRLNKAREAMKEPIHINDACIAAREQRKGIELVHDEAEKELLKEEEVLRGVVLLYNRTDEQLQEQLRLARKMRYQLEKDIQNRSEAVNIDRENIELKNHQFNIQLNNLSQFAARRPTSVDEWESLTNDRINQSNQIVKNCTDLQSLVSGILKQTSEDMASQKKLTDEALSRRIYDVRNAKDKLEEHLAKLRQQITETEINMEKLLKAIEEKKPAKLLAAKRLENRCQRASIELCNDAVQYKLMEESMMIEQSVEKLEQAYEKAKFCLKNLRQKEVDLEEEIALKVMTLAIDASEVECMRKSLLIREY-------------------------------------------------------------------------------------------------------------------------------------------------------------------------------------------------------------------------------------------------------------------------------------------------------------------------------------------------------------------------------------------------------------------------------------------------------------------------------------------------------------------------------------------------------------------------------------------------------------------------------------------
>Hr_Tek2
MATQLKSAPRFSTTDWFINNYNVSLGAEKERANASEVKQEARYLRNETNNRTKWDQMDNNTRLADRVDDVRRWRDILDITLSNVEKEIVDLTTSKDELERALEDKNTPTEVNVENLVLRDARRGIDLVLDEADDELNKEKRVIEESKQLLQRQVDASFEIICALQEARQKLLADIQDKNVAIDVDIEQYNLTEDSSMISFKPDPLRVPKGSVTLKEWEDHCRESRHRAEVALANAKMQREANVHAIQQTDNDLAAQLEATHFMLRKRIHEMEQALDELNWQKQQTEEEMKELEEDLKKQEAAIRATINPAKLAQTRMENRTFRPNMEKCLDSPFYGLSDEVRQIDSTKKALQEKFYQTQHAWNALEERLHNINKEIQSKTQALKLDKQCLNSRAKLKTKNAKINEGTCHLKNMDLTGLNLGKPRVMSY---------------------------------------------------------------------------------------------------------------------------------------------------------------------------------------------------------------------------------------------------------------------------------------------------------------------------------------------------------------------------------------------------------------------------------------------------------------------------------------------------------------------------------------------------------------------------------------------------------------
>Hr_Tek2b
MSQKEAPRYSVNDWFTRSYTNWTNSERTRLTGRDVLESSIYLRNETNNRTKWDQTDSNSRLVDRVERLRTVKDVIQQKTEMINGEIDQLNESKELTERMQAWFYQVLQINLDNLVWREGRREIDLVVDEVEDELHKERMILDSIKTILQNKISELFEQLGIMKETRHKLSGYLQRKNLTLDIDINQYNLTETSPDISLKPDPTRVAENTWNIQQWEEVFCMLRELATATVHQSANMRNTVHNVRHAAANDVYSQNLLVLFALRKRIHDLNLAIKESQFQKKTLEEELANLEAETRCLDVTIARSVQSLKLAHTRLENRLYRTEEDLCRDDVQYGLDDEVNQLETTLASLKDKKCQAQQAMDSIERQMFRLKEDLDRKMLALRVDQQCMDSRKKLDKACHVEKSMADMEIYKCKLENDV-------------------------------------------------------------------------------------------------------------------------------------------------------------------------------------------------------------------------------------------------------------------------------------------------------------------------------------------------------------------------------------------------------------------------------------------------------------------------------------------------------------------------------------------------------------------------------------------------------------------------
>Hr_Tek35A1
MHSIQRSTTNLPWRSSTYYGASTGNKLIPNARSMPEPHLDDYRLGALDPVKIPPVFSAARSNLYTRYTPTDWNICNVVNGVVTEKVVAGSEELRGNATRLCKELDDKTRRTQEDVSRKLGERIGNIEQWKSEVKAEIDDMVSEIDALDKAKTCLAKTQLDLDVPLKIAEECLYSREKRRGIDLVHDEVEKQLIKEIDILKSNQENSRRLVEDAAAQIALNRAALHELEKDLDDKLVALNLDNNCHRMKDSTRSLHYYDGVHRVDNSTSIPVTWAQFSADNIRRSRAERLRSRDIRKSIEGLCNGVMDEVNDQWNRVNDALEDRLKEYADAKNKLQYNLTKTLQEILDQEKAIELLRVSIREKDSPLQLAQTRLVTRLRRPNMETCKDSAQHRLVGEVYEINESVDILRAKLRQSENALQHLLKTKLSLEHDLDIKNNSIVIDREKCLGIRRNYNFPLARCIYSF---------------------------------------------------------------------------------------------------------------------------------------------------------------------------------------------------------------------------------------------------------------------------------------------------------------------------------------------------------------------------------------------------------------------------------------------------------------------------------------------------------------------------------------------------------------------------
>Hr_Tek35A2
MAGPNIEGCEPNTFLPAISAIEQSYQPFDSFPNSRPLKKAPVTLPWKASSYYGVCRAEPNWPCCDSMPQPLASTNKLRHLDGIKIPPVFAAARNALFTRYSERDWCLSNQCNYQTSNRVRCASEFLRHNSLHTASELEEKSQKSQIDSNNKLSERIQDIMFWKCELQAEMDKMLAEMDVLLKSRSCLEREISELNNTLYIDQECLYNREKRQGIEMVHDDVEVSIIQEIDLLKRVQEDMRNIMNDINQTLASVIAAYHELEKDSADKFVALNIDNNAIKMKNTSRGIYYYDCIERVDNSQSVPETWAKYTDDNIKRSMQERKASRELRNKVEEMLTITAERLVTAWNNVNSAFSDHIEELEKAKYKIQAHLSKILEEIFNTETSIELLKKSIEEKAPYMKVAQTRLEARNHRPNMENTRDHVHNKLVEEVYEVCETIDKLKAKLRESENALQQLLRTKASLQHDLDLKLLSILIDREKCMGLRRSYPLISRVICY--------------------------------------------------------------------------------------------------------------------------------------------------------------------------------------------------------------------------------------------------------------------------------------------------------------------------------------------------------------------------------------------------------------------------------------------------------------------------------------------------------------------------------------------
>Hr_Tek35A3
YSMEDWKVSNGSLLNASDRIKAGSELMRAEALRVCEDACEKTRKGSRDVTKRLDDRAKDIDHWKKELEKELNDLVNETKNLEKIENCVSNALAYTDMPLEMILKCIEERKNRKEIEMVDDDVDEELRKELENIQSVRSALGNHLFDVQGQLQRNKHIQNLLSDNIMDKHRANVIDKKCRDMKNTSANLKFPPGIESANTTISDPQAWVEQAVNLIQASQAERTKSRSLDQDINRLVGQLSGSLVKHWISTNEVLSFRIEDHLRAKHKLETHLRELSNELIDAQKTTEYLKKNIRDKNAPIQLAQTRLHVRANRLNMEACLDPAHEKLVKELTDLDENVDELMKKLREAEYVEGHLARSIKSLQHDLNLKNHSLFIDRDKCLSLRKTFNMNPR---------------------------------------------------------------------------------------------------------------------------------------------------------------------------------------------------------------------------------------------------------------------------------------------------------------------------------------------------------------------------------------------------------------------------------------------------------------------------------------------------------------------------------------------------------------------------------------------------------------------------------------------------
>Hr_Tek35B
MHLIKTPARPRTSISYHDNNGSSRCHSGRSLVSSVELDRLNTAATIYRPLSQSIIKYDVLNTPVENEWRMLNEKHCKRSISERNSARKLADEVIDIVKVIDHETKQRQLISTHSLGARISSLSYWKEKLNKEIVLMRNIMYELSVSGLTVKSFATSQMNLERHLESITCPLIISLKCLDERQKRIGIDAIRDKVENNLYKEIDTLKKCQRRLKDLSTKAEEQLKTSTTALEALERDVRNKTHAQKLDSEMYQLHNKVEKLNSSELIDNMTTAFSHPLSWAKHSYDNMQRSQKEREGCMKLCNRIKEQIKWCENEMWNHSNSVNVALKVRVQTLLIVRNNLQSHLQQVNTRIQEQEKVAEKIKEAIVDKEVPLQIAQTRLQERNKRIEMELCRDIVVELVAIREEVVMLKSKLQAVTRSIERLHKVQVKLEEEIRVKDTSLDIDGRICLSLRKNIQQDNCKLTYVPVLTVM---------------------------------------------------------------------------------------------------------------------------------------------------------------------------------------------------------------------------------------------------------------------------------------------------------------------------------------------------------------------------------------------------------------------------------------------------------------------------------------------------------------------------------------------------------------------
>Hr_Tek4a
MGMPTVGYRSAKFNPMEWQEGNYARFYQSFAGRNELGQLQTDINAIVKETKDKTSQMQAMNTKRLVDRVRDIDGWKRELHSIIKDMTEETELLFSQKNRVEAALRALEIPHHIALDNLNCRQKRQGIDLVQDDVELALLKEIETISGAEELLRRTTQEVEIQLKRNRDQKQNLEFDWSDKKESKELDEFCARLRSEHTSKQYYHGTARLQEIQSTPESWAQFTHDNIERAEQERLASIQLRKLIDSIIHDVSSDVKRQCGVTDDSFRRRVAQLEGCKNQLEDEINKVVCDSIDDAEKTISGLKGMLKDIEEPMKVAQTRLHNREFRPRVELCRDPAQFGLIEEVKELSTSNDELYRKLEETENYLKLLQDQRIALEKDLMIKKNSIFIDKEKCMPRRATRAPSISKLQGY---------------------------------------------------------------------------------------------------------------------------------------------------------------------------------------------------------------------------------------------------------------------------------------------------------------------------------------------------------------------------------------------------------------------------------------------------------------------------------------------------------------------------------------------------------------------------------------------------------------------------------
>Hr_Tek4b
MGVSTVGFRTQKYNPAESSEVMYARFRQILSDLNNAENVNKVSREIISKIERNARQIQFNSTRHLKDRVGDITLWKNQLCEEIKETALEIIQLNEFKTRLEKAQLAHEIINMIVSDNLNAREHRDGVDKVQDNVELGLLKELEITNSAMELLKRTLKQCEEQIKRNKNCKHEMEMDWSDKKEAHDNDCFNASLKEDSRCKQFYPAAAKFQEIQSTPESWAQFTHDNLAKAEQERMSSIQLRCLIDNLLDTTANDIRKQADDVNFLFNNRIKVLSETLWKLNEDLTKVNKMVYNCELNIETIKRSIKNYEELMKVAQTRLRNRENRPNVELTRDPAQYSLVSEVNELARSLDALIQKTNESESALKDMLDERTLLEKNKLVVEYSIFIDREKCLPHRTRYPSKMKLLGYQ----------------------------------------------------------------------------------------------------------------------------------------------------------------------------------------------------------------------------------------------------------------------------------------------------------------------------------------------------------------------------------------------------------------------------------------------------------------------------------------------------------------------------------------------------------------------------------------------------------------------------------
>Hs_Tek1
MAKLLQPPPKFLPSEWHIANKNQYHRADAQRSRSERLVAESQRLVDEIEKTTRKSQSDVNKKLEQRLEEVQFWKKELDDKLEQLVNVTDDLLIYKIRLEKALETLKEPLHITETCLAYREKRIGIDLVHDTVEHELIKEAEIIQGIMALLTRTLEEASEQIRMNRSAKYNLEKDLKDKFVALTIDDICFSLNNNSPNIRYSENAVRIEPNSVSLEDWLDFSSTNVEKADKQRNNSLMLKALVDRILSQTANDLRKQCDVVDTAFKNGLKDTKDARDKLADHLAKVMEEIASQEKNITALEKAILDQEGPAKVAHTRLETRTHRPNVELCRDVAQYRLMKEVQEITHNVARLKETLAQAQAELKGLHRRQLALQEEIQVKENTIYIDEVLCMQMRKSIPLRDGEDHGVWAGGLRPDAVC-------------------------------------------------------------------------------------------------------------------------------------------------------------------------------------------------------------------------------------------------------------------------------------------------------------------------------------------------------------------------------------------------------------------------------------------------------------------------------------------------------------------------------------------------------------------------------------------------------------------------
>Hs_Tek2
MATLSVKPSRRFQLPDWHTNSYLLSTNAQLQRDASHQIRQEARVLRNETNNQTIWDEHDNRTRLVERIDTVNRWKEMLDKCLTDLDAEIDALTQMKESAEQNLQAKNLPLDVAIECLTLRESRRDIDVVKDPVEDELHKEVEVIEATKKALQQKVSQAFEQLCLLQEVQQQLNSDHRGKMETLEIDRGCLSLNLRSPNISLKVDPTRVPDGSTTLQQWDDFSRFNKDRAEAEMKAATELREATALTIAETNNELEAQRVATEFAFRKRLREMEKVYSELKWQEKNTLEEIAELQEDIRHLEEDLRTKLLSLKLSHTRLEARTYRPNVELCRDQAQYGLTDEVHQLEATIAALKQKLAQAQDALDALCKHLARLQADIACKANSMLLDTKCMDTRRKLTVPAERFVPEVDTFTRTTNSTLSPLKSCQLELA-------------------------------------------------------------------------------------------------------------------------------------------------------------------------------------------------------------------------------------------------------------------------------------------------------------------------------------------------------------------------------------------------------------------------------------------------------------------------------------------------------------------------------------------------------------------------------------------------------------
>Hs_Tek3
MERVGCTLTTTYAHPRPTPTNFLPAISTMASSYRDRFPHSNLTHSLSLPWRPSTYYKVASNSPSVAPYCTRSQRVSENTMLPFVSNRTTFFTRYTPDDWYRSNLTNYQESNTSRHNSEKLRVDTSRLIQDKYQQTRKTQADTTQNLGERVNDIGFWKSEIIHELDEMIGETNALTDVKKRLERALMETEAPLQVARECLFHREKRMGIDLVHDEVEAQLLTEVDTILCCQERMKLHLDKAIAQLAANRASQHELEKDLSDKQTAYRIDDKCHHLRNTSDGVGYFRGVERVDATVSVPESWAKFTDDNILRSQSERAASAKLRDDIENLLVVTANEMWNQFNKVNLSFTNRIAETADAKNKIQTHLAKTLQEIFQTEMTIESIKKAIKDKTAFLKVAQTRLDERTRRPNIELCRDMAQLRLVNEVHEVDDTIQTLQQRLRDAEDTLQSLVHIKATLEYDLAVKANSLYIDQEKCMSMRKSYPNTLRLVGFC-------------------------------------------------------------------------------------------------------------------------------------------------------------------------------------------------------------------------------------------------------------------------------------------------------------------------------------------------------------------------------------------------------------------------------------------------------------------------------------------------------------------------------------------------
>Hs_Tek4
MAQTVPPCELPCKEYDVARNTGAYTSSGLATASFRTSKYLLEEWFQNCYARYHQAFADRDQSERQRHESQQLATETQALAQRTQQDSTRTVGERLQDTHSWKSELQREMEALAAETNLLLAQKQRLERALDATEVPFSITTDNLQCRERREHPNLVRDHVETELLKEAELIRNIQELLKRTIMQAVSQIRLNREHKETCEMDWSDKMEAYNIDETCGRHHSQSTEVQAHPYSTTFQESASTPETRAKFTQDNLCRAQRERLASANLRVLVDCILRDTSEDLRLQCDAVNLAFGRRCEELEDARYKLHHHLHKTLREITDQEHNVAALKQAIKDKEAPLHVAQTRLYLRSHRPNMELCRDAAQFRLLSEVEELNMSLTALREKLLEAEQSLRNLEDIHMSLEKDIAAMTNSLFIDRQKCMAHRTRYPTILQLAGYQ--------------------------------------------------------------------------------------------------------------------------------------------------------------------------------------------------------------------------------------------------------------------------------------------------------------------------------------------------------------------------------------------------------------------------------------------------------------------------------------------------------------------------------------------------------------------------------------------------------
>Hs_Tek5
MEFLGTTQTASYCGPKKCCGLTSLPAVQAPVIQECYQPYYLPGYRYLNSWRPSLFYKIANVQTCPDESTSTLRPPTILPTLRSALFSRYSPHDWDQSNQLQVRGAEASRLWASRLTDDSMRLLQDKDQLTHQMQEGTCRNLGQRLSDIGFWKSELSYELDRLLTENQNLETVKRRLECAANEVNCPLQVALECLYHREKRIGIDLVHDNVEKNLIREVDLLKCCQEQMRKLAQRIDIQMRDNRDAQHVLERDLEDKSSAQCIDEKCFNLRNTSDCISFFHGMEKIDGTISVPETWAKFSNDNIKHSQNMRANSIQLREEAEHLFETLSDQMWRQFTDTNLAFNARISEVTDVKNKLQTQLAKTLQEIFQAENTIMLLERSIMAKEGPLKVAQTRLECRTRRPNMELCRDIPQLKLVNEVFTIDDTLQTLKLRLRETQDTLQLLVMTKCRLEHELAIKANTLCIDKEKCMGMRKTFPCTPRLVGHT------------------------------------------------------------------------------------------------------------------------------------------------------------------------------------------------------------------------------------------------------------------------------------------------------------------------------------------------------------------------------------------------------------------------------------------------------------------------------------------------------------------------------------------------------
>Ht_Tek1435
LKVCFFSALCLLVFWSRIVMATTVPSPNKYHPIEWHSANNYNFKQSEKERSFSEGLRTECERLCKEIEDTTIRTQRDVEHKFSQRINDIGFVKTELETKVKELGDEIEAVTEAKSNLEQSLRNTNFPLKVAKSCLAFRERRQGIDFVHDEVEIQLIKEVEVIEGIQGLLGKSLDEAIEQLRLLRSFKYKLEKDLKDKFGALAIDSDCYTLTTTSPVLTYAPGTVKVHPNSLTPEKWQYITNDNLSKAEQERIASTTLRGVITCLLDQTKQDMLKQRKTVNFTFNKRIQETGQARYQLEGHLQEVNQEISAQENNLRILKNAIESKAGPMQLAQTRLNYRSQRPNNELVKDPVQYRLIQEVDIIDQSIAKLQDFYLQAEASLKKLNRTQLTLEEDIAVKTNSLAIDEQQCMGLRSQMEE-------------------------------------------------------------------------------------------------------------------------------------------------------------------------------------------------------------------------------------------------------------------------------------------------------------------------------------------------------------------------------------------------------------------------------------------------------------------------------------------------------------------------------------------------------------------------------------------------------------------------
>Hv_Tek1435
MDNFIVPNSNYTIKEWNDSNQIKYNQAYQELQTSELIQDESKRFSNEIHISTIKTHLDVNKKIEQRIDEIQFWKSELDSQFLETENEIQNLLKYQKRTEAFLKMTEVPLEISKQCIKNREKRISIDLVYDDVEVQLLKEVEIIEIMRVKLTKTIAQVVEKIRLLRSSNYYIGKDIADKFSALKIDNYCYTINSDSLPLQDKTSKNISMPVTPEVWEYFSDKNLRKAQQEYALSLSLRSKVDEMLHNAFECLQNQSELVNLALSKRIDETELAKKKFQENLSKVLVEIDKMDDNINEIQCAVEENDAPLQVAQIRLDERACRPNIELCLDRVERKLREEVNEIKNNVIHLQSMMLESKMSLKCLLSQKLTLEESIAIKENTLFIDRDQNLLLRKQIVYEEK-------------------------------------------------------------------------------------------------------------------------------------------------------------------------------------------------------------------------------------------------------------------------------------------------------------------------------------------------------------------------------------------------------------------------------------------------------------------------------------------------------------------------------------------------------------------------------------------------------------------------------------------
>Hv_Tek2
MTSKFKQKYDMSDWCTSNELLQGNAEHSRDTSHSTRQEARRLINDTDNFTVWTQHESNCKLADRIDDINEWKTFLEKNLVDINKEIDALQFYKENTELSLETAKNFHNKTIECLMVRENREGIDCVRDKVEEELHKDVEVIGSIKNHLQQKLNACFEQLILLQETRNELSNDLSDKHHALGIDSKCQQFNNGNCNQLTTQLISTSIPKEMVTFEKWRSFSEKNKNRAEAAIKASQNVRNQIYATLEKTKNDFEYKKKLTDYAFRKRINETEQVQDELKWQRQKVAHTRLECRSLRRNVELCQDNPYRQLSQEVGELRLTVETLLEKHQKAEVAMQKLLKDLARIEKDSEIKSKSLQLDNQCLKIRENAYKSLNTITQNNMSIGHGENKSNICERQVHFLDQSLSSMSSETAHNVKKTVNHDKTIMHSTYDCDYNRFAPKRTNDLQRMINIKESLYA-----------------------------------------------------------------------------------------------------------------------------------------------------------------------------------------------------------------------------------------------------------------------------------------------------------------------------------------------------------------------------------------------------------------------------------------------------------------------------------------------------------------------------------------------------------------------------------
>Il_Tek1L
MGKYTVEKWIELNRERLDEANKNIQCSGLILQESLKKINEKHEKLQSISNYDQHKKSHSNLFVNFWKDELSNAQKLIEDENQKLSNITISNVDIFLNNISIPIDTVNSCITLRNTRIQFELVHDRPDEMLTHLISILQDIYKIINNIKHNIIERIRNENVKTQYDAIIEKIEKSRQETILFEKCINEVIKNKKYEIYSQFNNLKNKFILRIDDVRKAKEIQEKTLHNVNLEIEQLEKNIECISIDIGKDIQTSECVDQSESIDQVLMNSIKSSQKNIRALNRSKLDLENDIQIKQDTIYVDENECMGLIENVISIFSN-----------------------------------------------------------------------------------------------------------------------------------------------------------------------------------------------------------------------------------------------------------------------------------------------------------------------------------------------------------------------------------------------------------------------------------------------------------------------------------------------------------------------------------------------------------------------------------------------------------------------------------------------------------------------------------------------------------------------------
>Il_Tek2
VERLHNLLLQTNNQVKQEDEKLKSVKNYLEKCQESLRLPLQINLENFLVVNSLKDYDLVCDDVFYQLKREFDYLNTAKEKLQDSIHKCFVKSCQLKEIINTISNNCQDKKVCLSIDTNQYHKNINSKDITLKVDPTAVIDGSNNPQEWFDFSIKIIDSANAIIKESIDLREYIIMNAHHFISCIKSIDVKTNYEFRKRMQQFKEAVDELTWKRNQCLIELNKQKCANEFLEKTINEKRNYRKLVHTRLENRKFRPNRELCRDDAQYSLNDELVVLESAVEKLLDEFSKSQYVFNIFDTLNVDIEDILGYKATQCLFSQVNVIKMLQKLNTLHQRIEKEIACKNDSILKYDLCMNSRKKLDIFDVVPLIN--------------------------------------------------------------------------------------------------------------------------------------------------------------------------------------------------------------------------------------------------------------------------------------------------------------------------------------------------------------------------------------------------------------------------------------------------------------------------------------------------------------------------------------------------------------------------------------------------------------------------------------------------------------------------
>Il_Tek35A
MIDIIDRLRNIKELIIDSLNRDCIDFRKMRCTNFDDKLPEIPRNIPLFKLQSFPFIRSTSFSNFTSNRQGFGLELYQNTIPKNILQKTDFKSEFISLPYNNVCIQNRPNVYEWFDHNAKNINTAERVKSASEKIIQETKSICRFTEEEINERQNVTRKHLSCRLKSLNFWKNEITREVNLLCDDSYNLTLQLQKLKQFIRYTHNILKITTECRIQRKKRKSVDLINDTVQELLEKEVEICQEWTRKLSDVVTDMENKLKYITIEEWESEVNNSILNSQSERAASSDLCINCQSMINKCASIIIHHWNQVNTEFSMRTKQVIDIKNKTQHYLNQIVSKITKLSTNIECIKCALLQKDFPLRLAKVRLSLRKRRPNGELCNDNVNFGLREELNYLMESKKKLQDKLDYSIKILNELIISKKELQKDIIIKNHSIFIDREKCMTLRGTFSLKPMLESYY-----------------------------------------------------------------------------------------------------------------------------------------------------------------------------------------------------------------------------------------------------------------------------------------------------------------------------------------------------------------------------------------------------------------------------------------------------------------------------------------------------------------------------------------------------------------------------------
>Il_Tek35B
INIHFECKNEYIITCTLKIKFNFGEKYECLLKESTFSIKYIKESLTFNVVFPKLTISVNNENYRFAYFDGIFRISSPNSNITAYINTNVMHSIESSKEKDTKNQTKVGEIYSISDDEPKKALYIIYSDYTCNSIQNSENITFINVINGEKVVFNKNSSKINCNLPKHLIVRNNRCSSESLIVNVSKGKYGDFKLNLYNSRAIETTPSNLMRSNSLNNINSFRFRHANVYPNSNRNVFYTPKTSNEWNSHISLQLIKSQKEKSDADLFKTASWKIVKSSEQKLLKIENENTKKLGDRINSISVWKNDLIIEIKKMDANIKLLEKSKESLIKLLEETRGPLSISIACIKQREKRCKSDRINDKVEKLLNQEVDIIMKYQLEISSFIKKITEQMKSNMLIKKTCEKDLERKLHAMKIENRLHCLTLQDKNLKFFPGVQNFDNFQSKNDNWEIHSKENISKSVKERQKCDTLKNGVENITQGYNKKMWTQYNYVNNAFFVKHQVTMKHLDSLNNQLNKTCKIIVEIKKAIFMLKNAIELKRKPLKLVETRLQERSKRIGIENCNDFVNR----------------------------------------------------------------------------------------------------------------------------------------------------------------------------------------------------------------------------------------------------------------------------------------------------------------------------------------------------------------------------------------------------------------------------------------------------------------------
>Ipu_Tek1
MAKIATAPQRFTHEEWVLSNNGQYSTAEQNRQKAERLRAEADRLIKETAETTDDTQEETTKRLDQRVNDVNYWNTEVDREKTAVGKELENLLDYKKRIENALAGYLDRNRNLTKKCLQFRENRKGVDLVHDEAQKELIKEIEMIQGVEGLLQRTLEQVEEQIRQLRSANYYLEKDLNDKFSALNIDGKCVNLTNNDVGALGRHPGSDKIVANSVTPDDWQRFTDENIKKAERCRTAGTDLRAVVDSVLEQTREDLQKQAAAVDAAFRRRISESEKALDKSVQHHEKVVHEIADVEETIAKLNAAIAEKEAPLMVAETRLNERTGRPNVELCRDAPQYRLIGEVGQIQQNVARLKATREAAKTQLKELIRTQLSLEEDIGIKKLTLEIDHGLCVPTRQQVDHPIF---------------------------------------------------------------------------------------------------------------------------------------------------------------------------------------------------------------------------------------------------------------------------------------------------------------------------------------------------------------------------------------------------------------------------------------------------------------------------------------------------------------------------------------------------------------------------------------------------------------------------------------
>Ipu_Tek2
MATQLKPSPHFSVGDWHTSNFTIATNAERGRNASHQVRQEARFLVNETDNITKWSQHDNTTRLDNRCNDIANWKDRLEETRDQLDEEIARLKADKEICERALEAKALPLDVANQNLTTREGRLKIDLVHDPINAELRKEVEVIEGAKGALQQKCAQAFEQLCRLEEARKQVLRDLEHKDEALDIDIEQTNLTEDSPEICFHPNPTRTKKGSVTPQEWDAHSRYNRARAESEMQGSNSLRGAINQTIRQTANDVDAQRQATEYALRNRIHDMEKAKDEDEWQKDKTEREIAQMRKDIADLEAAIRAKENPLKLAETRLENRMCRPGMELCRDNAQYGLVNEVHELKNTIQALKDKLKQSQHELTNCEHNLQRVCEDLALKNNSLALDNEVADYRAKLDAVDHNFTKSGSSTQYNTLIAN-------------------------------------------------------------------------------------------------------------------------------------------------------------------------------------------------------------------------------------------------------------------------------------------------------------------------------------------------------------------------------------------------------------------------------------------------------------------------------------------------------------------------------------------------------------------------------------------------------------------------
>Ipu_Tek4
MSVASLSRPGATRSMGTTQLPDYPIVNSFTQTGSNATENFSSTKFGAMPSTGTYGLHDFGVTASIIPEKLGVDTTGPYSGTDATGCPERVSDEFKEGNFQPEQWHQNNYNKYYQSFADRDNSEKQRYESKNLIAATDAQTKATQADVTKKLKQKARDIGYWKDELNREIEEMLNEDDLLCAEKIRLQKALDATASPLIIATDCLKNRERRQNIDNVHDNVEIELHKEVDLIQKVQLLLQKTIEETDKQIKLVRRAKHSLSKDWSDKKHAYKIECAAGNLNNFTTEIMYRDGVDNISGGVSPKDWAQKTHENIMAAENERMAGIQLRGLIDDILTDVANDQREQANAVEKAFATRVEEMHDAKRKLEDHLKKVADEITAQEKNIEDLKNAIRDKEEPMKVAQSRLEYRTHRPDQEQCDDAPQNRLVEEVAEIKASIAALQDKLAEGLQSRADLMQTRKELETEIAFKQDSLFIDREKCMTLRTRYPTISRLVGYQ---------------------------------------------------------------------------------------------------------------------------------------------------------------------------------------------------------------------------------------------------------------------------------------------------------------------------------------------------------------------------------------------------------------------------------------------------------------------------------------------------------------------------------------------
>La_Tek1
MAQLIKPPTVFNHSEWTTSNKTKFSNAEGERAAAERLVDESKRLADETEKRTEYTQRDVSKKLDQRIADLDFWKSELDNKLAELKTEIDNLLAFKTRVEKAIEACAEPLHIAQQCLANREKRKGIDLVHDDVQKELIKEVETIQGVMALLSRTLEQAVEQIRLNRKAKYQLEKDLKDKFTAMDVDGYCKELRNNSQHIRYKDGVTKIQANSVTPEDWETYSNENIEKAERERNNSVQLRTIIDGVLQQTCNDMQKECECVNIAFQKRIDETKDTKGKLENHLSRVIAQIKEMEENISRLQKAIADKENPMKLSQTRLDTRAERPNVELCRDPVQYRLISEVTEIQMSIDALRERLAQAESSLKGLIRNQLDLEEDIDVKANTLFIDEVQCMGMRKSVNIKPF-----------------------------------------------------------------------------------------------------------------------------------------------------------------------------------------------------------------------------------------------------------------------------------------------------------------------------------------------------------------------------------------------------------------------------------------------------------------------------------------------------------------------------------------------------------------------------------------------------------------------------------------
>La_Tek2
MATQVKPATRFAPSDWFTSNYTISTNAERQRESSHQVRQESRFLRNETDNRTKWDQHDNNTRLSDRVDDIRKWKEILEKCLADLDKEIADLSESKEQTELALEAKNVPTDVAIECLTIREGRQAIDLVSDEVEAQLHKEVEVIDGIKKQLQQKCSEAFEQLCLLQEARQQIIMDLQDKNIALGIDVDQYNLTERSPLISFKPDPTRVPKGSVTPQNWEDFSRYNKERAEAEMNASTRLREAIHHTLQQTANDLEAQRLATEYAYRKRIHETERAKGELEWQKQNTEEEIAQLEEDIRGIERAIRDKINPMKLAQTRLENRTYRPNVELCRDHVQYGLTDEVKQLEATKKGLEEKLRQAKHALDGLEQNLHRINEDLACKINSLMLDNRCMDTRKKLTIRPFSSTDRNISLTGIERERTQVLA---------------------------------------------------------------------------------------------------------------------------------------------------------------------------------------------------------------------------------------------------------------------------------------------------------------------------------------------------------------------------------------------------------------------------------------------------------------------------------------------------------------------------------------------------------------------------------------------------------------------
>La_Tek35A
MSQMEIMGHTQTASYMTGPKLGGSGAPTFLPSISTMQSSYKAYDTYPAPSPLRRSLTTLPWRPSTYYQTAKVNPSMAVTRSLPEPLSMQNQLSQLDAIKVPPVFAAARNALYTRYTPNDWSQSNNSNYMASDRVRSSAERLRLDTVRLCRETDDKTKRTQTDVGKRLGERIGDIQFWKTEVQHETDQMITEINALVEHKRVLEKALQETENPLHIAQECLYNREKRQAIDLVHDHVEKELIKEVDIIKRCQEKMRQTIERANMQLSLNRAAQHELEKDTGDKFMALNLDTNCHGMKNTSRGMAFHNGIERIDNTVSVPETWAKFSNDNIQRSQSERAASKQMRNEIESVLTQCSNEMWQQWNAVNNAFTQRIQESTEARNRLQTHLSKVLQEIFDMEKNIELLKKAISDKTAPMQVAQTRLETRTHRPNVELCRDPVQHRLVEEVYEITETVEQLQAKLRQAENALQHLLRTKATLEQDLSVKNNSLFIDREKCMGMRKTFPMTPRIASY-----------------------------------------------------------------------------------------------------------------------------------------------------------------------------------------------------------------------------------------------------------------------------------------------------------------------------------------------------------------------------------------------------------------------------------------------------------------------------------------------------------------------------
>La_Tek35B
MAVYYASSPVVRTRSATPLTPDIGRIAPIGYSTGHKATKDVGHARTYFNPARQQLYNRFSHGDWSSSNHANYHMSDRERSFAERLRADAWRAVKETDHRTRNRQADVTKRLGERVEDIDFWKKELVNECRAMENEIENLKEHKRILEKAYMDTNNPLHIAEECLLHREKRQGIDMVHDDVERSLSKEVLIIKNCQERMRKVLQRAHAQLKLDRAALHEMEKDAKDKHHAHHLDDRMHQLRNTSMGIGYHPGIENVDNTISVPHTWVKFTQNNILRSQKERAASERLRGEIDACLRACANEMWNVFNHVNNSFNMRIRESTDARNKLQAHLNRTMQEVFDMEKNIELLRKAIHDKEAPMKVAQTRLDERCRRQNVELCNDPVMRTLQKEVNEIRESVRYLKEKLRQSEISLARLMKTKSTLEHDISVKENSLSIDSKACMGMRKGFPMDPKVGPIFNMPLAQI-----------------------------------------------------------------------------------------------------------------------------------------------------------------------------------------------------------------------------------------------------------------------------------------------------------------------------------------------------------------------------------------------------------------------------------------------------------------------------------------------------------------------------------------------------------------------------
>La_Tek4
MEAQVGLASREMPPERPTVVTEVNPVRMETTYTGNTGNDLGIATMGYRAAKYNPPEWHESNYAKYYQSFADRDNAERVRHEGKRTDKETEATTNRTQNDVTKKLQERVHDINFWKFELNREIQDIIAETDLMLAQKKRLENALAATEIPLHISTDNLNARQRRQTIDLVQDEVELALLKEVEIINNVQDLLRKTITQAEKQISANRDAKQNLEMDWSDKLEAFQIDTASGALRNTHTHKQFYAGSAKFEEIQSTPESWAQFTHDNIVRAEHERMASIQLRTLIDNVLQDTSRDMREQSDTVDVAFQKRIQEMQDAKQKMEENLSKICDEIAQQERNIAAMKQAIRNKENPMKVAQTRLNNRTFRPGVELCRDPVQYKLVGEVQEIAQSVDALMEQLNAAENSLKDLQDNRMALEKEISIKANSLFIDNGKCLTVRTRYPSTLKLQGYQE------------------------------------------------------------------------------------------------------------------------------------------------------------------------------------------------------------------------------------------------------------------------------------------------------------------------------------------------------------------------------------------------------------------------------------------------------------------------------------------------------------------------------------------------------------------------------------------
>Lc_Tek1
MAKLVQVPPKFLPQEWTFTNKSNYSKAEAQRSRSERVTEESQRLVDETEKTTQKTQRDVNKKLDQRIENINYWRQELDRKLDELVNETEVLLVYKRRLEKALESCEEPLRISQQCLINREKRIGIDLVHDAVERELIKEVEVIQGIIALLQRTLEQTIEQIRLNRSAIYYLEKDLKDKYSAFKLDDYCNNLINNSPDIHYAPNVVKIEGNSVTPKEWEDFSNTNVLNADKQKNNSVALRGLIDGIISQTTDDMRKQCEAVNFSFRERLKETKEAKSKLEDHLAKVMDEVTSQEYNIDHLKKAIADKEGPMKVSQTRLETRTYRPNVELCRDPVQYRLISEVQEITTNIERLRATLAQAEAELKGLIRNQLALEEEIHVKSNTIYIDEVLCMRMRESMSINNF-----------------------------------------------------------------------------------------------------------------------------------------------------------------------------------------------------------------------------------------------------------------------------------------------------------------------------------------------------------------------------------------------------------------------------------------------------------------------------------------------------------------------------------------------------------------------------------------------------------------------------------------
>Lc_Tek2
MATLSKKPGQRYTVPDWITNSQLISTNAERQRYASHQMRQEARALRNETNNQAKWDEHDNRTRLGDRITDVNNWKWNLEKCLADIDAEIDALSKMKDDAERCLEANNMPLDVAIECLTLREGHRAIDVVRDLVDEELHKEVHVIEGIRKALQQKISEAFEQLCLLQEARQQLNLDQRNKSEALEIDRVCLSLNPKSPNISLKPNPTRVPYGSTTPQQWDQFSQYNKDRAEAEMRASTRLREEIAATITQTNNELEAQRIATEFAFRKRIHEFEQAYDELKWQQTNTKEEIEDLEEDIRRLEEDLRAKMGPLKVAHTRLETRTYRPNVELCRDMVQYGITDEVHQLEGIIAALKEKLKQAQHALHLLYQNLARIEEDMGYKANSLKLDNRCMDTRRKLTIPAEKYVPDVDMFNRTTNRVLSPLKSRHLELV-------------------------------------------------------------------------------------------------------------------------------------------------------------------------------------------------------------------------------------------------------------------------------------------------------------------------------------------------------------------------------------------------------------------------------------------------------------------------------------------------------------------------------------------------------------------------------------------------------------
>Lc_Tek3
MSDTMELLGSTLTAAYARPRTMTTTFLPAISNMASTYKNVFPQYSPSQSMSLPWRPSTYYKVASCSPNLGALSKGIPEFLEAKVSFYPSNRTTFLARYTPTDWYTSNLHNYKESDLSRNSAERLRMDTARLILDKDQLTWRVQTDTSKNLGERVNDITFWRTELSHELDQMIGETNCLTHVRKRLERALMETEGPLQVAQECLYHREKRMGIDLVHDNVERQLLKEIEVITSCQDRMRRYLERANAQLAANRAAQNELERDLFDKVTAYRIDDKCHHLRNTSDGISYFRGVERVDATISVPETWAKFTDDNILRSQSERAASAKLRDDIENLLNATSNEMWNQFNIVNVAFTNRISETTDARNKLQMHLAKTIQEIFQTEITIEATRKAIRDKEAPLKVAQTRLDERTRRPNVELCRDPAQLHLVGEVHEIDETINMLQLRLREEENTLQMLAHTKATLEHDLAVKANSLFIDHERCMGMRKTFPSTPRLVGYL---------------------------------------------------------------------------------------------------------------------------------------------------------------------------------------------------------------------------------------------------------------------------------------------------------------------------------------------------------------------------------------------------------------------------------------------------------------------------------------------------------------------------------------------
>Lc_Tek4
MATEILINRQPAPQSIPVTELPVKSHQPAVNTGEFSSSGLATAGFRTAKYSPDEWHGNNYNKYYQAFADRDGAEKVRHESKRLSGETEALTQRTQMDSTKKLGERLQDIHFWKSELQKEIEDLIAETDLLLAQKRRLENALDASEIVYAIATDNLQCRERRIGTDLVKDIVEVELLKEVELVRNVQELLKRTLEQAINQIRANRDMKLTLEMDWSDKFEAYEIDVQCGKYNNQSTDVQYHLTSAKYEDNTSTPKTWAEFTHDNIFRAEREKKASAGLRALIDSILHDTTEDLRAQCAAVDLAFAKRCEEMNEAKCKLEEHLKNVLWEIGAQEKNIADLKQAIRDKEAPMKVAQTRLYQRSYRPNVELCRDHAQFRLVSEVTELAETIEALHRKLEEAQQSLKNLEDTRMTLEKEICIKANSLFIDRGKCMTHRTRYPTVIKLSGY----------------------------------------------------------------------------------------------------------------------------------------------------------------------------------------------------------------------------------------------------------------------------------------------------------------------------------------------------------------------------------------------------------------------------------------------------------------------------------------------------------------------------------------------------------------------------------------------
>Lc_Tek5
MELMGTTQNSSYQRLCNLGYTYTPNTSTMQDSYRSHMPAQPLTHSLTLPWRPSNMCKVATGLPALECLPRASTQIAPCIKMSFFTRHTPDEWYRSNFCHYKESDWSRRNAEKLRLGSFRLMDEKNEITRKVQTQCNRNIGERIVDINFWKSELNCELEKLIKETNNLLFTNKRVNKALMETEGPLQMAQECLYYREKRMGIDLVHDNVEKELLKEVSVIKCCQERLRRTKERTEAQLASNRAIQHMLEADIGDKYTALRIDDKCHRLRNTSDGISYFKGVETKDKTVSVPESWSKFSDDNILNSQSERSASAKLREEAEVLIHVTSQEMWNQFNDTNVAFTNRIAETTEARNNLQMHLSKVLQEIFQTDMTIERLKQAIREKEAPLKVAQTRLEERTKRPNIELCRDVPQYRLVGEVHTLGETIQHLRQRLQEAQDSLQRLVNTKSSLEYDLSVKVNSLFIDQDKCMGIRKVFPSTPRLVGFR--------------------------------------------------------------------------------------------------------------------------------------------------------------------------------------------------------------------------------------------------------------------------------------------------------------------------------------------------------------------------------------------------------------------------------------------------------------------------------------------------------------------------------------------------------
>Lg_Tek1
MAQLIQTPQRFTHEDWTRSNLTKYANAEVERQAAERLIDESKRYADETEKRTDKSQRDVNKKFQQRLDDIRYWKKELDDKLEGITTEVDNLLAFKNRVEKALEATDEPLHIAQRCLANREQRFGIDLVHDDAQKELIKEVETIQGVRALLQRTLDQAQEQVRLNRKAKFQLEKDLKDKFHAQSIDEYLENLKNNMEGLTLKDGVAKIEANSVTPDEWQDFSNENIERAERERQSSVELRSLVDGILQSTANDMTKQCEAVNLSLSKRIAETKDTKGKLEDHLNKILLQIKDMEENIAQLQKAISDKEAPLKVAHTRLDTRTSRPNVELCRDAVQYRLIEEVGEIETSVAGLQARLDQSQSSLKGLVRNQLDLEEDIEIKSNTIFVDEVECMGMRKSIKISKY-----------------------------------------------------------------------------------------------------------------------------------------------------------------------------------------------------------------------------------------------------------------------------------------------------------------------------------------------------------------------------------------------------------------------------------------------------------------------------------------------------------------------------------------------------------------------------------------------------------------------------------------
>Lg_Tek2
MATQVRPTTRFQPPDWFTNNYTISTNAERQRDASHQVRQEGRFLTNETDNQTKWDQHSNNVRLADRVDHIRKWKEILEKTLADLDQEIADLSDSKELTEQALEAKNLPLDVAVECLTLREGRQGIDIVQDEAENQLHKEVEVIEGIRKNLQQRVSDSFEQICLLQEARQQIQADLQDKNIALGIDIDQYNLTDRSPNISYKPDSLRVPKGSTTPQQWEDFSRYNKERADAEMQASGRLREAIHHTLQKTDNDLEAQKIATEFALRKRIHEFERAKDELEWQKKNTEDEIAELENDIRKLAEAIRAKTNPMKLAQTRLENRTYRPNVELCRDAPQYGLTDEVKQLEATKKALEEKLKQAQHALDGLEKNLHRINDDLALKNNSLMLDKRNMSVREKLNARPQTSVERNLTLTGIEREKTKVLA---------------------------------------------------------------------------------------------------------------------------------------------------------------------------------------------------------------------------------------------------------------------------------------------------------------------------------------------------------------------------------------------------------------------------------------------------------------------------------------------------------------------------------------------------------------------------------------------------------------------
>Lg_Tek35A
MDYMGYTKTATYMGGPRQSSNILPSIMQSSYKPFDTYPAPSPLRRSLTTAPWRPSTYYQSGQTSPAHALSRSLQGVNVPPVFAASRNALYTRYTPNDWSSSNQTNYMSSDKVRSGAERVRFDTVRLCRETDDKTKRTQTDVGKRLGERIGDITFWKTELNHEIDNVIAETNALNEAKRVLEKALAETENPLHVAQECLYHREKRQEIDLVHDNPEKELIKEVEIIKRCQHKMRDVINKAEVQIGLNRAAQHELEKDSSDKFRAQTLDETCHGMRNASRGLAFHNGVHRIDNTLSVPESWAKFTNDNIQRSQSERAASKHMRNEIESTINSSANDMWTEWNAVNVALNGRMNESVDVRNKLQTHLSKVLQEIFDMDRNIELLKKAIQDKTQPMQVAQSRLDTRIRRPNVELCRDPVQHRLVSEVSEISDTVDALQAKLRHSENTLQELLRTKSALEHDLSIKNNSVFIDREKCLGMRKTFPMAPRNVLF---------------------------------------------------------------------------------------------------------------------------------------------------------------------------------------------------------------------------------------------------------------------------------------------------------------------------------------------------------------------------------------------------------------------------------------------------------------------------------------------------------------------------------------------------
>Lg_Tek35A2
MEYMGHTQTATYMTGPRQLTQASLPSIMQSSYKPFDTYPAPSPLRRSLTTLPWRPSTYYQTAQVNPATALTKSMNAPLSARNELTQLDSITVPPVFAASRNALYTRYTPNDWSSSNQTNYMSSDKVRSGAERIRLDTVRLCRETDDKTRRTQSDVGKKLGERIGDISFWKTELNHETDNMIAETNALNEAKRVLEKALAETENPLHTAQECLYHREKRQGIDLVHDAPEKELIREVDVIKRCQDKMRDIVDKSNVQLGLNRAAQHELEKDSGDKFTAQTLDETCHGMRNASRGLNFHNGVHRIDNTVSVPESWAKFTNDNIQRSQSERAASKHMRNEIESVLNACANEMWQEWNAVNVALTGRMQDTTDARNKLQTHLSKVLQEIFDMEKNIELLKKAIQDKVPPMQVAQTRLDTRIRRPNVELCRDPVQHRLVSEVSEISETVDALQAKLRHSENTLQELLRTKSALEHDLSIKNNSLFIDREKCLGMRKTFPMVPRVAAL-------------------------------------------------------------------------------------------------------------------------------------------------------------------------------------------------------------------------------------------------------------------------------------------------------------------------------------------------------------------------------------------------------------------------------------------------------------------------------------------------------------------------------------
>Lg_Tek35B1
SLYSRYSTNDWGASNKVNFGLSDRERSYAERLRADAWRAVKETDARTRNRQNEATRRLGDRVCDIAHWKSELNNEIDAMQHETEDLREYRRMLEKAFNDTGNPLHIAEECLLHREKRHGIDLVNDEVEKSLSKEVAVIKKCQGRMKKLLDKAYVQLKMNRAAQHSLEIDSKDKHHAQNLDDRMQQLRNSSAGIGYYPGIENVDNTITIPESWARYSQENIIRSQKERAASERLRGEIDSCLRACANEMWSIFNAVNNAFNTRVRETTDARNKLQGHLQRTMQEIFDMEKNVELLRKAIQDKENPMKVAQTRLDERTRRIHVEVCHDPVMKTLTREVHEIRESVRILKEKLKACELSLSRLVKTRSTLEHDIATKDNSIKIDTSYCLGMRKGFPMDPKVGPIFQMPTC------------------------------------------------------------------------------------------------------------------------------------------------------------------------------------------------------------------------------------------------------------------------------------------------------------------------------------------------------------------------------------------------------------------------------------------------------------------------------------------------------------------------------------------------------------------------------------------------------------------------------------
>Lg_Tek35B2
MYYLSLFSNSVYSRFSTTDWGQSNNSHFNLSSKERSYGERLRADAWRAIKETDTRTRNRQTEVTKRLGERVTDIAFWKSELNTEINQMATEIENLKEYRRVLEKALGDTANPLHVAEECLMHREKRRGIDLVNDDVEKSLIKEVDIIKRCQQKMKKCHDKALAQLKVDRACQHAMEVDCKDKHHAQHLDDRMQQLKNSSAGIGYFPSIENVDNTITIPESWARYSQENIARSQKERAASEKLRGEIDSCMRSCASEMWNIFNAVNNAFNTRIHETTDARNKLQAHLQRTMQEIFDMERNIHLLRKAIQDKENPMKVAQTRLDERTRRIHVEVCHDPVMKTLKNEVNEIRESIAILQKTLNDSELSLSRLLKTKSVIEHDIGVKENSLKLDSQLCMGMRKGFPMDPKVGPIFQMPTV---------------------------------------------------------------------------------------------------------------------------------------------------------------------------------------------------------------------------------------------------------------------------------------------------------------------------------------------------------------------------------------------------------------------------------------------------------------------------------------------------------------------------------------------------------------------------------------------------------------------------
>Lg_Tek35B3
MAFSDIARTPRTPMSPMMSKVLPYVSDKTSSRHLGRSLDMGHAKAYYNPANKSVYNRYSVGDWGQSNNSHFNLSSKERSYGERLRADAWRAIQETDSRTRNRQNEVTKRLGERVTDIAFWKSELNTEINQMATEIENLKEYRRVLEKALGDTANPLHVAEECLMHREKRRGIDLVNDDVEKSLIKEVQLIKHCQGKMKRVLDKAMAQLKVNRAAQHALEVDCKDKHHAQHLDDRMQQLRNSSAGIGYFPSIENVDNTITIPESWARYTHENVIRSQKERAASEKLRGEIDSCMRSCANEMWSIFNAVNNNFNMRIHDTSDARNKLQAHLQRTMQEIFDMERNIHLLRKAIQDKENPMKVAQTRLDERTRRIHVEVCHDPVMKTLKHEVNDIRESIAILKKSLRESELSLARLMKTKAVLENDIGVKENSLKLDSQLCMGMRKGFPMDPKVGPIFQMPTC--------------------------------------------------------------------------------------------------------------------------------------------------------------------------------------------------------------------------------------------------------------------------------------------------------------------------------------------------------------------------------------------------------------------------------------------------------------------------------------------------------------------------------------------------------------------------------
>Lg_Tek4
MGISTVGYRSSKYNPAEWHETNYSKYYQSFVDRDGSEKVRHVSIQTSKEAEATTNKRQAAVTKKLNERVHDINFWKMEIEKEISDIIAETDLQLAQKKRLENALRATEIPLHIATDNLNCRQRRQGVDMVQDDVELALLKEVEIINNVQDLIRRTISQAEKQIALNRDAKQNLEMDWSDKKEALEIDTRAAALRNHHTNKQFYPGAAKFEEIQSTPESWAQFSHDNIVRGEHERMASIQLRTMIDNILEDTSRDMREQCDTVDSALQKRVVEVEDAKVKLEENLGKVCDEIASQEKNIEMLKKSIRDKEDPMKVAQTRLHNRSFRPNVELCRDPVQYELVGEVNEIAQSIDALHSKLNAAENTLKDLQDNRMGLEKEISNKKNSLFIDREKCMTHRTRYPTTLRLQGYQ----------------------------------------------------------------------------------------------------------------------------------------------------------------------------------------------------------------------------------------------------------------------------------------------------------------------------------------------------------------------------------------------------------------------------------------------------------------------------------------------------------------------------------------------------------------------------------------------------------------------------------
>Ll_Tek1
MAKLLSGPPVFTHPEWTHSNKTNYKNAELERAAAERLMAESQRRCDETAGTTDKTQKDVNKKLEQRIDDIKFWKQELDDKLDDITTETDNLLAYKVRLEKALEACLEPLHIAQECLRNRINRKDIDLVHDDVQKELLKEVETIQGVMALLQKTLEQTDEQIRLNRKAKYKLDKDLKDKGSALDIDAYCEELRNNSAGLHFKDGVAKIDANSVTPPDWEDFSDENILNAEREKCNSINLRSLIDGILQSTANDMKKQCEVVNTAFNCRIDETRDTKGKLQDHLAKVFADIKNMEENIAVLEKNIADKEAPMKLAQTRLDIRQGRPNVELCRDAVQYRLIEEVHQINASVESLRDALVKSNASLKGLVRRQLELEEDIQIKSNTLMIDDVQCMGMRKSISIEKF-----------------------------------------------------------------------------------------------------------------------------------------------------------------------------------------------------------------------------------------------------------------------------------------------------------------------------------------------------------------------------------------------------------------------------------------------------------------------------------------------------------------------------------------------------------------------------------------------------------------------------------------
>Ll_Tek2
LLQHIYQSERLTQTPHAGSCLCSNPEDIATLPVLTSEALHTFLEIGARKRRMATEVKPSTRYQPADWFTSNYAISTNAERQRDASHQVRQEARHLRNETDNKTKWDQYDNTTRLADRIDDIRKWKEILERSLADIDQEISDLSEAKEEAERSLAATNTPLEVTVECLTLRDGRQKIDLVQDGVEAELHQEHSVIKGIRKQLQQRVDESFEQLCLLQEARQQIVADLQDKNIALGIDIDQYNLTEKSPGISYKPDPCRVPKGSCTPQNWEDFSRYNKERADAEMRSSTRLREAIHHTLHQTDNDLAAQNNATDYATRKRQHEMKKARDEDEWQKKNMEDEIAQLEADIRAVEEAIRAKIAPMKLAQTRLENRTYRPNVELCRDAPQYGLTDEVKQLEATKAALVEKHKQARHALDCLEKQLHNINDDLALKNNSLMLDNRCMDVRGKLKPSPLSTTDKNLALTGMSRESSKVLA------------------------------------------------------------------------------------------------------------------------------------------------------------------------------------------------------------------------------------------------------------------------------------------------------------------------------------------------------------------------------------------------------------------------------------------------------------------------------------------------------------------------------------------------------------------
>Ll_Tek35A
MEYMGHTQTATYMTGPKMGSTSPTSLPNISTQQQSYRAYDSYPAPSPLRRSLTTIPYRPSTYYRTAQVNPTNPLAKSMPEPMSQAHNLSELDSIKVPPVFAAARNALYTRYTPNDWKQSNSAHYLGSDRVRSSAERLRFDTVRLCRETDDKTKRSQSDVGKRLGERIGDIQFWKTEVNHETDNMITEINSLQEQKRILEKALAETENPLHIAQECLYNREKRQGIDLVHDDVERQLIQEVDNIKQCQNKLRQKIDKANMQLSLCRAGQHELEKDASDKYVAQNLDEKCHNLRNSSRGLAYYNGINRVDNTVSVPESWAKFSNDNIQRSQSERNASKQLRNDMDNVLNNCSNDMWRQWNNVNVSFSERTGETTDARNKLQTHLSKDLQEIFNMEKNIEMLKKAIHDKEAPMQVAQSRLETRTHRPNVELCRDPVQHRLFSEVSEISETVENLQHQLRQAENTLQQLLRSKAQLEHDLAIKNNSLFIDREKCMGMRKTFPMSPRIASY---------------------------------------------------------------------------------------------------------------------------------------------------------------------------------------------------------------------------------------------------------------------------------------------------------------------------------------------------------------------------------------------------------------------------------------------------------------------------------------------------------------------------------
>Ll_Tek35B
MSAYYAASPVVRTRSVTPMTPEMSRLLPVIADRTVAKQLGRSYEVSHAKTYYNPARNSLYARFSPSDWKASNNAQFGLSDKERNFAERLRADCWRAVKSTDARTRNRQTDVTKRLGERVSDINHWKTEVHHETDCMQNEIGNLQEHKRVLESALQHTQNPFHIAEECLMHREKRRGIDMVHDDVEKSLVREVDIIKKCQDKMKRLLEKSAVQLKLNRAAQHELEKDAKDKHHAHGLDDRMHSLRNSSMGIGYHPGVEGVDNTISIPESWARFSQENIARSQKMREASERLRGEIDALLRACANDMWSQFNSVNNSFNTRIKETTDARNKLQAHLQRTMQEIFEMQKNIDLLRKAIADKEAPMKVAQTRLDERCRRLNVERCNDPVMKTLQREVAEIRDSIRALKERLRLSEQALARLLQARAKFEEDISIKENSLAIDQKACMGIRKSFPMDPKVGPIFNMPLSY--------------------------------------------------------------------------------------------------------------------------------------------------------------------------------------------------------------------------------------------------------------------------------------------------------------------------------------------------------------------------------------------------------------------------------------------------------------------------------------------------------------------------------------------------------------------------
>Ll_Tek4
MSVVATPPERPEAKTDLYPSMEMEMDYQGNTGNDMGISTVGFRSKKVTPAEWHEANYSKYYQSFADRDNAERVRHESKRTQKETEATTNQTQADVTKKLGERLHDINFWKFELEREIQDVINETDLLLSQKKRLENALRATEVPLHIATDNLNCRGDGRRLGVDLVQDEVELSLLKEVEIINNVQDLLRKTIVQAENQIKFNRDAKQNLEMDWSDKKEADEIDSICGILRNNSTNKQFYAGAAKFEEIQSTPESWAQFSHDNIVRAEHERMASNQLRTLIDNVLNDTSRDMTEQCNAVDVAFNKRVEEMQDALAKLEEHCKKECDEITRMEKNIAGLKQSIRDKEDPMKVAQTRLYNRTKRPGVENCRDPAQYKLVEEVHQIAASVDALHEQLNQSENSLKAMMDTRMALEKEILHKKNSIFIDKEKCMTHRTRYPTILRLQGYQ----------------------------------------------------------------------------------------------------------------------------------------------------------------------------------------------------------------------------------------------------------------------------------------------------------------------------------------------------------------------------------------------------------------------------------------------------------------------------------------------------------------------------------------------------------------------------------------------
>Lm_Tek1
AEYMGVPCETSSQTRRFTANSLHSPLELAPVENMAQLMCPPKRFTTEEWKLASRVKHHSAEQDRELAERIIAESDRLCTEVDVKADQGQDDSTKKLAQRIGDINFWKDEIEEQLAKTGQEVDSLVATRTRVEKAIEAVQEPLHIARQCLANREKRKDIDLVHDDTQQELIKEIEVYEGANALLQRTLEQLTEQIRLNRKARYHLEKDILGKHTAVDVDGYCKELKNHREDTFLSSGAVKIDKNSVTPEEWKDYTDDNIKKAERERNNGKELRSIADGILQQVANDQESQVVKTNRAFNRRIDETRREKNKLEEQLKEVLVKIEDLEANVAKLKTNIEEKMAPLRVAHTRLDARAARPGVELCRDPAQDRMIQEVRDIEVSIEKLQTMQKQSEDMVKALRRNQLELEEDLNVKTNSLFVDEVECMGMRKSILIEQY--------------------------------------------------------------------------------------------------------------------------------------------------------------------------------------------------------------------------------------------------------------------------------------------------------------------------------------------------------------------------------------------------------------------------------------------------------------------------------------------------------------------------------------------------------------------------------------------------------
>Lm_Tek2
MATMSEKPCQRYNVPDWFTANHEMSSTSEQLRDASHDVRQDGRRLRNETEITTRWDTYRNTQRLLDRTDDIQKWRETLQLTLNDVNKEISMLEAGKDMCERELEAMSVPLDVAIENLALREGRVKIDLVRDSPEHQIKKEASVIDGVKQALKQKCDEAFEQLCLLQEARQQLEADLQDKTAAFDIDMEQAMLTKDSPNISYKPNPLRVPPGTVTPQEWEAFSRYNKERADAEMRSATRLREAIAAQIAQAKNDLEAQKEATELEIRKRVHEVERALDELRWQKKNTEDEIAALEADIRELERAIKDKVNPNKLAQTRLENRTYRPGVELCRDEAQYGLTDEVKQLDASTRALEDKCRETKAAWNRLQDQLHRLDEDIKTKSISLDIDKQVIDSRRKLSIYRKPSAETDRNLLVTGVDRSGLRKILALADQ-------------------------------------------------------------------------------------------------------------------------------------------------------------------------------------------------------------------------------------------------------------------------------------------------------------------------------------------------------------------------------------------------------------------------------------------------------------------------------------------------------------------------------------------------------------------------------------------------------------
>Lm_Tek35A
QRRVHGAQPDQVHATPRCISTSAQRRALLPIVSSTLISLLPMEYYGSTVTGGPYMHLSGRVGGDPRLPSIAANDTRFHSAPPKTGVLGRSSQQSFRPATTYRSAFINPGVSLNKSMPEPYSMSTMLSSLDAIKVPPVFSSARNALYTRYTPDEWMSTNATNYQASDRVRNAAERLRADAFRTCRDADMRTKASQMESGRKIGERKDDIRYWKEEVDDETNKMLKSITQLEDQKRKLEKALKDTEKPLHTAQENLYHREKRQGVDLVHDNVERELIKEVDTIKNAQEKMRRTLEKLEAQLSLNRAAQHELEKDSRDKYSAFNLDDKAHQLKNTSRGIHYHDGIERFDNNVSVPESWQKFTEENLKRSQSERARTAELCNEIDNTINETSNDMSRQFNNVNNSFAQRTQEATDARNKIQAHLGKTLQEIFDTEKTIEFIKKTIQDKEAPLKVAQTRLETRIRRPNVEACRDPVHHKLVTEVHELRDTVEDLQKKLHDGENALQHLLRTKSILEEQLSIKNNSIFIDNEKCMGQRKIYPVTNRRNESP------------------------------------------------------------------------------------------------------------------------------------------------------------------------------------------------------------------------------------------------------------------------------------------------------------------------------------------------------------------------------------------------------------------------------------------------------------------------------------------
>Lm_Tek35B
AEYMGIQINRSLPPASRSLSLARSSLSLATMSLTRRLSARSTPMRRSKSGAPIGLKMYPDPHNYSVMRRYSPGDWKMTNEVAYSASSNECGQASTLKADAMKMMRDIDMRTNSTQLANTKRLEDRARDVLTMRDELRSEFEAMQNEIAALSDMKHELEVTLAESNRPLQVAEECLLLRESRVGIDQVHDDVERSLIKEVSTAKRCQEEMTALNKKADLQLKMNRAVLHNLDKDRKDKNMALGVDEKMTNLRNSSDGLGFFPGIEHTDSTISTPSTWLNFTQTNIDKSRAERARSEALRHQIEEAIRSCTTRMWTAFNATNVAFQARVQEVGDAKHKLLSQQQRVMSQIFEMEQGIQLLRRSLHDKEAPLRVAMTRLEERTRRPNVEDCRDQPTLHLRQEVDDIKDAIRLLKEKLRESEEALARLQKTRSQLEHDINIKDDTFGIDQQRCLTLRRVFPMQMTGAAPLRMPVMA-------------------------------------------------------------------------------------------------------------------------------------------------------------------------------------------------------------------------------------------------------------------------------------------------------------------------------------------------------------------------------------------------------------------------------------------------------------------------------------------------------------------------------------------------------------------
>Lm_Tek4
MSTSLLPVCRELTMPMPPHDPTASLPSGDLALEGNMGSNVGVSTVGYRSGKFTVPEWHESNYAKYYQAFQDRENAERVRNSSKQAEAGTKAQETTTQTEVTRRLKERVHDTNFWKFELNREIEDMIAEADRLVSEKRRLESALRATEVPMHIVTECLGVRERRQGGDKVADDPEDAMLKELEIINNVRDLLTRTIKQAEQQIKKDRDAKADLEMDWSDKLEAAQIDARAASLHNESTEIMFYPGSAKFEDMQSSPESWAQFSHDNIVRAETERMASIQLRDLIGNILSDVAKDMVEQSDVVNMALAKRIEETADAKAKMENSLQNTLREIASQEKNIESLKHAIKEKEKPIKVAQTRLHMRTQRPGVDLCRDPAQYKLVDEVRELCDQVDALQKQLDESEESLRQLKDTRMTLEKEIAKKANTVFLDQKRCMQIRTRYPTAQKLIGYN-------------------------------------------------------------------------------------------------------------------------------------------------------------------------------------------------------------------------------------------------------------------------------------------------------------------------------------------------------------------------------------------------------------------------------------------------------------------------------------------------------------------------------------------------------------------------------------------
>Lo_Tek1
MSFWKQELDTKLAELVKEIDVLLTYKTRLEKALESCAEPLRVMQQCLAERESRVGIDLVHDEVERELIKELEVIEGVTSLLKRTLEQTNEQIRLNRSAKYYLEKDLRDKFQAEIIDDHCAVLTSNSPEIHYSPGASSTAQGCFFGSWATAECPSVWKVMEEISSQERNIAALKQAIAEKEGPLKLAQTRLQARSQRPNVELCHDPAQARLLHEVQEITGTIERLSETLALAEAEMRALTRSQLSLEEEIEVKAWTVYIDEVVCSQLRQPIAFHHF------------------------------------------------------------------------------------------------------------------------------------------------------------------------------------------------------------------------------------------------------------------------------------------------------------------------------------------------------------------------------------------------------------------------------------------------------------------------------------------------------------------------------------------------------------------------------------------------------------------------------------------------------------------------------------------------------------------------------------------------------------------------
>Lo_Tek2
MATLSAKPGQRLSVSDWQSGSQLLSSTAEHLRLQSQQIRQEGRALRNETTVQTRWDEQDSQRRLTERVQDVSRLKEALELCLQDADTEIEALSAVKGDTESLLAAMTLPLDAAVECLTLREGRRGDDLVRDAVEVELKKEVEVIGGVQRALQQRVSQAFEQICLLQEARQQLVFDLQNKSEALGVDQTCLSLTVTSPLISLKPNPSRVPNGSTSPQQWEQFSQYNRSRAQEEMKTSLQLREAMRVTISQTQNELEAQRVATDFALRKRSHELERAREELLWQQRLTQKEAQELEQDIRGLERDLKAKTAPLKLAHTRLETRTTRPGVDLCRDQVQYGLVDEVTQLEATITALKQKLAQSQHSLQTLQEQLSQIEKDLSYKTEALALDRRCLETRQKLIPNAETHYRERTSATASQLLPQARSHVPQLV---------------------------------------------------------------------------------------------------------------------------------------------------------------------------------------------------------------------------------------------------------------------------------------------------------------------------------------------------------------------------------------------------------------------------------------------------------------------------------------------------------------------------------------------------------------------------------------------------------------
>Lo_Tek3
MELLGSTQTATYARPRTSNFLPAISTMASSYKSHYPHFALTHSINQPWRTNMFYKTASAIPTLASIQRVPPDLTKAKVNFYPSNRSALVNRYTPDDWHKSNQSNYRESESSRHSAERLRRDTTRLIQDKEQLTRRNQESTNKNIGERINDIAFWRSELTHETGNMIGEINTLTDVKKRLERALAETEGPLQVAQECLYHREKRMSIDLVHDEVEQDLLKEVEMIKSCQERMRRHLDRVNAQLASNRAAQHELERDVNDKAEAHRIDDKCHQLRNTSDGISYYRGVERLDPSLSIPDSWAKFTDNNILRSQSERAASARLRDEVEILLNTTSNEMWNQFNTVNVAFTNRMAETADAKNNLQTHLAKTLQEIFQTEMLIETLKKSIRDKESPLKVAQTRLEERTRRPNVELCRDNPHHRLVSEVREIGDTIQKLKERLRDAEDTLQTLVRTKVSLEHDLSVKANSLFIDQEKCMGMRKSFPSTPRLVGYT---------------------------------------------------------------------------------------------------------------------------------------------------------------------------------------------------------------------------------------------------------------------------------------------------------------------------------------------------------------------------------------------------------------------------------------------------------------------------------------------------------------------------------------------------
>Lo_Tek4
MSAQVLVSRPKFDTRRVAQEPLAPGTPEAAVNEGMLTSAGEATAGYRSAKYTPDEWHHNNQSAFHLAAADRDRSERLRQETRQLCSRTQAATLAAQAEATRQLGERLQDTHFWRSELQRQAEALAADTELLQAQRRRLERALDAADIPYAIATDNLACRGRRLGSDLVRDAVEVELLREVELIRNVQELLKRTLDQAINQIRSNRDVKQTLELDWSDKYEAYNMDDQCGRYNNLSADIQYHFNSAKLQDNVSTHETWTKFTQDNLVLAEREEQASVSLRALIDRVLQDTAEDLRAQCTAVDRAFSQRCEEMNAAKVRLEQHLNQILEQIGGQEKNIVTLQQAIRDKEAPMKVAQSRLYQRSFRPNMELCRDSSQLRLVSEVGQITDSIEALKQKLELSRESLRNLEDTRMALEKEIACKANSLFIDRDKCMTHRTRYPTVIRLTGY---------------------------------------------------------------------------------------------------------------------------------------------------------------------------------------------------------------------------------------------------------------------------------------------------------------------------------------------------------------------------------------------------------------------------------------------------------------------------------------------------------------------------------------------------------------------------------------------
>Lo_Tek5
MKDSYKCFARPQPVYHHLNLDWKPKTRYKISFGEQNDADGPSGDDTKMPPLAPSNAAPTTPEEWRRANTAHLRQSEASRRQAEKMRAETSRLIQVQDQLTRKAQSETSRRIGERMTDIAFWTNELSYEVEQLVRDSEMLKGVKTRLEKALSVTEGPKQMAKECLYHRQKKLGNELITDTVEKELVQEVSVIASCQEQIQRLIDKTMKQLETNRKVQHVMEKDIDDKHAAYHIEDRCHKLMDFTSGIAFFMDVDRMDVSASVPESWAKFSENSILLSQSERAATAKVRDEVERVVEVTSREMWSQYHRVNIAFASCISETAEAKDKLQAHLAKTLQEVFQTERTISALEEAIRNKEAPLKVAQTRLKERSKRPNIELCKDPPHSKLLTEIHSINGTVASLKLHLAEARDSLQQLVNSKATLEQELFAKAHSLFIDREKCMGIRKIFPSSPRLAGYT------------------------------------------------------------------------------------------------------------------------------------------------------------------------------------------------------------------------------------------------------------------------------------------------------------------------------------------------------------------------------------------------------------------------------------------------------------------------------------------------------------------------------------------------------------------------------------
>Lp_Tek4
MTSKEELERDWSDKVEAYTIDASSGHLQNISIGGIQFQEESSTLPERFSTPETWKEHTEENIHKATTEMYESSSLRTLIDQLLQDTSQDMRNQADNVQKALTKRSAEVEECRYKLCQHSEMVGKEIAQAERAIRNLKRAILEKEAPLKVAQTRLHHRWQRPNVELCNDPPHNSLIREVSEITTTIETLKHHLKRAEDGLQNLQETKKGLEEEISIKENSLKIDRERCAAVRTCYPPINKLLGY--------------------------------------------------------------------------------------------------------------------------------------------------------------------------------------------------------------------------------------------------------------------------------------------------------------------------------------------------------------------------------------------------------------------------------------------------------------------------------------------------------------------------------------------------------------------------------------------------------------------------------------------------------------------------------------------------------------------------------------------------------------------------------------------------------
>Ls_Tek1
EWSKDNVKKHYSAENERLAAELILEETKALINETKAKQKQDEKELTSRFKSRVGDIKFWQSELNLKLAKLRDELEELEPINVIEKCIVHRGKRQGPDLVDDNVQKHLQFELETFKTPSDWSEFTQRNLSAASDEIKKVLDTKSKVDGILATSSSKLRSQKELSDRAFEQRIQEVKDAKSILEMQSETIAKIAEMEQNIISLESAVSSKHGPLATTQQKLQQRKSRPNIELVIDEVEIMLHKECENIIESINKLETCLLKSRNSHISLQKTQLGLEEQIKIKANSIYIDEVKCATLRKGI------------------------------------------------------------------------------------------------------------------------------------------------------------------------------------------------------------------------------------------------------------------------------------------------------------------------------------------------------------------------------------------------------------------------------------------------------------------------------------------------------------------------------------------------------------------------------------------------------------------------------------------------------------------------------------------------------------------------------------------------
>Ls_Tek2
LSLTPMSTGISHKPNATRMPQGILQPQAWHEFSADNKLTGERQMLKSQKLRTKIYHLIENTSNDLRATVDTTNFEFRKRVRDLEMALIAKTNPLKLAETRLENRTRRPHIELCQDSGTDGLINEVETLRASI-----------------------------------------------------------------------------------------------------------------------------------------------------------------------------------------------------------------------------------------------------------------------------------------------------------------------------------------------------------------------------------------------------------------------------------------------------------------------------------------------------------------------------------------------------------------------------------------------------------------------------------------------------------------------------------------------------------------------------------------------------------------------------------------------------------------------------------------------------------------------------------------------------------------------
>Ls_Tek35
RKNLERALAETEGPLRITSENIYNREGRKGIDLVNDNVENALMGEVDTIKSSQTRLKKQLESVNHQLGIVRNTRHQLERDLANKDNALSIDHTCHQMKNTSRMINLHGGIDKIDPNVSIPETWSDNSNRNIQESQTARSHSQRMRSDVDNNLTNCANDMWSAWNNSNTNFQQRISLQNHLSKTMQEIYDQENRLEARTHRPDIELCRDPPHHRLIEEVSQIQESV--------------------------------------------------------------------------------------------------------------------------------------------------------------------------------------------------------------------------------------------------------------------------------------------------------------------------------------------------------------------------------------------------------------------------------------------------------------------------------------------------------------------------------------------------------------------------------------------------------------------------------------------------------------------------------------------------------------------------------------------------------------------------------------------------------------------------
>Ls_Tek4
RLENAIKATEKPTSIARDCLSHRQRRIDNDLVQDEAEKSLLRELEMISNVKDILSKNLQQARERMTACRTAKEILEHDWSDKFMSHRLDSKSVSLKNDRGNHVYKPGVAAYFERESNPENWLEFSQKNLRASEQEREASIRLRGVINCILSQTSGDLRGQADRVEEALNRRIAEITDLETSISNLNMSHWDKQAPIKVAQSRLTNRHQRPNVEMCRDDPAHGLIEEVRELETSLSRTAIEKELTVKRNSIQIDRGKCLRIRSRYPS---------------------------------------------------------------------------------------------------------------------------------------------------------------------------------------------------------------------------------------------------------------------------------------------------------------------------------------------------------------------------------------------------------------------------------------------------------------------------------------------------------------------------------------------------------------------------------------------------------------------------------------------------------------------------------------------------------------------------------------------------------------------------------
>Lsq_Tek1
FDLCLRISTMAKLITEPQRFSYTDWKISNKAKFKNAELERQFAERLVAESKRLVDETDERKVTSKDDVDKKLDQRLWDITYWKDELDRKLAEVGDEVAATEATENKLAAAIESMANPLHIVRNNLLNREKRRGIELVHDDVQVELLKELEIINGVNELLIRTLGEAKEQNRLNRKTKFYIEKDLKDKFSAKNIDEHCRELNVLSSGLGAKDCTTLINPKSLTPEEWQQLSNDLINKSESERQNAIKLRSFIDTILQQAHCDLVRQKERTDLAFEKRIRETKETKAKLEDHLNQVLSQIREMEENVDRLQKAICEKEPALKLAHTRLDHREQRPNNELCRDPAQYRLIGEVAELEESLAKLQSALSVTNDIIKGLRRRQLELEEDIENKANTIFIDEVENMGMRQSLAYQPW--------------------------------------------------------------------------------------------------------------------------------------------------------------------------------------------------------------------------------------------------------------------------------------------------------------------------------------------------------------------------------------------------------------------------------------------------------------------------------------------------------------------------------------------------------------------------------------------------------------------------------
>Lsq_Tek2
MATDLKQGVRYGSHDWFTNNFAVSTNAERSRNSSFGVRQDAAYLRNDTNIKTRWDQHDNNTRLSDRIEDVRKWKDILEETLGRVNREISLLSDAKDTTEAQLAALENPLDVANENLTTRDSRRGIDLVRDDVDRELRKEVEVIEASKRLLQERCKQSLDQLMILQEARQELLRDIRDKNIALGIDVDQYNLTEDMVPGGISFKPDPCRIPPGATTPQQWEDYSRYNRDRADAEVGASQRLREAITHSLAKAANDITAQRNAVDYAFRRRLHEQERARDELEWQKRNTESEIARLEAECRALEAAIRDKLNPLKLAMTRAENRHDRPGVELCYDDPQIGLCAEIGELKGTLSALEQKLREARHALQNLENNLHRINEELAQKNASITLDKRCMDVRNARLRPGCEATAAADATHGGLSAAQRNLCYTGIERDRTKLLGC-----------------------------------------------------------------------------------------------------------------------------------------------------------------------------------------------------------------------------------------------------------------------------------------------------------------------------------------------------------------------------------------------------------------------------------------------------------------------------------------------------------------------------------------------------------------------------------------------------
>Lsq_Tek35A
MATATMNPMNGVNAAHYMGSTATAAYLTTPTGRTDMFARNGVDSGGLPSILNQTSDPNPRYFNTTDTHPNPTPMRRAYTTLDFRPGASAGALCAPASSPPPGLSSSSLSPFMSQSVSAPRLRAAGSISRSAPAPISAQLHLDTVDPLRTPNVLAATRAALYTRYSPNEWQRVNSFNWLAADKLKSAGERLRMEASRMAREVEERTRRAQDESGKRLGERISDIEFWRSELSNETDALNREMANLAESKRCLEKSLAEAAVPLQIAQECLYEREKRQGIELVHDNVERSLLSEVDVVRRCQERMRSLLERTNGQMAVDRATLHELENDSRDKFVALMADQSAAALRNSSRGVALVNGIERVDNTTTVPETWARLTESHILRSQSERARSQELRADIAKALDECANDMWQAWNSVNAELSRRVQETTEARNRTQAHLSRVCQEIFDMEQNVEFLRRSIQEQENPLKVAQTRLEVRTHRPNAEATRDPAQHRLVEEVHQIYESVDALNARLRASEATLQQLLMTKSTLEHDLAVKNNSIFLDREKCLGMRRAFPLAPRVVCY----------------------------------------------------------------------------------------------------------------------------------------------------------------------------------------------------------------------------------------------------------------------------------------------------------------------------------------------------------------------------------------------------------------------------------------------------------------------------
>Lsq_Tek35B
MAESVNVDSGCCGDYTPLSARNGPDCCNPCRGTSAMAGDADTSIRPFHRSSTMLPLVDDKNYHKYLTKSYSAGIPQMNSYYCEGNEQVYQRFTPGDWQQNNKSHYWGADTDKNLAERIRSDAWRAVKETDARTRNRQAESNRKLAERVQDIAFWKCELTNELRAMENEMENLAEHRRVLDKALRDTFGPLQIAEECLMQREKRAGIDRVHDDVEKALCREIALIKKWQEKMRKMLNRADIQQKMNRAAMHELEKDAIDKNSAQNIDDRMHQLRNTSADIAYHDGIECYDYTVSNPESWVKFTQNNILRSQKERENSEKLRGDIDAMRRQAANEMWHMFTAVNNAFNARVQETTDARNKLQVHLNKTNQAIFDMQKNIELIRKALADKEAPLKVAQTRLEERTRRPNIEACNDGPMKMLIKEVCELKDSIRYLRDRLKQAECALSRLLKTKGALEAEIDNKENSLGIDAKACMGMRKAFPMDPSVGPIFSMPLTGVEPCCYPSKCCDPC-------------------------------------------------------------------------------------------------------------------------------------------------------------------------------------------------------------------------------------------------------------------------------------------------------------------------------------------------------------------------------------------------------------------------------------------------------------------------------------------------------------------------------
>Lsq_Tek4
FDLCLRFKMATVTQGGYLPSGSNGLEKKSRDSFEEVYGCNTDRRIGSSYNSKSVRFQPEYSSDAPQKAAMSGSELPPDRPVTAPDYCNSNTMGPVLQGNTGNNLGVSLAGFRSAKYTPQEWHNSNYARYYQAFLDRSTAERIRNESKKTAAETEATTNRNQDENTKKLGQRVHDINFWKVELEREIKDMIDETDRLLAQKRRLENALYTTEFPLHIATECLNNRQRRLGFDLVQDEVECALLKEIEIINNAQDLLRKTIFESEKQIAANRQKKKELEFDWSDKSEAFEIDKRNQMLRNEDTNKQFYPGAATLAEKMSTPESWAQFSHDTICRAENERMASIQLRQLIENILEDTARDMREQADIVERALHKRIAEVEEAKQKLADQLKKTVDELAAQERNIDMLKKAIRDKEAPLKVAQTRLHNRSFRPSVELCADPPQYGLINEVNDINNSIEQLLQKLKDAENSLQCLTEQRMALEKEIAIKKNSLMIDREKAANYRSRYPTTTRLLGYNH--------------------------------------------------------------------------------------------------------------------------------------------------------------------------------------------------------------------------------------------------------------------------------------------------------------------------------------------------------------------------------------------------------------------------------------------------------------------------------------------------------------------------
>Md_Tek1
MFTKQHLLTLNEQIVPPPTQKFTIEQWHLNNQARFRKCNIHSQLVESLIAESERICDSALELTKTNKIATDHELKEKLSDVKFVKDEILRHRKDVILEIDALKTYKTRLIDGLSSIQENAADICKKCLIAREHRLGIDLTVDDVEKELRKELEIINQADSIFTRTLEHTNEQIRILKSLLYYLDGDLENKDRSIQLDERNLNLKETCLNLSIYHGTASLDPSTITVQEWDLHSDEVIMSTMKQMNSTKVLRYYIDNILKEIVDDLNEQKNKTNEAFRLRILETKQVKARLESQHSEIIKQANAMTQNITRLEKNIAEKEGFLALAHTRLGNRCHRPNLELTRDKVENKLTQEVYGLRQTVAKLQQTLNEAQATLRYLLRTQIQLEEDINIKTNTLKIDEVECMTLRQSLNYRAY-----------------------------------------------------------------------------------------------------------------------------------------------------------------------------------------------------------------------------------------------------------------------------------------------------------------------------------------------------------------------------------------------------------------------------------------------------------------------------------------------------------------------------------------------------------------------------------------------------------------------------
>Md_Tek2
MAKSVTVYEKPTPHLGLPDWYAKQWELEQSANNRITDSFELRNTARTLRNETKIRTEWDTSLNNTRLDDRVKELSKWEETASKLLNELSLEKKRLRDERAEAEKDLDSIQHPLKVAAECISMRDCRRGTELTYDEPDTELKKELTVIEGLKKTLTDKVQAAWEKLNRLEEIEFKVNLDLQDKVEAIEIDKDNCNLNRNSAIISYKPNALRIPKDSKTYDTWLEHCRYIKNLAENELKDAHTFRDIMSVMRKRARNDMEAQQDASDYALRKRIHQTQKSRNEMQWQKQKVQNELELLEKEIHRLENALINKIDIIKCAETRLENRTYRPGYELCRDEAEFGLKDEVMQLRQTKEELLGKINCSKATFNRLEQLLIQIDRNLDDKQHSLMTDIKCLDMRSSLKTGSRTRLANETDRNIILTNLEDEIPFES--------------------------------------------------------------------------------------------------------------------------------------------------------------------------------------------------------------------------------------------------------------------------------------------------------------------------------------------------------------------------------------------------------------------------------------------------------------------------------------------------------------------------------------------------------------------------------------------------------------
>Md_Tek3a
MGGPAEKNSNFQIPAKVGGSFKTPRSHPWRPALGFENVQVMTLPSQTITNQLVDPCYTPNDMSTEPLKFPNLVTGFERNPSHAARAALYTRYTPDEWNQKEIHLANEVTANCNYSDKLKSSTLQLIKEADERVQEGQRDSSRMLGQRVREISFWERELSSELDRIIIGNNKMQECMRTLQRAILDVEIPQHISQECLYHRESRRGTELIHDEPERALLNEVETIRNCRKKLEVFTDKCKEQLANGRAAQNEIEMDINNKNLALGIDSMCHQLNNYSRGLQYYGGIENYDNSITEGQTWAEASDAVIRKSQIIRAKSNQIISDIEAAINEVAQESWKVWDYTNNAFARRIAEILEAKNKLLVHLQHVQDEIFSVDKNIEEIKKAVDDKALTVKVAHTRLEARTYRPQAELCKDAAQLKIVEEVETIKSIIGNLNNRLLECEAQQQQLLRTRSNLENDLKDKMDALFIDREKCMGLRKSYPIVNTIKY-----------------------------------------------------------------------------------------------------------------------------------------------------------------------------------------------------------------------------------------------------------------------------------------------------------------------------------------------------------------------------------------------------------------------------------------------------------------------------------------------------------------------------------------------------
>Md_Tek3b
MTCLEPVIPVRGSDCKRVHSLMPWRPNIGYENVQLVPLSTKCVSNYALDPVTDMSTEPLKFPNLVTGFHRNPVHASQSALHTRYTPNEWFQKQIKYYNEADANTYYSERIRNDAVKIMRAAEEKIHNFQHDTDRRLGERITDVTFWRNEVAAELERLIQECERLQDCRAVLEKAIQDIEGPLHIAEECLYHREARKGTELVHDDSEKCLLNELSNLRTSQKKLEACLDRVKDQLRNCRASQNQLQLDMKNKESALGIDTLCHQLNNYSQGIQYYSGIEKYDPCVSEQETWADAANRIVQKSQSERVKSSQLRAESESLVNRVSRDMWESWTNSNNALSRRSSELLEAKNQLQQHLHKVQQEIFDVEKNMEILRKAIADKSYALKVAHTRLEARMHRPELELCRDYAHVSLQKEIENINREVDKMHKMLKEIECQHQRLLRTRNALEHDLALKIDAMYIDKEKVCGLRRAYPVNALFRF-------------------------------------------------------------------------------------------------------------------------------------------------------------------------------------------------------------------------------------------------------------------------------------------------------------------------------------------------------------------------------------------------------------------------------------------------------------------------------------------------------------------------------------------------------------
>Md_Tek4
MLNRQYLDLRCSSNDPGRVRDERSRIDERPTAENLTPSPKIEPCGIENFNYKPEAGDCPTVDALRERTADDGKPPAYFPQPDDNIPAIDEGPMGPVGPWATGRPVFSPRSGMTGLRPVVDRYSMTRYTPAQWRSHNQTFFDQSSRMINNARTLAKNVREHNKIIYRETDKNQLENRDRLSGRAGEIHHWKTELERALIELTDEIELLETEHRRVKQSLSVLTIPESIAGEFLQIRSTRMEPDLVRDKVEDELVKEVALCAVVRDVLNKTRESIEDELSELKAVKTRLEFDLTDKVDAYANDSTCVGFTNDSPLIMMKPGATRVPPEQSSPEGYDNFTKENLITCENIRQKSTSLRATLNDTYLRVVRDLRQQATQVDLALTENVNVTEQVCQALEKELVNCLNQLSDTEKLIEELRGANRGLKDAMKVAQTRLSIRLERRNVENCRDIPQYGLIEEVKTIGENLTSMADQLRQAEETQAGLVKSRGDLEREIMVKRKTLYIDRDRGQLLRSFYPSAEALSGHV----------------------------------------------------------------------------------------------------------------------------------------------------------------------------------------------------------------------------------------------------------------------------------------------------------------------------------------------------------------------------------------------------------------------------------------------------------------------------------------------------------------
>Ml_Tek1435B1
MNYTVPSTKYTPEHTRYGMPQNGVTLPATRYTIHEWTGSNANQYLTSSTERTSSNNLRLEAERLRCETADRTRRTQNDINVKLQDRIDNITYWKTEVDRQLQKTDQEIANLMSSKKQLEQAHVATQLPHEVATTCLKHREGRLSIDLVHDDVEVQLLKEVEMIENIQALLQQRISESDRQLSELRHCKNNLEMDLKDKCTSYGLDSRCAGLHNGSLGMSIHNNSVKIDPKSATPVAYEAFSHDNITNAEKQRVSSCRQRELNEHTMHQTSNDLHKQAETVNESFRIRTQEMIVAKTNLEENLSQTILEIGSMNENIAALKEAIRLKDSPMKVAHMRLNTRSYRPNIELVRDPVQYGLVEEVAQITDSIEALAAKLHESEAKLRNLESNKKALEEDIAVKTNSLNIDQSQCLRLRKTLVWRRHEINF-----------------------------------------------------------------------------------------------------------------------------------------------------------------------------------------------------------------------------------------------------------------------------------------------------------------------------------------------------------------------------------------------------------------------------------------------------------------------------------------------------------------------------------------------------------------------------------------------------------------
>Ml_Tek1435B2
MHVRLSDKDKNKAETQRDASNRLIKELDQKTKSKQAEINRRLQDRITTVAYWKQRLNTEHAAICQEITNLSMSKKKTQQALASTELPTEVSHNCLKNRENREAIDLVQDLVDDELINELNMLSEVQKLLATRIGDSDQRLKNLNDCKSKLEYDIRDKEECLRLDEHCYKLNNGSAGLQQVAQPTLYDGHTTTVDKHESFSQDNLEKSEIARVMSCLQRELNDFSINKSNDELQKQSELVGSMFRLRLKELTTAKTNLDGQLEKTNQEISCVEDSLHQLREALRSKDGPMKVATTRFAVRSKRPNVEQTRDYVHGGLLSEINDISGSQEALKQQIASAEETLHRLLKNKERLQQDIEIKKKSIQIDEQQCLRLRKTLSWRGLTNGHWVVEHYHIRRKV----------------------------------------------------------------------------------------------------------------------------------------------------------------------------------------------------------------------------------------------------------------------------------------------------------------------------------------------------------------------------------------------------------------------------------------------------------------------------------------------------------------------------------------------------------------------------------------------------------------------------------------------
>Ml_Tek1435a
MAQLVNAPTKYSTFEWHKSNNKNYSSAETERASAERLQSESKRLTDETDEITRFTQEDVNKKLAQRLRELNFWKDEVQSQLQAVDREIDTLLKYKGNLENSLESIEHPQSVTTSCLTYRQGREGIDLVQDDVENNLLKEVEVIEGVRSVLVRTLEQTVEQIRRLRSAKYFLQKDVADKNAAISIDNSCHNLNNKDTDINLYEGVTQDLVNAVMPADWSNYSDSNIKKAECEKQASVTLRSVISGVVEQTRNDLLTQCRNVDLALKKRVEECTNAKERLTGHLEKVDKEIENMEGNISQLKAAIDEKLAPLKVAHTRLAQRSQRPNIELTRDPAQYQLVNEVKLIEASISALESQLEASEASLKGLIRNQIDLKEDIRVKTKSLHIDKVLCQDLRATIDYSHY-----------------------------------------------------------------------------------------------------------------------------------------------------------------------------------------------------------------------------------------------------------------------------------------------------------------------------------------------------------------------------------------------------------------------------------------------------------------------------------------------------------------------------------------------------------------------------------------------------------------------------------------
>Ml_Tek2
MKVYYPTFQTGNGPTGTYLMKGATTFAPNDWHNSNSIMSTTAVRQQGGSLEIRQAARKLRNDTDNKTEWGQKDNTTRLHDRMIDITAWKDKLEQTIADTDVEMAALTSHKERCETALTNMNTPYEVVQDNLATRSIRVAIDLVDDEVNQALNKEVEVINGIKAKLQQKVNEAFQQLCDLQDAYNAMCDDLADKMHSLDVDQACHGLTNQSSNIGFHKNAVRIKEGIVMPDAWDGHSNYNTQRAIAEIRASTSLREAINNMIEQTSNDLEAQRLRTEYAFRKRIHEVQMAKDELEWQQRNTKREIDVLSDDIRGLKQAISDKDKPLEVAETRSENRTYRPRVELCRDAPHDGIINERNELLNTVSTLIDQHNIAEDAHTQLKQTLERLNEDWSIKSNSLELEERCMTKRQKLLLVAHNV-------------------------------------------------------------------------------------------------------------------------------------------------------------------------------------------------------------------------------------------------------------------------------------------------------------------------------------------------------------------------------------------------------------------------------------------------------------------------------------------------------------------------------------------------------------------------------------------------------------------------
>Mli_Tek1
MAKVVNPPPRYTHPEWTFSNNQKYRNAELERAAAERLKAESDRIIEETAKKTAAAQADVDKKLNQRLNDVKYWREEVDEKLAGVSGEIDRLGAFISRVDKALESYQEPLHISQQCLINREGRIGIDLVHDDVQKELLKEVEVNQGAQALLLKTLEQAKEQLRLNRKAKYQLEKDIADKRSAEQLDSHCVALKANSAGLGRSPCAVGIDSKSVSPEEWQELSNRNILEAEKQRQNSAHMCSIVDGILQAVANDLEKQKSCVDIAVKRRVAETRDSKAKLEEHLAQVLAEVKDMEVNIDKLESAIAEKEQPLKVAETRLKVRGARPNVEQCRDPAQFRLVEEVGGIQASVEALSQRLAASRDSLKGLLRRQLDLEEEIQIKANTLYIDEVQCGGLRGSIQIHSF-----------------------------------------------------------------------------------------------------------------------------------------------------------------------------------------------------------------------------------------------------------------------------------------------------------------------------------------------------------------------------------------------------------------------------------------------------------------------------------------------------------------------------------------------------------------------------------------------------------------------------------------
>Mli_Tek2
MATETKPNAKYQPVDWFTNAYAISSNAERQREASDQVRQEARFLRNETDNKTKWDQKDNNTRLADRVDVIRKWKEILEQTLGDLDAEISKLSESKEQTEEALERKNLPTDTVNECLTVRDGRRSIDNVEDEIEHQLRKEQEVIAKAKRNLQQKVDEQFEQLCVLQEARQQILADLQNKNIALGIDIDQYNLNEQSPNISYKPNPTRVPKGSTTPQQWEDFSRYNVDRAKAEIASSGRLREAAHRTIHDTDNDLESQRQASDYALRKRLHEEEQAKDELEWQKQQTEDEIAELERDIRALEEAIKAKIPPAKLAETRLENRTTRPGVELCRDAVQYGLTDEVQQIKASKDALYDKLKQARHNLDGLQKQLDRINADLAEKTNSIMLDRRTADVRNRLATKPITQTDGNMLKTGITRERSKVLA---------------------------------------------------------------------------------------------------------------------------------------------------------------------------------------------------------------------------------------------------------------------------------------------------------------------------------------------------------------------------------------------------------------------------------------------------------------------------------------------------------------------------------------------------------------------------------------------------------------------
>Mli_Tek35A
MEYLGHTQTASYTTGPRTAQSACFLPAVGAQKTFDTMPGPSPLRRSLTSLPWRPSTYYQTAKVSPTTALMQSQSGPLSARANLAELEGIKVPPVFSAARNALYTRYTPNDWMSANLSNYSVSDRVRGNAERIRYDTLRLCREGEDRTKRAQEESGKRLGERVTDINFWKTELQHETDNMVSEISSLQEAKRIAEKALGETENPLHVAQECLYNREKRQGIDLVHDLVEKDLLREVDVIKQCQDKIRAVIDKANVQLNLNRAAQHELEKDTADKFSAQHLDEKCHGLRNTSGGIAFHNGIEQLDRTLSVPETWAKFSNENIQRSQAERAASKNLRAELDKVLNDCANDMWKQFNCVNTALSERVQECTDARNKLQTHLDKVLQEVFDMEKNIEFLKKSIKDKEAPYQVAQTRLETRIHRPNVELCRDPAQHRLVSEVQEIRETVEQLQAKLREAENALQHLLKTKSALEHDLSVKNNSLFIDREKCLGIRKTFPMAPRGSY---------------------------------------------------------------------------------------------------------------------------------------------------------------------------------------------------------------------------------------------------------------------------------------------------------------------------------------------------------------------------------------------------------------------------------------------------------------------------------------------------------------------------------------
>Mli_Tek35B
MSCSQMAPKTPRTPRMATPLTPSLSRALPPIAQETVGNRLSRSYTLPPGVSHAQNFYNPARNAVYARFSTDDWKKSNTANFGVSEKERAEAERLRAEAWRTVRATDQRTKARQSDASKRLNERLEDIQFWRRELQKESQLNHDESENLSEHLRVLENALQHTAKPLKISEECLMNREKRIGIDQVHDNVERQLIKEVEVIKRCQGDMQKLIDKAKVQLKLNRAALHEIDKDVKHKSHSREIDDRMYHLRDHSSGIAYHPGIETVDNSTSVPQSWARFSQENILRSQKCRAASEKLRGCIDSLLRTCANDMWSQFSTVNNALNSRVRESTDAKNKLQANLQKTMGEIFDVDRSIALLRKAIADKEAPMKVAQTRLEERTRRLDIEICNDPAMNTLQREVCEIRDSIRALKDKLRAAEAALSRLNKTKGLLENDIAVKENSIQIDAKYCLGMRKTFPMDPKVGPIFSMPMA----------------------------------------------------------------------------------------------------------------------------------------------------------------------------------------------------------------------------------------------------------------------------------------------------------------------------------------------------------------------------------------------------------------------------------------------------------------------------------------------------------------------------------------------------------------------
>Mli_Tek4
MPGEMSKEATMESLSYRGNTGNTMGISTVGFRSEKRNPGEWQDSNYQKYYQSFVDRENSQKVRKDTQSMIKETEALTQKNQAQSTKKLKERLHDINFWKTELEREIQDVLDETDLLCAQKVRLENALMATEIPLHIATDNLNCRRRRYGVDLVEDDVELGLLKEVDIINKVQDLLKRTIEQSDKQIKLNRAAKESLEMDWSDKKEADEIDAVCANLRNGNTNKQFHAGVARFQEIQSTPESWAQNSHDNIVRAEHERMASQQLRQLIDNILVDTSRDMREQADIVEVAFQRRIEELIDAKAKLEDNLKKTCGEIAQQEKNIEDLRAAIKAKDDPLKVAQTRLYNRQSRPNVDLCRDPAQYNLIGEVQDISNSMDALTQELTMSENQLKDLMDTRMALEKEIQMKKNSIFIDKDKCVPHRDRYPTTLKLQGYQNS---------------------------------------------------------------------------------------------------------------------------------------------------------------------------------------------------------------------------------------------------------------------------------------------------------------------------------------------------------------------------------------------------------------------------------------------------------------------------------------------------------------------------------------------------------------------------------------------------------
>Mm_Tek1
MAKLLQSPPRFLPEEWYIANKSQYHRAEAQRSRSERLVAESQRLVEEIEKTTRKSQSDVNKKLEQRLEEVRFWKKELDDKLEQLVNQTDDLLTYKTRLERSLESYKEPLHITEKCLEYREKRVGIDLVHDVVEQELQKEADIIHGVMNLLIRTLEESTEQIRLNRSAKYNLEKDLRDKFTAITIDDVCFSLNNNSPNINFSEKVVRIEPNSVSLEDWLDFSNANVEKADKQLNNSTALKTLVDQILSQTANDLRRQCEVVDEAFINGLKETKDARNKLADHLAKVMEEIASQEKNIMALENAITQQEGPAKVAHTRLETRTHRPNVELCRDIAQYRLIKEIQEINHNVARLKETLAQAQTQLKALYRRQLALQEEIQVKENTIYIDQVLCMEMRKSIPPRDGDDHGAWEGGIRAEAIC-------------------------------------------------------------------------------------------------------------------------------------------------------------------------------------------------------------------------------------------------------------------------------------------------------------------------------------------------------------------------------------------------------------------------------------------------------------------------------------------------------------------------------------------------------------------------------------------------------------------------
>Mm_Tek2
MATLSFKPSERYRLSDWRTNSYLLSTNAERQRDASHQIRQEARILRNETNNQIVWDEHDNRTRLAERIDTVNRWKETLDKCLTDLDAEIDSLAQAKESAEQNLQAKNLPLDVAIECLTLRESRRDIDVVRDPVEEELLKEVEVIEATKKVLQEKISQAFQHLCLLQEIRQQLNSDHRDKMETLEIDRGCLSLNLTSPNISLKVNPTRIPKDSTTLQQWDEFTRFNKNRAEAEMKASIELREAIALAIAQTNNELDAQRVATEFTFRKRLREMESFYSELKWQEKNTLEEIAELQGDIRRLEEDLRRKMMNLKLAHTRLESRTYRSNVELCRDQTQYGLIDEVHQLEATINTMKQKLAQTQNALDALFKHLARIQADIACKTNTLLLDTKCMDTRRKLTVPAEKFVPQVDTFTRTTNRTLSPLKICQLELT-------------------------------------------------------------------------------------------------------------------------------------------------------------------------------------------------------------------------------------------------------------------------------------------------------------------------------------------------------------------------------------------------------------------------------------------------------------------------------------------------------------------------------------------------------------------------------------------------------------
>Mm_Tek3
MELLGSTLTATYAHPPPASASFLPAIGTITSSYKDRFPHRNLTHSLSLPWRPNTYYKTAYNYPTLAPYSSRSQRVCESTMLPFVSNRTTFFTRYTPDDWYRSNLVSFQESNSSRHNSERLRVDTSRLIQDKYQQIRKTQAHSTQNLGERVNDLAFWKSEITHELDEMIGETNALTDIKRRLERGLIETEGPLQVSRECLFHREKRMGIDLVHDEAEKELLAEVDTILCCQERMRQHLDKANAQLASDRSAQHELEKDLSDKQAALRIDDKCQHLRNTSEGVSYFRGVERVDATVSVPETWAKFTDDNVLRSQSERAASAKLREETENLLIVTANEMWNQFNKVNLAFTNRIAETVDAKNKIHTHLTKTLQEIFQIEMTIESIKKAIKEKSAFLKVAQTRLDERTRRPNVELCRDMAQLRLVNEVYEVDETIQTLQQRLRDSEDTLQSLAHTKATLEHDLAVKANTLYIDQEKCMSMRNSYPSTLRLVGYC-------------------------------------------------------------------------------------------------------------------------------------------------------------------------------------------------------------------------------------------------------------------------------------------------------------------------------------------------------------------------------------------------------------------------------------------------------------------------------------------------------------------------------------------------
>Mm_Tek4
MAQTGVLLTKEPAPQSIDVCELPRKEYEVACNTGAYTSSGLATAGFRTAKYLRDEWFQNSYARYHQAFADRDYSERQRHESGQLVAETGALAQRTQLDSTRKVGERLEDMHCWKSELQREIDELSSETDLMMAQKLRLQRALDATSVPYSIATDNLQCRERRQHPDLVRDYVEVELLKETELIRNIQELLKRTIGQAVDQIRLNREHKESCEMNWSDKVEVYNIDDTCSRYTNESTQVQFYPHSSKFEESASTPETWAKFNHDNLLRAERERLASVNLRKLIDCILRDTAEDLRLQCDAVNSAFSSRCQELDDSLQKLQYHLRKTLTEITDQEHQIAALKQAIKDKEAPLRVAQTRLYQRSHRPNVELCRDNAQFRLLSEVEELNMSLRALKEKLQDAEQALRNLEDSRMSLEKDIAVKTNSLFIDRQKCMTHRNRYPSVLQLAGYQ--------------------------------------------------------------------------------------------------------------------------------------------------------------------------------------------------------------------------------------------------------------------------------------------------------------------------------------------------------------------------------------------------------------------------------------------------------------------------------------------------------------------------------------------------------------------------------------------
>Mm_Tek5
MEFLGTTQTASFCGPKKGCGLQALPPAGQEPVVQECYQPFHLPGYRYLNAWRPSVFHKIATSQTIPEECSGIRRPPTILPSLRSALFCRYTPRDWDRSNDLQIRNAEASRLWASRLTGDSLRIMQDKDQLIHQMQEGTSRNLGQRLSDLGFWKSELCYELDRLLTENSSMDTLKRRLECAAEEVNCPLQVALECLYNREKRIGIDLVHDNVEKNLIREVDLLKCCQDQMRKLAKRIDFQIRDNRDAQHSLERDIEDKSSAQYIDENCFNLRSTSDSISFFHGVEKFDGTVSIPETWAKFSNDNIRHAQNMRANSIRLREEAEHXFETLSDQMWKQFTNTNLAFNARISEETDVKNKLQTQLAKILQEIFQAENTIMLLERAIVAKEYPLKMAQTMLACRTRRPNVELCRDVPQFRLVNEVXTIDDTLQTLKLRLRETQDTLQLLVMTKSRLEHELAIKANTLCIDKDKCMSMRKSFPSTPRLTGYTCSAIGSGPYANHAPRISSGPCSGSALCKGPASCGGGASCGGGASCGGHAPCGSALCSHSVSRSGPGFAPVC------------------------------------------------------------------------------------------------------------------------------------------------------------------------------------------------------------------------------------------------------------------------------------------------------------------------------------------------------------------------------------------------------------------------------------------------------------------------------
>Mme_Tek1
MATVMKAPERYTHPEWTHSNKTKYKNAEKERQGSERLVEESKRLVSETQDRADRAQADVNMKLEQRLDDIKHWKAELEQKLDDLKVELDALLAFKNRVAQALESTADPLHIAQQCLGNREKRIKIDLVHDDVQKNLIKEVETIQGVQQMLQKTLDQATEQVRLNRKAIYNLEKDLKDKFTAESLDDKCSTMKNHMSNLYLKPGAAKVEANSVTPEEWEDYSDVNINKAEQERMSSKQLRSITDGILQQAANDMNKQKAETDLCFDKRIRETKETKSKLEEHLSRVINQIQEIEENISRLEKAINDKTPNLKVAHTRLDTRKDRPNVELCRDPVQYRLIAEVTELNESVERLKERLVDAETSLKGLIRNQLDLEEDIETKSNTLFVDEVECMGMRKSIHIQAY-----------------------------------------------------------------------------------------------------------------------------------------------------------------------------------------------------------------------------------------------------------------------------------------------------------------------------------------------------------------------------------------------------------------------------------------------------------------------------------------------------------------------------------------------------------------------------------------------------------------------------------------
>Mme_Tek2
MATHVKNAVRFQPADWYTSNYSISTNAERQREASFQTRQESRFLSNETDSKTKWDQYDNNTRLADRVDDIRKWKEILEKCLADLDREIADLNEAKDLTETSLQEKEVPLDVCIENLTTREGRQDIDLVQDEVENQLHKEMDVINKIKQKLQQKVDESFEQLCLLQEARQQVLLDLQDKNIALGIDVDQYNLSENSPGISYKPNPTRVPKGSTTPQQWEDFSRYNKERAEAEMRSSTRLREAIHHTLQECDNDLEAQKLGTEYAFRKRIHETERAKKELEWQKANTEKEIADMEEDIRNLESKIRDKINPTKLAETRLENRTYRPNVELCRDEPQYGLTDEVKQLRATKAALEEKLRQAQHGLDGLQKQLHRINDDLAVKNNSLMLDNRCMGSRDKLNIRPKTGTENNRVLTGIHRERSMYLA---------------------------------------------------------------------------------------------------------------------------------------------------------------------------------------------------------------------------------------------------------------------------------------------------------------------------------------------------------------------------------------------------------------------------------------------------------------------------------------------------------------------------------------------------------------------------------------------------------------------
>Mme_Tek35A1
MEYMGQTQTATYMTGPKLGSATTSQFLPAIGSMQSSYKAFDTYPAPSPLRRSHTTLPWRPSTYYGVAKVNPTIANAQSLPNPLSYSNQLGELDNVKVPPVFAAARNALYTRYTPNDWSKSNQSNYLLSDRVRTAGERLRLDTVRMCRETDDKTKRTQADVGKRLGERIGDIQFWKNEVNHETDQMIQEINDLAEAKRILEKTLAETANPLHIAQECLYNREKRQGIDLVHDPVERELIKEVDVIKRCQSDMQKVVDKANAQLALNRAAQHELEKDSGDKHSAQNLDQTCHGLKNTSRGIAYHNGIERVDNTQSVPETWAEFSNNNIKRSQAERANSKAVRVEIADTINRCANEMWNQWNKVNTEFTRRIGETTDARNRLQTHLSRVLQEIFDMEKNIELLKKSIGDKEAPMMVSQTRLETRTHRPNIEACRDPVQHRLVSEVHEINETWEALNHRLREAENALQQLLRSKSSLEHDLSVKNNSLFIDRERCMGMRKTFPMSPRVVSV--------------------------------------------------------------------------------------------------------------------------------------------------------------------------------------------------------------------------------------------------------------------------------------------------------------------------------------------------------------------------------------------------------------------------------------------------------------------------------------------------------------------------------
>Mme_Tek35A2
MQYQGDRQISTYMTGPHLGGSSVNSFLPAVGNVQGSWKAYDSYPAPAPLRRSLTTIPWSPSVYYSSAKVNHSLPSERRLPEPLAYENHMSQQDSVKIPALFSAARNALYTRYTPADWNRHKKGTNADQVRSTGERLRLEGNRLANELEDKTKNAAADVGKKLGDRVNDIDYWRTELSHETDEMLDETAQLDKARKALETFIKESENQVHIARECLYNREKRQGVDLVHDEPEKSLITEVDLTRRCQEMARTHLNRANGQLNLNRAAQHELEKDSKDKHIASTIDRAAFNLKETSRGLGLHRGVERVDNTVSVPESWAEFTNNNIKRSQSERMASKNMRNDIQNMLNHASDQMWKQWNKVNSDLTRRIQETMDARNKIQHHLAGTLQEIFDTEKNIEMTKKAINDKMGPLKVATTRLENRLHRPNMEGCRDPAQKRLVQEVHQIDETIESLTNQLRSMENQLQALLRKRSSLE-------------------------------------------------------------------------------------------------------------------------------------------------------------------------------------------------------------------------------------------------------------------------------------------------------------------------------------------------------------------------------------------------------------------------------------------------------------------------------------------------------------------------------------------------------------------
>Mme_Tek35B1
MAVAYHSISPMGSATCRTPSPSYLKAPSPKFASLRDGVNIDISHARNVYNPARNVVYARFSDNDWANSNKAHFMLSDRERSQANNLRADAWRAVKETDDRTRRRQAENTRKLANRRDDIHFWKQELLNEIRAMENETENLQEHKRVLEKAYMATANPLHIAEECLLHREKRTGIDLVHDDVEKELVKEVDIIKKCQEKMKKCIQKAHIQLKLNRAALHECEKDAKDKHHAQNIDDRMHQLRNSSIGIGYYPGIENVDNTLSVPYSWVKFTQNNIARSQRERAASERLRGEIDACLRACANAMWSQFNAVNNAFNTRVRETTDARDKLQAHLQRVMQEIMDMDRNIELLRKAIRDKEAYMKVAQTRLEERTKRLNVELCKDHPMKGLAREVHEIRESVRYLKDKLRASEIQMARLMKTKSQIENDISVKENSLALDSKACMGLRKTFPSDGNVGPIFNMPLVR-----------------------------------------------------------------------------------------------------------------------------------------------------------------------------------------------------------------------------------------------------------------------------------------------------------------------------------------------------------------------------------------------------------------------------------------------------------------------------------------------------------------------------------------------------------------------------
>Mme_Tek35B2
MAGYYSLSPVQRSRSATPAYMDVWNGGGAGGSIMPRISSPNMSSNTTKFMNTSNTRTYYNPATQNLGKRFSPGDWHGSNQAHFSLSQRERAAAADCRADSWRAVKEMDSKTRSRQCENTKRLGERVQDIAFWKCELNNEIGAMQNETANLMEYKRVLERAYADTANPLRLAEECLLHREKRQGIDMVHDGVEKNLSREVDKIKNCQDKMRKTLEKTAIQLKLNRAAQHACECDSGDKHHAQGIDDKCHQLRNTSMGLGYYPGIENVDNTISTPETWIRFTQENIKRSQRERAASEKLRGDIDSLLRFCANEMWTAFNGSNNAFNSRIAETVDARNKLQDQLAKTMAEIFDMEKN-----------------------------------------------------------------------------------------------------------------------------------------------------------------------------------------------------------------------------------------------------------------------------------------------------------------------------------------------------------------------------------------------------------------------------------------------------------------------------------------------------------------------------------------------------------------------------------------------------------------------------------------------------------------------------------------
>Mme_Tek4
MAAAATMATGSIAPGSTLMTREMPPERPTVQTQGSVLLESVYQGNTGNDMGISTVGYRSAKYNPSEWHESNYAKYYQAFVDRDNAERIRHESIRTEKETEATTNKVQNDVTKALGERLHDIHFWKSELEREVNDIISETDLLLAQKRRLDHALLATEVPMHIATDNLNCRARRQGIDLVQDEVELSLLKEVEIINNVQDLLRKTIKETEKQIKLNRDAKQNLEMDWSDKKEAHEIDTACFNLRNGHTNKQFHPGAARYQEIQSTPESWAQFTHDNVVAAENERMASIQLRTLIDNVLQDTSRDMMEQCDVVDTAFAKRVEEMEDAKAKMEENLRKVCDDISRQEKNIMELKKAIRDKEDPMKVAQSRLYNRESRPGVELCRDEVQKKLIDEVAEIQRSIDALVAQLQDAEASLKQLQDDRMTLEKEISIKKNSIFIDKNKCMTHRTRYPTTMKLQGYNQ--------------------------------------------------------------------------------------------------------------------------------------------------------------------------------------------------------------------------------------------------------------------------------------------------------------------------------------------------------------------------------------------------------------------------------------------------------------------------------------------------------------------------------------------------------------------------------
>Mo_Tek21435
MATKHQQWSKTNAAVVQQAATTRTVAQTDRQVTHNTIRANSEDLQRTQRDVQNKLALRADDIENRKRDLATALANVQAEITELIAYIQHVESTIKEKEAPLAVAGECVDARKGRQGPDLFKDDVDDKLAAEISLLLKVQDLFRAKHVVATEQLRLLRASAFQLNEDINDKSVSLHIDSTCTSMDATQAPDLFRDTVRRTKTETTALPEEWEQFTASNIAKSESEIAKSIALREELDALFKSTAADLLAAANTTEDSFNSRLAEYTDARNLAAQQLGKVKQDIAVQDRAIADIQDVIASRDPPLKLATTRLEKRMGRPNIELVRDPPQHALVNEVQALDLSVQQLSEKLAQAQDILKGLIRSELALDQDIAVKTNSINIDNACMLKRQHLKYAPQ-------------------------------------------------------------------------------------------------------------------------------------------------------------------------------------------------------------------------------------------------------------------------------------------------------------------------------------------------------------------------------------------------------------------------------------------------------------------------------------------------------------------------------------------------------------------------------------------------------------------------------------------------
>Mr_Tek1
MSNKHVPIVVPPPPLKFTLNEWHLTNRYRYRCSEAQQELAEQLISESQRVCESTTEKVRNNKEETDYRIKEKVEDIEFRKKELLRIRKEVLLETDALLIYKERIMDALSSVKRNALVICEKCLIFREHRLGIDLVRDDVEKELLKECEVIKGAENLLMRILEQTQEQIRRLKATLYYMDHELEDKDNNLRIDRHNLTLKENSLNLSIYHGTSRLDPSTIELNEWEMQTNNNIIAASKEVNSARPMRCYIDTAIRQVVDDLNEQKNITDDAFRRRIEETKETKIKLELQHSEIMRQANEMTQNITRIEKSIAEKERYLALAHTRLGNRCQRPGLELTRDLVEINLVKEVYDLREVVSKLQATLFEAQASLRYLLKTQIQIEEDINVKMNTLKIDEVDCMTLRQTMDYHAY----------------------------------------------------------------------------------------------------------------------------------------------------------------------------------------------------------------------------------------------------------------------------------------------------------------------------------------------------------------------------------------------------------------------------------------------------------------------------------------------------------------------------------------------------------------------------------------------------------------------------------
>Mr_Tek2
MAKSATTYEKPLPHIGLADWYARQWELQQNAATRSAEAFELRNSGQIVRSETMVKTIWDSYMNNARLADRVTELSRWREVFNLILNKLVCEIQLLKDEKADAEKELETLNDPLQVTAQCISMRDCRRGTELTYDEADTELKKELCVIENIKKLVTDRVQAAWEKLNRLEEVKFQVQLEVEDKDESIKIDRENLSLDRTCANITYKPNALRIPKDSISYEAWLEHCQQTKTLADNELSDVYNFREAMNVIRERARNDIKAQQDMTDFSLRKRIYQTQKARNELEWQRLKIQKEIEILQKEITRLEDAQLYKIDSIKCVETRLENRTYRPGFELCSDEAELGLRDEVLHLRETEQKLTKTLEDSKAAYNNLESLLTQLDSNLDDKQHSLATDVMCLDMRATLKTGDRTRLPNETDRNIVLTRMEKEIPLES--------------------------------------------------------------------------------------------------------------------------------------------------------------------------------------------------------------------------------------------------------------------------------------------------------------------------------------------------------------------------------------------------------------------------------------------------------------------------------------------------------------------------------------------------------------------------------------------------------------
>Mr_Tek3a
MDNTKMETKKETVMYSQLQPWSTVGVLPCMEQIAGPPIPIRVGEFYKTPKPHPWRPTLGYETVEAAPLPAQPMTNLLSDTCYMPNGMATEPLKFPNMVTGFDRNPSHAARAALYTRYSSYEWVQNQLKLYNESDSNRNFSENLRQDTIRMMREADEAVQNGQTETGRKLGERITDTTFWRNEVTAELERLIIENTKMQECRRGLQTTIQSLEGQLHIAQECLYYREARTGSDLVHDQAENALLKEVEVVRNCQNKLEHFTDKCINQLTNSRAIQNQLEIDIRNKESALGIDITCHQMNNYSRGLKYYGGIEKYDPSVTEAESWVEASNGIVKKSQTERSKSSQLRSDIETAINAVGHDMWEAWGNTNNALARRATEMLEAKEKLQIHLYKIQQEIFEIEKNLQLMQKAIADKSSAVKVAHTRLESRTHRPEAELCRDYAQIRMVEEVETINLMIHNMNLKLQSFEAQHQQLLRTRSNLETDLKSKVDALFIDREKCMSMRRSYPIASIVKF----------------------------------------------------------------------------------------------------------------------------------------------------------------------------------------------------------------------------------------------------------------------------------------------------------------------------------------------------------------------------------------------------------------------------------------------------------------------------------------------------------------------------
>Mr_Tek3b
MSKLKIEKIANNVYIEQLQSWSTDNITISRIEPSILRPVSNCISINNLIAPKIGYENTEIKSLVPESRSSYTLDTANNINSLKFPNLSTKYEHGPGYTSKNTLYSRYTPNEWFQRQVKYYNEADSCRHFSEKIRNDALRIIRDAEEKVQHGQYDTGRRLGERINDINFWKNEVASELERLVQEIVRLQDCRSVLEKAFKDIESPLHIVEECLYHREARKDTELVHDNTEKCLFKELEILEENRKQLEICIDKCKNQLRDCRMCQCRLELDLKNKENALGIDTLCHQLNNYSHGLEYRSGIEKFDQCASEQETWMNAANQIVQKSQTERNKSCQLRTNAELLLNKVAQEMWDAWSNTNNALAHRSSELLEAKNKLQQHLQKIQQEIFDIEKNLELTRKAIIDKQYVLKVAHTRLEARMHRPDIELCRDFAHTSLQKEINEINHQIRRLHMALKELENQHQKLLRTRTTLEHDLALKIDAMYIDREKVSGLRRIYPINALFRF--------------------------------------------------------------------------------------------------------------------------------------------------------------------------------------------------------------------------------------------------------------------------------------------------------------------------------------------------------------------------------------------------------------------------------------------------------------------------------------------------------------------------------------
>Mr_Tek4
MMETMTDTAEKPPPYLPQPGDELPAKMDTQMDAIGPWATGRVKYTPQDGITGVRPVSDRYSITHFGGSQWRANNMKFFQQSNEKIRDAQLAINNAKRCVEQSYREADKTQLETTDHLKTRAGVVYRWKVDLEHLLDDITKEIELLEGERRRVKLSLSVLTVPESIAGESLQLRTKRMESDLIRDEVEEELVKEVALCSEIRDLLGKTRDQIEMQLTELKAAKVRMEVDWTDKTDAYNIETECISLKNDSPLILWKLGATRFPAEQSTPSSYEHYTRESLTQAETAKQRSINLRNTLGAIYKNSIKDLREQATRVDIALADKIKLTEEVCYQLEKELLRCLHELANTEKAIDELRHSTRGLDCAMKVAQTRLANRLQRRNVESCRDTPQFALVEEVRMLNERTSAMLAELKRAEETQAGLVKARGDLEREIIVKRKTLYIDRDRGQRMRSFYPSAVALSGF-------------------------------------------------------------------------------------------------------------------------------------------------------------------------------------------------------------------------------------------------------------------------------------------------------------------------------------------------------------------------------------------------------------------------------------------------------------------------------------------------------------------------------------------------------------------------------
>Mst_Tek1
MAKLVSPPQRFTKEEWIISNHNKFSSAQNQRAAAERIRAEADRLVDETDERALKNTQETNKRLDQRIEDISYWKSEVYRAKNELVDETDKLAHFKVRVERALTDTENRLAIAQQCLVNREGRIGIDLVHDDVQRNLMKEVEIICGVRSLFLRTIEEAKEQMRRNRASIQCLMKDTSDKASALKIDETCWNMTTDSAEIAKLLEECLTELGATSTPVDWESFSNENILKAEREKENSIRLRAMIDGYLVQAQSDMEQIQEEVDVQFIKRIKETKDSKAELEENLAKVDEEIEAMECSIAKLQVKIKEKNGPLALALARIQERHSRPNIEECKDAAYFRLIQEVEELKKYIEQLEITLEQSHAQLRGLIRNKLGLTEDIQVKAHTLSIDEGQCQPIRCHIVNTVH----------------------------------------------------------------------------------------------------------------------------------------------------------------------------------------------------------------------------------------------------------------------------------------------------------------------------------------------------------------------------------------------------------------------------------------------------------------------------------------------------------------------------------------------------------------------------------------------------------------------------------------
>Mst_Tek2
MATDTKPAAHFRLPDWHHNNYAIATSAENSREISTQVRNEAQWLENETKNVTEWMQHDNTTRLRRRCDDITDWKEQLERTRELLEKEIAALKADKLLVEDALEAKALPLDVANDNLTIRDGRRDIDLVDDLVEKELRKEVDVIEGAKAALQQKSSEAFEQLCRLEEALQQINRDLEHKNTALDIDLEQHDLTEDHPEISFHPDPTRTPKGSTTPQQWDEFSRYNKARADAEMRSSKSLREAIHATIDRTSNDIDAQRRATEYAFRKRIRDFEKALNELEWQKKSTEDDIARMLKKIADLEASVKAKANPLKLAMTRLENRTCRPGVEKCRDNAQYGLCEEVRQLEATIEALKLKLKEANSSLTDLYKNLDTINADIDLKTQSLDMDNHCMKVREKLTGKAERVASGSAKVPEMA-----------------------------------------------------------------------------------------------------------------------------------------------------------------------------------------------------------------------------------------------------------------------------------------------------------------------------------------------------------------------------------------------------------------------------------------------------------------------------------------------------------------------------------------------------------------------------------------------------------------------------
>Mst_Tek4
MPSELEKTRTTDYGQITLPDYPTVPSYTACKSYLLEENNQLFDGSQTRYATWQDELSGVANLKLCDPYDSSLVAEFKDAPYSPEDWFQNNYNKYYQSFADRENAEQIRFDSKNSMANTKAKTDATQAEVTQKLKERMHDISYWKGELHREINEMIHETDLLEQQKERVKNALDATKVPLDIATNCLRYRERRQGIDLVRDKAEIELMKEVSLIKKIQDLLKRTVKEADHQIRLNRAAKHKLDMDWSNKKEALDLDGDCGRMNNQASDIQYRDLEGVDATNSDPLSWAEFSHANIVRAENERMASMQLRSIIDDVLTDIANDMTIQASVVQSALAERLGQLRQCKVQFEDHLKKVNKEIVRQEENIKALKKAIKDKEPPMQVAQSRLEKRSHRPQGELCDDPAHKRLLEEVQEIAGSIEKLKGNLEEANKSRMNLMEIKMQIEKEIAMKKNSIEIDNDKCQAERTRYPTIHRLVGYQ---------------------------------------------------------------------------------------------------------------------------------------------------------------------------------------------------------------------------------------------------------------------------------------------------------------------------------------------------------------------------------------------------------------------------------------------------------------------------------------------------------------------------------------------------------------
>Nv_Tek1435A
MARLVQPPPKYVPEEWHASNHLQYFTAEKERAAAERLRDESERLRVEIEVRTVETQEDVNKKLDQRITDINFWKSELDRNQSETEEEINMMLNFKARLERALADTELPLMIAQQCLMNREKRIKIDLVHDNVEMQLLKEVEVIEGVQALLKRTIEQATEQIRLLRSARYYLEKDRKDKFHANKIDNTCAALKNDSPGLVYARDAVKIEKNSVTPDEWEDFSNKNMLKAEREKNSSTSLRSIIDGLLVQTLNDLMNQCRAVNLAFEKRIEETLKAKTKLEDHLMKVKEEIAAMEENIATLQRAIALKIAPMKVAQTRVENRTFRPNIELCRDRVQYRLIDEVVEISTNIERLQEKLYEAESSLKALIRRQLSLEEDIEVKENSLFIDRDQCMELRKQITHVPH-----------------------------------------------------------------------------------------------------------------------------------------------------------------------------------------------------------------------------------------------------------------------------------------------------------------------------------------------------------------------------------------------------------------------------------------------------------------------------------------------------------------------------------------------------------------------------------------------------------------------------------------
>Nv_Tek1435B
MLNVSSGEKERATAERLRDECSRLRTETSLLTHRTQMDVNKKLDHRLHDINYWKAELEKQHSETVAEIKALQAFIGRLEKALAATEKPLNISQQCLGYRERRVKIDLVHDNVETHLSKEVEMIENVQALLKKTMDQAHEQLWLLRSAKTQLEKDLGDKYGALGIDGKCSTLNNHSKDIHFAPHAVTIQQHSFTPDEWEAYSSENIAKAERERKASVALRSEINGILMQTYVDLRNIYETVNNEFHKRIEDTVGAKKSLEKELSRVMDELASMDNNIRTLTQAIADKEAPLKVAHTRLDKRSIRPNVELCRDPVQYRLVGEVGEINTSIDRLRMRLAEAQASMQALLRNKENLEDDIEVKTNSLFIDRDQCMVVRQQVKHISH-------------------------------------------------------------------------------------------------------------------------------------------------------------------------------------------------------------------------------------------------------------------------------------------------------------------------------------------------------------------------------------------------------------------------------------------------------------------------------------------------------------------------------------------------------------------------------------------------------------------------------------------------------------
>Nv_Tek2
MALTNPNIPPRFAVSDWHTSNQIIRTNAERQREASHRVRQESRFLRNETDNHTRWTQHDSNTKLEKRIDDINDWKRSLERCLAETDNEIALLTREKERTERALEAKKVPLDITLECLMLRENRQSIDLVRDEVEAQLHKEVEVIEGTKALLQQKVDESFEQLCLLQEARHQLHLDITDKFTTLQIDGDCYAMNNMSTNIGYQVNPTRTVKGSVTPETWDSFSNYNKLRAEAEMKASKHLREAIFATLQQTANDLEAQRKASEYSFRKRIHETDQAKSELEWQQKNTMKEIATLEDDIKGLKEAIDAKNAPMMVAQTRLENRTYRPNVELCRDQPQYQLCHEVAEIAGSMRALTEKLREAQNSLEALRSNLSRINEDLAFKNNSLALDNRCMSVREKMREIPHKMMDMNPID--------------------------------------------------------------------------------------------------------------------------------------------------------------------------------------------------------------------------------------------------------------------------------------------------------------------------------------------------------------------------------------------------------------------------------------------------------------------------------------------------------------------------------------------------------------------------------------------------------------------------------
>Nvi_Tek1
MAKLVQLPPKFLPQEWTLANQTRYSNAEKQRSRSERLTAESERLVEEIEKTTRRTQSDVNKKLEQRLEEIRYWKSELDKKLDDTVTEIENLLSYKVRLEKALESCVEPLNIAQQCLLNREKRIGIDLVHDEVERELIKEVEVIQGVMALLQRTLEQTIEQIRECRSAKYSLEKDLKDKFQAITIDDHCSTLTNNNPNIGYASNVVRIEGNSVSPAEWEDYSNENILKAEKQRNNAVSLRTLTDSILSATANDMRKQCETVNIALMNRVMETKVAKGKLEAHLAKVMDEITSQEKNIDGLKKAIADKEGPIKVSQTRLATRTCRPHVELCRDPVQYRLISEVQEITTNVERLQETLAHAEAELRGLIRNQLSLEEEIKVKENSLFIDEVMCMQIREAISINNF-----------------------------------------------------------------------------------------------------------------------------------------------------------------------------------------------------------------------------------------------------------------------------------------------------------------------------------------------------------------------------------------------------------------------------------------------------------------------------------------------------------------------------------------------------------------------------------------------------------------------------------------
>Nvi_Tek2
MATLSVKPGPRYTIPDWHTSNLLISTNAERQRSASHQVRQEARTLRNETTNQTKWDEHDTRTRLSERIDDVDRWKETLARCLSDVDTEIDNLTQMKEEAERALQAKNLPLDVAIECLALRDRRQAIDVVNDLVEDELHKEVEVIEAARRALQQRISEAFEQLCLLQEVRQQLNLDHRGKMETLEIDRTCLSLNKNSPNISLKPDPTRVPNGSTTLDQWEQFSRYNKDRADAEMKASTLLREAIAVTISQTNNELEAQRDATEFAFRKRIRETEKAYDELKWQEKNTKDEIAEMEEDIRRLEEDLRLKRGPLKLAQTRLETRTYRPNVDLCRDKVQYGLTDEVHQLEGIIAALKQKLAQTQDALDALYKHLARIQEDIRIKENSLLQDNKCLDVRKKLTVPAEKYMPTVDTFNRTTNRCLSPLKVRQLELA-------------------------------------------------------------------------------------------------------------------------------------------------------------------------------------------------------------------------------------------------------------------------------------------------------------------------------------------------------------------------------------------------------------------------------------------------------------------------------------------------------------------------------------------------------------------------------------------------------------
>Nvi_Tek3
MELLGSTLTATYGRPRPTPTNFLPAISTMASSYKNRFPHYSLSHSLTLPWRPSTYYKVASVTPCLAPFTKTSQSATPSKILPFPSNRTALFTRYSHDDWYKSNQLNYRESESSRHSAERLRVDTSRLLQDKDQQTRRTQTDTSKNIGERVNDIAFWKSEINHEIDQIIGETNSLSDVKRRVERALAETEGPLQVAQECLYFREKRMSIDLVHDDVEKELLKEVDIIKACQEKMRRHLEKVIAQLASNRAAQHELERDIGDKQTAYRIDDKCQHLRNTSDGIGYFRGVERIDATISVPESWAKFSDDNILRSQSERAASAKLREDVETMLNVTSNEMWSQFNAVNVAFTNRIAETADAKNKLQCHLAKTLQEIFQTEMTIESIKKAIKDKQAPMRVAQTRLDERTRRPNVELCRDPAQLRLVNEVHEIDDTIQTLQQRLREAEDTLQMLVHTKANLEHDLSIKANTLFIDQEKCMGMRKSFPSTPRLVGYT-------------------------------------------------------------------------------------------------------------------------------------------------------------------------------------------------------------------------------------------------------------------------------------------------------------------------------------------------------------------------------------------------------------------------------------------------------------------------------------------------------------------------------------------------
>Nvi_Tek4
MSVCCVPPPSAPCPVPPRPVLISRPPVPQSIPPCSIPPPGPCEPALPLPSSGLATAGFRTAKYLPSEWAVRCQAGFAQSFADRDTSERGRQESKRLATETEARSQRSQAGVTKALGERLQDLHFWRSELCREIGDLTAETDLLLAQKRRLERALDATELPASIVSDNLQCRERRLGPDLVRDEVEVELIREMELIRNVQELLKRTIEQTVMQIRLNRDAKQTLEMDWSDKVEAYDIDDKCGRYNNQSTEIQFHPNSSKFEDYASTPESWAEFSQDNICKAEHERMASIHLRTLIDNILQDTAEDMRQQCATVDRAFAKRCEELEDAKHKFENQLAKTLEEIGKQELNIASLKQAIKDKEAPLKVAQTRLYQRSFRPNVELCKDSVQFRLVNEVEELTESIRCLQQQLEEAEQSLMNMEDTRLSFVKEIAIKENSLFIDREKCMTHRTMYPSLVKMTGYQ--------------------------------------------------------------------------------------------------------------------------------------------------------------------------------------------------------------------------------------------------------------------------------------------------------------------------------------------------------------------------------------------------------------------------------------------------------------------------------------------------------------------------------------------------------------------------------
>Oa_Tek1
MARLLQVPPKFLTPEWHIANKHQYNGAESQRCRSERLVAESQRLVDEIEKTTRRSQSDVNKKLEQRLEEIKFWKKELDDKLEQLVNETEVLLNFKTRLEKAFENCKEYLFIAQRCLTYREKRVGIDLVHDEVEQELIKEVEVLQAVMSLLDRTLEQTSEQIRLNRAAKYNLEMDLKDKFMALSIDDFCSSLTNNTPNIHYASNAVKIEPNSVSFEDWVDFSDINVQKADKQRNNSLTLEALIDRILSQTTHDLRKQLDTVNVAFKNRVNETKDVKNKLVIHLAKVMDEIGTQERNIEVLRKAVEDKEGPLKVAQTRLEARTGRPNVELCRDAVQSRLIHEVHELTHNVDRLKDTLAQAEAELKGLNRRQLLLEEEIQVKENTLYIDEVLCMQMRESISYGDF-----------------------------------------------------------------------------------------------------------------------------------------------------------------------------------------------------------------------------------------------------------------------------------------------------------------------------------------------------------------------------------------------------------------------------------------------------------------------------------------------------------------------------------------------------------------------------------------------------------------------------------------
>Oa_Tek2
MLSVKPGPRFTVPDWQTSNFLLSSNAERQRDAAYQIRQEARTLRNETNSQTKWDEHDNRTRLEERMESIKRWKEALDKCLAEIDAEIDALSKVKEAAERALQAKGLPLDVAIECLTLRESRRDIDVVKDSVEDELHKEVELIDGIKKTFQGRIDEAFEQLCLLQEARQQLNFDHRNKMEALEIDRVCHSLNVNSPNISLKVNPTRVPTGSTTPQQWDEFSQYNKDRAEAEIKASMELREAIALTIAGTDNELEAQRVMAEFAFRKRMREMEKAYDELRWQEKNILEEISGMEEDIRRLEEDLRRKMDNLKLAHTRLETRTYRPNVDLCRDQVQYGLTDEVHQLEGTVAVLKQKLAQSKDALDALYKHLARVQANIICKANSLQLDNKCMDTRRKLTVPAEKYVPEMDTFNRTTNRTLPPVKSYQLELA---------------------------------------------------------------------------------------------------------------------------------------------------------------------------------------------------------------------------------------------------------------------------------------------------------------------------------------------------------------------------------------------------------------------------------------------------------------------------------------------------------------------------------------------------------------------------------------------------------------
>Oa_Tek3
MELLGSTLTATYAHPRPTSTSFLPAVSAMASSYKDRFPHYSLTQSLSLPWRPSAYYKVASNVPSLAPFSKSSRGLSESKMLPFISNRTTLFTRYTPDDWYRFNLTNYKESETSRHNAERLRVETSRMIQDKEQQTKKTQSDSTKNLGERVNDIGFWKSELTHEMDEMIGETNTLSDVKKRLERALAETEAPLQVAQENLFHREKRMGIDLVHDDVEKQLLTEVDVVKSCQERMRRHLDKAMSQLASDRAAQHELEKDLSDKQAAYRIDDKCHYLRNTSDGIGYFKGVERFDATISVPESWAKFTDDNILRSQSERASSSKLREDIENLLVVTANEMWNQFNKVNVALTNRIAETADAKNKIQSHLAKTLQEIFQTEMMIEAIRKAIRDKGAPLKVAQTRLDERTRRPNVELCRDPAQLRLVHEVYEIDDTVQKLQRRLRDAEDTLQMLVHTKATLEHDLAVKANSLYIDQEKCMSMRKAFPNTLRLVGYT-------------------------------------------------------------------------------------------------------------------------------------------------------------------------------------------------------------------------------------------------------------------------------------------------------------------------------------------------------------------------------------------------------------------------------------------------------------------------------------------------------------------------------------------------
>Oa_Tek4
MGEATCESGWVTPSGPLLTGEPAPQTIPVCALPPREYQVARNTGPFSSSGLATAGFRGARYLPDEWHQNNYARYYEAFADCDGLERARREARQLATEAETRAQGTQADTTKKLGERLQDLHFWKSELQREIEELTGETDLLLAQKLRLQKALDALELPFSIAMDNLQCRERRRPPDLVRDSAEIQLLKEAELIRNVQELLKRTLMQAVNQIQ---------------------------------------------------------------------------------------------------------------------------------------------------------------------------------------------------------------------------------------------------------------------------------------------------------------------------------------------------------------------------------------------------------------------------------------------------------------------------------------------------------------------------------------------------------------------------------------------------------------------------------------------------------------------------------------------------------------------------------------------------------------------------------------------------------------------------------------
>Oa_Tek5
MEFLGTTQTASYCAPRKNSPGTDQPPTSITQESYQPYSLSGSHRPSSWKPTLLSRVSGAQPRQDEAHTNQGPPSPPTILPSLRTSLFSRYTPQDWERSNLTHFQRSDASFQLAGKISADSLRLMHDKEQLTRQMEESSCRTLGQRLSDINFWKCELNYELERLLTETRALEVAKKRLECGAKQVEKPLQVALECLYHREKRIGIDLVHDDVEKHLIKEADLLKSCHDQLSNVLGDRIDLQLRDNRDAQHAIEKDLADKSSAQVIDEKCFNLRNTSDSLNYFLGVEKLDGTVSVPETWAKFSDDNIRHSQNMRANCIKLREEAENLLETTSDQMWKQFTATNMALTIRVSEETDIINKLQIYLAKTLQEIVQTEKTIKMLERAILAKEYPMKLAQTRLECRTHRLNMELCRDSSQFRLANEVVVIDDTLQALKLRLHEVQDHLHVLILNKTQLEHDLAVKANTLFIDKDKCMPMRKTFPSTPRLVGYS----------------------------------------------------------------------------------------------------------------------------------------------------------------------------------------------------------------------------------------------------------------------------------------------------------------------------------------------------------------------------------------------------------------------------------------------------------------------------------------------------------------------------------------------------
>Ob_Tek1
MVTVLKVTSNFPTAAMDKDFRLDGSLTRFTHEDWTCSNLRKYANANTERQNAERLVAESLRLQDETETQTKKTQNDVNKKFDQRLDDLKFWKSEIDKKLDDISEEIDCLESFKRRLEAALENCCSPLNIAKQCLLFREHREGIELVHDDVQKELLKECEVIEGAITLLTRTIEQSKEQLCRNRKARYNLQLDLKDKMSGINIDEYCQQLKSHSSDIDYNDAAVKISPKSVTVDEWQEFSNKNIEKTEQERETSTNLRSLIDGILQQTANDMKQQCDAVNLAFSRRISETRDTKQKLGDNLNKIHQQILELEENISRLMIAIADKEQPLKLAETRLEKRDFRPNIELCRDQVQYRLIKEVHELRLSIKELQNCLYESNSTMKKLLQNQRDLEADIDVKAKSLFVDEVECVGLRKSISIQAY-----------------------------------------------------------------------------------------------------------------------------------------------------------------------------------------------------------------------------------------------------------------------------------------------------------------------------------------------------------------------------------------------------------------------------------------------------------------------------------------------------------------------------------------------------------------------------------------------------------------------
>Ob_Tek2
MATELHKVHYQPKDWFTNNYSISTNSEREQKASTNCRQEGRYLRNETYAQTKWDEYHNNIRLGDRVDQIRKWKEILEKVLQDLDEEIGDLSVSKDLAEQQLEDMNLATDVNVENLTLREGHYGIDLTEDDPELELRKETQVINGIKALLQQRISESFEQLVRLQEARQQVQADFQDKNIAMDIDIDQYNLSHKSPNISFKPDPLRVPKGSTTPCEWEEFSHYNAQRAEAEVRGSRTLRETIHHNLQQARNDLETAQKSTGYSFRKRMHEYERAIKELEWQKKNLEEEIAELENDIRELNLAIANKRGPMKLAQTRLENRTCRPSVELCRDAPQYGLTDEVKQLEATIAALEEKLKQSQ-------------------------------------------------------------------------------------------------------------------------------------------------------------------------------------------------------------------------------------------------------------------------------------------------------------------------------------------------------------------------------------------------------------------------------------------------------------------------------------------------------------------------------------------------------------------------------------------------------------------------------------------------------------------------------------
>Ob_Tek35A1
METLNETSFCENAPHSSALYSCDRIRLGNRPEDPLSTDIYHRGQCKGQFREPLMNSTNLPSIAQSQSVFPTKDYIMAPPYVRQSLTVLPWRPGTYYQASKVNTSRPICKRVSDPICCCSQIGKIDPVSLPGIFQSSRNALYTRYTPNEWAASNNANYNTSDYLRHGAERLRLNTLRTCKEVDDKTSRTQGDVGKKLGERINDTTFWKNELLIETDAILNEISALTEAKRLVEKALAESENVLNLTRECLYNREKRQSIDLVHDAPEKALIQEVETIRRCQDKFRNMIEKANAQLNLLRAALHELERDSGAKFIANNLDESAFQMRAPSVGVNYHFGVERIDNTVSTPETWCMFTNNNIKRSQAERAASKHLRNEIDTTLLNCCNDMWHQWNQTNQNLTDRIQETLLARNKLQAHLAKVLQEIFDMNKNIEYLKKCIQDKQNPLKVAQSRLNTRLRRPDVEACRDHAQIRLVEEVEEIYDSLEILKKKLNNAEDALQDLLRMKSTLEEDLAIKNNTLFIDREKCLGMRTTFPMSPIAASHIRTASNIIMNG-------------------------------------------------------------------------------------------------------------------------------------------------------------------------------------------------------------------------------------------------------------------------------------------------------------------------------------------------------------------------------------------------------------------------------------------------------------------------------------
>Ob_Tek35A2
MEFLGHTQKARYMFGSGKNSNGSSALPTIARQNSTLRVQDFYPNPRYFQRSLTQIPWQQQQNACSLPQKAESTLSMNKKAMFSFGNTNLNSFKPAPVLQSPPISLYTSYTPNEWERFNQNNYFTSDYLRSGAEKLRLDTARMCKEADEKTQRTQSNSGKRLGERISDIVFWKNELLHEISDIASSTSELKNAKRIIEKTLVETENPLNLVRECLYIRAQKRGIEMVRDDPEKNLVKEVETIKICQDKLRGMIEKVTIQLSQNNAAQLELEKDSGNKVVAQNLDENAFQLRNLSTDISYQSGVEKINITTSVPKTWCMFTNNNIKQCQAERAASKHLCSEINTLLQKCCSDMWQQWNVTNQALADRIRELLTTKNKLQTHLSKVIQEIFDMNKSIEYLKKSIQAKQAPLQVAQTRLGTRLLRPNVESCCDPAYVWLVGEVGEITETVECLTKKLHHAENAVQDLHLLKSNLEVDINNKSHSLFIDREKCLSLRKTFPMTPICSIYTTTKPNIPIHS------------------------------------------------------------------------------------------------------------------------------------------------------------------------------------------------------------------------------------------------------------------------------------------------------------------------------------------------------------------------------------------------------------------------------------------------------------------------------------------------------------------------
>Ob_Tek35A3
MTMSLTEEQQPTDQYNKANELPTIINNGNGQYMTTSNYLPWKPCMNPIRDIENGIGKTCQLNSMEAFIVPPTYRCVRNPLHTRNTICEWDSANRTNFYLLDSLLEKDQASILDNRRSCKEADDKARWEQKETTLSLGKRISEIIFWRNKIFAEADKMLNESTALNNTKALLDELRELLEETLKIDRECLYLRDKREKMDLAHDPLEKLLVSEVDLILNWKAKIQGELEKIVNQQALNRYAQSHLEKDISDKFTAEELDESAYQKQNTSEGLSCHKDVGVTDSCVSDHKTWLAATLETIKHSEKERNASTLLRRHIDSFIDRLCHEILDHWNKTNEGLRYSIKNILDIRNKLKNRLGQLIAEMFQLNKSIESLRKSIADKRTQLHVANTRLEIRRKRPNMEACRGAAQSNLFKEIDEIKKIAEDLQTKLCYTESVLEEMKSMKTLLEEEIASKNSALYIDREKCLTLRKFFPVLKVLSRRIFLSK-------------------------------------------------------------------------------------------------------------------------------------------------------------------------------------------------------------------------------------------------------------------------------------------------------------------------------------------------------------------------------------------------------------------------------------------------------------------------------------------------------------------------------------------------------
>Ob_Tek4
MAACVVGPNLNTCQPTGDVGEASITHPPMECRPDGDLDCRTKRETFEDSVLMTNTGNDMGISTQGYRSNKYNDIEWSNNNYTKYLQSATDRHNSEVIRNDSSNTMNTTEAITKKTQDDLTKKLGERIQDISFWKFELERAIQDMQDEIDLQVAMKRQLENALRSTEIPLHIATDNLNCRLRRQGIDLVEDIVEKALLQEVKLINNVQELLKKTIAKTEEQLENNRLTKQKMEMDWSDKKEALQIDSRCAILRNHHTNKQFFPGAANFQEIQSTPESWAQFTHDNIILAENERKSSIQLRECAKNILEDTSRDLFEQNNIVQSAFQKRLQELDDAKFRHESHLKKVCQEIADEEKNIENLQKAIRDKEDPLKVVQTRLDARSRRPGVELCRDGIQIGLIQEVDEINTSITTLQKKLMEAQNSLKNLQDTRMCLEKEISNKINSIFIDRQKCLPVRERYPTVLRLQGYQ------------------------------------------------------------------------------------------------------------------------------------------------------------------------------------------------------------------------------------------------------------------------------------------------------------------------------------------------------------------------------------------------------------------------------------------------------------------------------------------------------------------------------------------------------------------------
>Obr_Tek1
MGEAQFGVRNIIGAPVATTRLSEQALVCIPPRTAKFTLSEWKLSNDQRCRNTDDQQQLADRVLAESERVREETKERAEILKATSDRRIEERIGDIEFNKKELQLQRKEICLELESLGVYKTRLLDCLASLQSNALTICRKCLMLRDGRVGIDLVVDEVESALQREITSILGGQSLLKRVLEQLNEQMRRLRATRYLLDRDLQYKQGAIDLDMGSLSLKPTDLCLSVYEGYANLDPAQISADEYNAYSGQNIKMAAREVTSARPIRMFVDTLLKQVINDLLEAYKKCNHAFHERIKETHLAKAKLEDMHRETTEKIAAMQYNILQLQKALADKEGNTALAHTRLGRRAQRIGAELVRDAPGQALYYECEMLRHSTEQLQQMLQEASASLRFLLQTQIQLEEDINVKMNTLKIDEVDCMVLRDTMDYHSVFEASQSLFWASFGMVGLENFELAGIKSYTRFWGLLMFGSYSVINVIVLLNLLIAMMSNSYAQITEHSDVEWKFARTRLWMSYFEESATLPPPFNILPTPKLLFKMMGARKKDKQRKEKTKDQKEKEHDVRYTAVMRAVVWRYVSSMHRKTDDEEVTEDDINELKGDVSALRYELLDVFEKNGMDVSFTDRKEKTVLGKRMKVWERRLMKDFQVAPVALEEEEKKDEDGLSRFRRIAKMAVASTTNAKWDQTLQATGVS---------------------------------------------------------------------------------------------------------------------------------------------------------------------------------------------------------------------------------------------------------------------------------------------------------------------------------------------
>Obr_Tek2a
DTRRADAFDFRHGACQLRNETRIKTDWDSYHNNNRLRARVYEIEQWKSTLQELLDRLDVEMAALKEEKASTERELEQLNMPLLVQPHSQELCVTESNKKMLIDRCQSAWEKINKMEVVKFKLQLDLNDKTEALQIDKDMLGLDKDCANITYKTDSLKTPKRMITYDQWLEKCEATKRMAVTELQDTLRLRESLFVARGRARNALRAQTDVTNYMLRRRIYETQRARNELDWQKLKMEENMEKLNAELKTMGEQFADKVNALKVAETRLETRGYRPGIELAADEADVGLKEEVRNLRETIRQLQEKLDCAK-------------------------------------------------------------------------------------------------------------------------------------------------------------------------------------------------------------------------------------------------------------------------------------------------------------------------------------------------------------------------------------------------------------------------------------------------------------------------------------------------------------------------------------------------------------------------------------------------------------------------------------------------------------------------------------------------------------------------------------
>Obr_Tek2b
MDASVPVFEKLHPRPSVLDWTRNIQRLQNEARLRRFESYDLRNRANQLRNETSVTTQWDTYVNNELMRDRIFEVETWREKQRYTRESVRDETRQLQEEKHATELHLESLQIPLMVISQCLSNRDQRVPPELTRDQLGEELKRELHITENSKRVLTDINHMGWEKLKELNNVYCRLEREIQNKDDALMLEYYVRDIDRNSSNICYKLDPTRVPTTIKIAEQLMAESKELRANMFKARERARNQMHAQSQMVEMVMRRRVFDIQRARNEMEWQKRKLEENMVKVDREIETLRAAVADKINPTKLVETRLETRTRRPVLERVQDKPMRGLIEEFERVHMSYAMLEKKLEDALRLIEIRKPLHGPNETEFERNVGYCHMANELVTD-------------------------------------------------------------------------------------------------------------------------------------------------------------------------------------------------------------------------------------------------------------------------------------------------------------------------------------------------------------------------------------------------------------------------------------------------------------------------------------------------------------------------------------------------------------------------------------------------------------------------------------------------------------
>Obr_Tek35
MMLEKVHDTVEQSLLKEVAILRESQDKFRMMLEKVHDTVEQSLLKEVAILRESQDKFRMMLEKVHDTVEQSLLKEVAILRESQDKFRMMLEKVHDTVEQSLLKEVAILRESQDKFRMMLEKVSARVAGAGARHGGTVAAEGGDHPAREPGQVPHDARKSVSQVRAQSKNCRATQHELETDLRNKEYALGIDSMCHQLNNFSKGLQFYAGIERYDPTVCDGQRWAAASAATLQRSQSERAKAVQLLSDTDNLINIAATQIWDQWSNIQMTLYLVFQIQQEIFDIEKTLELLNKAIEDKLQPMKVAHTRLQARTNRPHLEKCRDEAQNRYLHTIFYIEKMLELHQAIEDKLQPMKEAHTRLQARTNRPHLEKCRDEAQNRYLHTIFDIEKTLELHKAIEDKLQPMKEAHTYLHTIFDIEKTLELHKAIEDKLQPMKVAHTRLQARTNQPHLEKCRDEAQNRLVKEVCDLQETMETLRSKIATAEGTHQTLLGVRAGLEADLRNKSTTLFIDRDQCMGLRRGYPVTAAIKA-----------------------------------------------------------------------------------------------------------------------------------------------------------------------------------------------------------------------------------------------------------------------------------------------------------------------------------------------------------------------------------------------------------------------------------------------------------------------------------------------------------
>Obr_Tek4a
MAAPLTTFAEDDKCTKVCNDIGAFKKAAKSPEKASEEVKAAELAKAQPDGRGAPPETQDPPDNRPVPSGVEHLPSLKPAADGKVDWTPLGAMTGTRPAVNKYSISRYSLNEWRNHNEHILDPEVINESNIVDYNAKTSMMQAFGNIDKQQSENNKRLKQKARDIFRWKVEVEKACKGITEEVETLEIERQRLKGATRVLMLPEAISKECLDLRSNRFEPDLVADAAEQELIKEMNLVGEVRANLMTTLDNIEAQMAINKAAKHKIEYDWCDKTMAYNAEATNLSLNPKSNTIMFRPGATKFGDNTAPLEYWEFFCRETVQNCETARQKSADLRGSLNAILVSGGRKLRNQADRTDMALAETVAITSELCTKLEETLLNTLQRIVDMEALIDNLRQSVQKMDAAMKLAQTRLDNRNNWRPHGESVRDQPHVGLIDEVRKIHETVTSLLGQLRNAERIREDLMKKRIELEKAIASKRKTLNIDRERCGMVRSHYPSASELAGF--------------------------------------------------------------------------------------------------------------------------------------------------------------------------------------------------------------------------------------------------------------------------------------------------------------------------------------------------------------------------------------------------------------------------------------------------------------------------------------------------------------------------------------
>Obr_Tek4b
MADPIKTCPDICPATGLIEEPKSFLGAGESRGPENPNATPYVPGNFTQRVPRVYPPGAPPIYLPQPTDTTSGDILGMGPVGPWASGHLDWTPNAGTTGVRPVVDKYSITRYSTGEWRQNNERILNPRATNKGAALEIQIKKDLNDALGKMDNKLNDTNKKLDKRVKDLTFWKKKVEDALNAITVELATLDANRVKLKGACRILMMPEAISRECLELRTNRYEPDLVRDDAEQELIKEVAIVGEIRRVFSVTLAKVEEMMCNLKAAKSSIEFDWSDKNLSLKLDKINLSLSPESNLILYHPGVARWTDNSVGLEYWEHYCSESIFNCDEVRQKSEALRSDLMTAIVKGSQDMKIQADRTNQAFGETVLATQQMCAALEQTLKDNLQKIVDIENLIEYLKESLRQVDERNKLVMTRLHTRNYERPSVENCRDEAQFGLMAEAKFIKETSESLADKMRQADDVRNELMQYRGQLEKEIACKRKSLQIDEDRCARVRAFMPTPEEFAGA----------------------------------------------------------------------------------------------------------------------------------------------------------------------------------------------------------------------------------------------------------------------------------------------------------------------------------------------------------------------------------------------------------------------------------------------------------------------------------------------------------------------------------
>Obr_Tek4c
MAGKKEISRIMTTAENGDYLSFGDRNYGLSTIQKWHEHNQRVLKGDIINITDNNTSITKNCIVKVNQTSCADFSDSTDQLKHRARHINYWKAELERAIRDIDAEINILEALRQQLKNAMDTLNIPNYINEECLDLRRMRMQSDLIYDLPQEELFTESALIENCKRLHREMLRDIENQMKMNVAAKNALERDWSNKCLAFKYETANYELQTKSEIVKESSGATRLSEGQSDVQSWEHYTVDGLVQFKTAIDRSKELRAKVDAVLINTARDLRSQDIKVNNALVERIARTQEVKTELENQLRLTLQKIVETENILETLHDEMMKVSQRIQVAQTRLNTKNCRPHVENCREGSLIGLMEEVRDLNESVFES---------------------------------------------------------------------------------------------------------------------------------------------------------------------------------------------------------------------------------------------------------------------------------------------------------------------------------------------------------------------------------------------------------------------------------------------------------------------------------------------------------------------------------------------------------------------------------------------------------------------------------------------------------------------------
>Oc_Tek1435
NSDEQRAACSSSVLACVNSIVRTTKPKQKMASLARPPQKHSVEEWHHSNRQKYNKADAERAFAERLRAESERLRTEREVKTNKTQSDVNKKLDQRTKDVEFWKSELHQQHDATTSEIDAMLDHRSTLERALADTDFPLQVAQSCLQFREKRVSIDLVHDDVEINLKKEVEMILGIRALLQKTLEEATEQVRLLRSKKHYLEKDLNDKFSALKIDQFCSSLQNDSAHIHLSSKKTVIDSKSVTPDDWEAFSNENILKAESERMASAALRGVIEDVITSTSNDMHSQRNVVNSAFTKRISEMTRTKQTLEQHLQKVNAEIAAMEENIASLEAAIAAKTGPLKVSHTRLDQRGQRHNVELVRDPAQYKLVSEVEEIEESLALLNAKRAESVSAFKGLNRQQLALEEDIQVKSVSLNIDENQCMKLREQL-----------------------------------------------------------------------------------------------------------------------------------------------------------------------------------------------------------------------------------------------------------------------------------------------------------------------------------------------------------------------------------------------------------------------------------------------------------------------------------------------------------------------------------------------------------------------------------------------------------------
>Oc_Tek2
RPNLQHRCKARMDTTRFLPSDWKATNYNQSKSAVKHRDVSSSLRQSSIHLRNQTNSRTQWAQNDSDVQLQQRHYDVEETRRELEATLDETEAEIQALSGERERLEKVLEAMEVPSGVVMECIGRREGRKGIDLVKDEVEIQLFKELDVVENIKAILRQKLSESYYQLSVLQEARQQLHLDLTDKYKALSIDTECIELKGNLSGTAFYPNSTRREKQIVTPDTWSSFSNYNILRAKAEMKASVSLREAVGHIICQTSSDLETQRMATNFAFRKRVHEVQQAIDELEWQDKNTSEEISDTQREIDSLMRSIDEKQPPMMVAQTRLENRTSRPHVELCLDNAQHKLVDEVSEISGALQALFQQLDTTRNMLETLTLTLARIRDNLDVKRTSLQIDTDCRKTREQLTAPGMKEKHLGKVV---------------------------------------------------------------------------------------------------------------------------------------------------------------------------------------------------------------------------------------------------------------------------------------------------------------------------------------------------------------------------------------------------------------------------------------------------------------------------------------------------------------------------------------------------------------------------------------------------------------------------
>On_Tek3
MELIGSTLTATYARPKSSHFLPAISTMASSYRNPQAALAMNPSASLWRTNSYYKSNSTIPSPSIKRENLDLVRAKTVLYPSNRSALSTRYTPDDWYKSNHNNYRESESSRKSAERLRKDTIRLMQDKEQLTRRTQENTSKNIGERLNDIVFWKSELSHEIDNMVTEIAALNEVKRRLERALAETEGPLQVSQECLYHREKRMSIDLVHDDVEKDLIKEVEVIKSCQERMRRHLDRAIAQLASNRAAQHELERDVSDKLTAQRIDQRCHHLRNTSDGIGYYRGIDRLDPSISLPDSWSKFTDDNILHSQSERAASHKLRDEIEILLNTTSNEMWNQFNNVNVAFTNRISETADAKNSLQTHLAKTLQEIFQTEMLIESIKKALRDKESPLKVAQTRLEERTRRPNVELCRDNPHHRLVSEVREIEDTIRKLQERLMEAENTLQTLVKTKVSLEHDLSVKANSLFLDQEKCMSMRKSFPSMPRLVGYT-----------------------------------------------------------------------------------------------------------------------------------------------------------------------------------------------------------------------------------------------------------------------------------------------------------------------------------------------------------------------------------------------------------------------------------------------------------------------------------------------------------------------------------------------------
>Ov_Tek1
MASLLKCPQRFTHEEWTFSNNVKYRSAEKEREFSQGLQNECDRYMDEAEKRTDRTLKDVDKKIGNALEPQLNQRITDIKYWKSEVNKKLDDVTAETDALHSAFIRLKKALDATEEPLHLAQQCILTREGRSGIDLVHDDAQKELCKEVEVYKGVQALLQKTLEQTKEQLRLNRKAIYNLKKDAGDKLSAQHIDEYALSLKSTDESLPGLKKEWQHFSHNTIQAGDKQLQNSQQLRSIIDGILQQIASDQKRQVEATNRALKKRITETRDAKGKLEEHLSRVLEEISKMEDMISEINKSIKDKEGALRLAGTRIDLRKVRPNIELCRDAAEYRLIQEVEEITTDVAELRHRLKLAHDSLKALCRRQLDLEEEIQIKAATLFIDEVQCMGMRESLQINAY---------------------------------------------------------------------------------------------------------------------------------------------------------------------------------------------------------------------------------------------------------------------------------------------------------------------------------------------------------------------------------------------------------------------------------------------------------------------------------------------------------------------------------------------------------------------------------------------------------------------------------------------
>Ov_Tek2a
MASQNKPALKYQPPDWFTNAFAISANSQRQRDASHQVRQETRSTRLAAALRTKWDEYNNTTRLADRTDAIRDLRDILDLAKAQVDEELTMIQMGKDALEEQMRNIQTPRDCVTECLTLRDKRKKIDFVEDGAEVQLKKEQELIANSTRALQQKVDESFEQMLLLKESRNQLIMDLQHKNEAMDIDMQQYKLRPECPGVSFKPNSTRIPKGTVTPQQWEEFSRYNWLRAQAEVGAGQRLREAIFHTLSKVANDLEAQAQATELALRNRRHELEQALDELKWQKKQTEDEMAEMENDLEKLEQVIRDMIPAGKLAQTRLERRTYRPGMELCRDAVQYGLTDEVKQIEVTKEALLEKQRQCRHALDALHKQLNRINDDIAIKQASLDLENQCLTLRQQRMDRAQPEGDIDARSTEPIKVDDKMVKQPPTALPANLATKLLA-----------------------------------------------------------------------------------------------------------------------------------------------------------------------------------------------------------------------------------------------------------------------------------------------------------------------------------------------------------------------------------------------------------------------------------------------------------------------------------------------------------------------------------------------------------------------------------------------------
>Ov_Tek2b
MATLTKPEEKTDYPSWFTQLHAQSRAATDSRRASSEIRERSRAMRIETDSKTKWDQYDTNNRLVDRIWTLRQWRDELAAQLRRLKQRMADLRDAKMITEDYMVKLSDAQQVNTEVLTLMDRRRQGEYILDPVEVELKGEQVLLKEIYDSLQSRILEAFETLIHMQEAADALEKDVADKNEAMRIDIDQHNLTEKSANIGFKPFATRKPELQMDLQSWEELSRKALDRAQAEIERAAEVIHSLHLGLHQAANRMLAKSDRAADAIRMRLHDTERAIRELEAQRDMTEKERGKLQLELRNLEEARRAKYATLKLAQTRLEGRHDRPGNENIEDAAHAGLLEELKGIVDSIDALDEQIDKSRAAIGRLDSQLARLCQAGKMKRETLQVFQELVNIRKRLETPPHTRYPYCPMIPEGIIRQPKVKPFDDYYLSFVQLNYWSAILLYGSETWPLRAEEVKRLSVLTVDVFGALSESGENGIREK------------------------------------------------------------------------------------------------------------------------------------------------------------------------------------------------------------------------------------------------------------------------------------------------------------------------------------------------------------------------------------------------------------------------------------------------------------------------------------------------------------------------------------------------------------
>Ov_Tek35A
MEFIGHSPTTCYLTSTRREPVVSKLPCATTLPKLAKEPSFTCPSPYPHKRTLTTVGFRPATYYSSAKANPRYPLSHSQVDSSAPETQLSELCGIRVPSVYSAARNALYTRYTPRDWFANYQRLLQSNDRGQKDSECLRYDSERLMDETNERTKHNQNESSRQLGDRLSDIAFWQNELTDELDKMVKEITDLIRAKRVAEKLLAEVENQLHIAQECLYQREKRQCVDLVHDDVEKALLAEVEAVLRAQEMLRNLIDRANTQLELNRAAQHEMEVDLKNKFTAQQLDETAVGMKNSSAGVHYYEGVENIEQCQSVPETWNQHVHNIVSRSRAERAASRKLREDIGNNLAQIGQFLAERWADVNAALAQRIREVTDARNQIQASLGHTLQEIFDTEREIEALKDAIRAKEAYLKTATSRLNIRLRRPGMEHVCDAAQMQLKCEVAQLKDTIRQLNEQLCRAQDVLQELLRLRSAKEAELAVKNNSIFIDREKLKCEVAQLKDTIRQLNEQLCRAQDVLQELLRLRSAKEAELAVKNNSIFIDREKCLALRSNWPGGPTAKASHGAPCPCISSDISSAATKICAC------------------------------------------------------------------------------------------------------------------------------------------------------------------------------------------------------------------------------------------------------------------------------------------------------------------------------------------------------------------------------------------------------------------------------------------------------
>Ov_Tek35B
MNSNTTRARSSTNLCPSRRSAMRRENTTELTKTRPCGTDLPRYHVFSQVDSYYNSARLVAQWLELEFTDREVRGSNPTSACRLPLSRLGQPGSIPALAFPWGGMAARHQKDAMAGGKTHELIQEIALNHIHVAVSSCGILRRAIKTVNEKDALPISHSLQSTNQYQQNALTGHILPQTCSSEVARGRLYPRYSEESWNLDTEVATANATQERVEAENTRIQAWKTIQDAEKQTREQQKLTTDRLIFIKETTHKVDENSSTTNERFRPSWSSSSRRSPQVSVNLMFYLNPNWNVCEKYTNLQIDLVFTRDSTESLVYDILQLNVLHTGRIMLHLARYSGYRNIYFMKETRNRIRDIEYWRNELLTEIRLAEQETDRCRDSNHGTTKSIRHMINPAYRLPLIHGVCIPPVFIIQEKLRILGLTRHHLTKPLQLAQECLQTREGRCGIDEVKDSVERALNKVSYELHRLNSSNAVFLENSSSWVQVDHEVGRNSGLRLPDEPQEGRNRMWAVEQFSATFPRTTMAYTTNNILMPHRPSRGAISRVALLAAYSRAGKRKQATADASLLSPSHTFSSPSPLPINNSLLEIQVIKECMNQVEQHSEKGEIQLKLSQAAQKELQKDVANKNHAYRIDNRIYGLSNSSDGIKLHEGIELVDDTNSIPGSWVEFSKGNLQRSQKQRVASEQLRDAIDRLMRNVNSTIYGQFTTVNNALQTRIAETVAARDQLRSALKKVMQELYDTEQLEQFLRGSMEDKLKPLKLAETRLAERTRRQNVELCYDDPMKSLQEEIMQIRQAIRQMKDKLDQTQVSLSRLRRNKVSLEQSIAVKENSLQIDQRCLNMRKTFPISDKRGTLFSIPVGY------------------------------------------------------------------------------------------------------------------------------------------------------------------
>Ov_Tek4
MYCADSKTLNELKISPETYPCVPEMVYAADNGLPTGLSTVGYRSNRYTPKEAKELLEQRYAQSDQSLNLSQRIRNDCNDLLLETDALSKKNTNNLTLRLKERLHDTNFWKTELEREIDDMIRVTDKLLQRKRELENALLVVEQAIHVCTDNLNARRRHYGEDLQQDDVELQLIKELDILNKSAQLYKRAIEQCEYQIKRNRDSKQDLEMIWSDKLEASQLLDQAAKLDVYSTNKQFYHGEARRHPLAAQSTVESWAQHTHDAILRSEHERMASEELWTVTTNILHDVSNDIVQQKDTVNAVLQKHLTKLENELFTYQQKLKETTDEIREVEKTIEDLRCAISDKDNYIKLVQTRLHLHNQRPGVDNTRDRPQKAMLDELVDLEKILDRLNDQLVVAETNLKRLQDNQMMLEKQVQSKQHAIQVDRDHVVRHREVFPNAIHLQGHY----------------------------------------------------------------------------------------------------------------------------------------------------------------------------------------------------------------------------------------------------------------------------------------------------------------------------------------------------------------------------------------------------------------------------------------------------------------------------------------------------------------------------------------------------------------------------------------------
>Pb_Tek1435a
MFPPSPFFVSLPWPPSLSVQCSLFSVLTPPPSICSTGVLMAQLAQTKYSPYEWHNSNNKNFKSAETERACAERLQSESKRLTDETDEITRFTQEDVNKKLAQRLRQLTFWKDEVHSQLFAVDKEIETLLKHKAMLENSLEATEHPQSVTTSCLTYREGREGIDLVHDDVEINLLKEVEVIDGVRSVLVRTLEQAIEQVRRLRSAKYFLQKDVADKNTAIGIDNVCHHLNNADTDTHLYEGVTQELSSAVTPADWSSYSDANIKKAECEKQASVTLRSVITGVIEQTRNDLVTQCRNVDVSLNKRVQECTNAKDRLNSHLDKVSDVSLSLAVTPADWSSYSDANIKKAECEKQASVTLRSVITGVIEQTRNDLVTQCRNVDVSLNKRVQECTNAKDHLNSHLDKVEKEIDSMESNISKLKAAIEDKIPPLKVAHTRLANRSQRPNIELTRDPAHSQLVNEVQLIEDSIAKLEIQLEASESSLKGLIRNQIDLKEDIRIKTFSEQELDHALQLVECLLDEDHDEKTRHDLNELSQLLSSARNKADTSITFDSFAGAIEDEEQCSGYLQELEDCLNEVHAQISAELNKSESKDGESSTSPELHIPDKDRTEQYISSLERELLVCKTHERELVLDRADLVEKIRLIHGILEDKQRQVDRRNRVGELEVDRRNREGEVVDKRKSGGVSQSPSLYS-----------------------------------------------------------------------------------------------------------------------------------------------------------------------------------------------------------------------------------------------------------------------------------------------------------------------------------------
>Pb_Tek1435b
AMKYTIPSTKYTPEHTRYGMPQTGVTLPATRYTIHEWTGSNANQYLTSSTERTSSLNLRLESERLRCETADRTRRTQNDINSKLQDRIENITYWKTEVDRQLQKTDQEIANLMASKKQLEQAHVATQLPFEVATTCLKHREGRLSIDLVHDDVEVQLLKEVEMIENVQALLQQRIHESDRQLSELRHCKSNLEADLKDKCSSYGLDSRCAGLHNGSLGMTIHNNAVKIDPKSATPASYEAFSHDNITNAEKQRVSSCRQRELNEHTMHQTSNDLHKQAETVNESFRIRIQEMITAKTNLEENLNQTVLEISSMNENIAALREAIRLKDSPMRVSHMRLNTRSMRPNIELVRDPVQYGLVEEVGQITDSVEALSAKLNESIERLRNLERNKKALEEDIAVKTNSLNIDQSQCLRLRKTLEVEMIENVQALLQ------------------------------------------------------------------------------------------------------------------------------------------------------------------------------------------------------------------------------------------------------------------------------------------------------------------------------------------------------------------------------------------------------------------------------------------------------------------------------------------------------------------------------------------------------------------------------------------------------------
>Pb_Tek1435c
MSVRSNIAGVRAQAISPSGALVDDFQFDETCPGMLHVRNAPSPAATSSLAIADHIVDRATNLPRIREPAQMTSAYASVLPSYGSKRDPGKALLQVSVLPSYGSKRDPGKALLQVGVLPPLMGQREIPARLYYITTVSYWKQRLNTEHASICQEITNLNMSKQKTQQALAATELPTEVSTNCLKNREGREAIDLVQDLVDDELINELNLLSEIQRLMQTRLLDTDNRLRNLNDCKNNLELDIRDKEECLRLDEHCYKLNNGSSGLQQVSQASIYEGGSSTVDDHENFSQKNLEQSEIARVMSVLQRELNDFSINKSNDELQKQSELVGAMFRQRLKELTDAKTGLDNQLEKTNQEISSVEDSLHQLREALRSKDGPMKVATTRFAVRSKRPNVEQTRDFVHGGLMNEINEISSSQEALKNQIACAEETLHRLMKNKERLQQDIAIKKKSIQIDEQQCLRLRKTLNWRG------------------------------------------------------------------------------------------------------------------------------------------------------------------------------------------------------------------------------------------------------------------------------------------------------------------------------------------------------------------------------------------------------------------------------------------------------------------------------------------------------------------------------------------------------------------------
>Pb_Tek2
TSTSGDYKTGNGPTGSYLNKTSTVFAPNDWHNSNAIMSTTAVRQQNGSLEIRQAARQLRNDTDSLTNWGQHDNTTRLHDRMQDTTAWKEKLEQTITDTDVEIALLTNHKERCETALQNMNTPFEVAQENLSTRSIRVSIDLVDDEVSQELTREVEVINGIKEKLKQKVNEAFQQVCALQDAYNAMCDDLADKMHSLDVDQQCHGLTNQSANIGFHKNATRIAKDIVLPDAWDSHSNYNTQRANSEIRASTALREMINNTIEQTANDLEAQRLRTEYAFRKRIHEVQMAKDELEWQQRNTKREIDVLMDDIRGLKQAIADKNKPLEVAETRSENRTYRPRVELCRDAPHDGLIEEKNVLQKTVSNLVDKHNTADDALNQLKQTINRIDEDIAIKSDSLELDETCMTKRQKLLLVSHKV--------------------------------------------------------------------------------------------------------------------------------------------------------------------------------------------------------------------------------------------------------------------------------------------------------------------------------------------------------------------------------------------------------------------------------------------------------------------------------------------------------------------------------------------------------------------------------------------------------------------------
>Pc_Tek1
MEPAHQYSWQQWSAENHAKYINAEKQRSEAERLTKELERLCEETADITTHSQKEVNKKLEQRLDDIEFWKTELEQKLQDTKTEVENLLTYKTRLEKALKASQEPLEIAQLCLEHRKHRVGEEQVRDAVQGELLREVAGIQEVMSLLEKTLDQTTEQIRLCRSAKYYIEKDLKDKQTALAIDSHCSNLRSNTASADMLQGDQIAHVTSTTTVTDPNGWQTFSNNNIQKAERECHNGLNLRLLIDSMLKQTAKDMKAQCDSVNTAFGHRVAETKDAKERLEMHLAQINAQLSDMEFNITRLREAIVAKGAPLNLAHVRLGTRTQRPNVELCYDPVQSRLQVELGEIQMSVNRLQQKLEDAEAAQKALERTRLSLEADIEVKANTLYIDNVQCVGMRCRINVQKY-----------------------------------------------------------------------------------------------------------------------------------------------------------------------------------------------------------------------------------------------------------------------------------------------------------------------------------------------------------------------------------------------------------------------------------------------------------------------------------------------------------------------------------------------------------------------------------------------------------------------------------------
>Pc_Tek2
MSTRLEKPSMRFTVPDWHTANMTMVASGEQQRGKSRQCREEARQMQNEAENTSKWDQQENTTRLAQRVGDIEYWKNTLEKCLSDIDSEIASLSEAKHHTENALEAMAVPLDVALECLTLREGREGTDIVADGVEDQLNTEVQVIAQAKQQLQQRCREGFEKLIQLQEARQQVVLDLQDKSVAYIIDTQQHTLNESTPGISLKPDPVRVPKGSVVPPNWKNFSEQNCMRAEALMKASSKLREAIQITLNRTTIRLASQHSATNFAFRKRTHETERARDELAWQRGETEAEIERLERDVDRLDESMRDKRAPLKLAPXRRLVERTARPNMELCRRHVQYGLTAEVLSVEATITTLQRKLSDAKDVLHRLQSHLYSLTGDLGHKNAALQLDRQCVEIRKRLAPPARSATDANLLLTGLQAAAEGAGPRGTTHCNTRGTGIYDAMFNSAMGTMRETMGSAGGIGGVGGATMLRDAGTLSTLRPLPAAATVQSALPSGGDGSTLTGVVANKEERTVTFA-------------------------------------------------------------------------------------------------------------------------------------------------------------------------------------------------------------------------------------------------------------------------------------------------------------------------------------------------------------------------------------------------------------------------------------------------------------------------------------------------------------------------
>Pc_Tek35
MLARSTPAEWLNASLSIAAQASGMRNSAEKLRFETVRLIRDADEKTRMTQADAGQKLGNRISDISYWKSELLTESDKMVTEINVLSDFRRRLDKSLQEMNGPLEIAEECLRIREQRQNIDLVHDNAERELIREVNLAKECKEKMTIALDRIDAQMRLNRDSLQSLEFDTTDKQMALSLDELSYKLSNTSRGICFHPGVEQTRTDSDPQTWMQHSDSNIQHSQAERTKSAQLRKDLEAMWTMCINDMWSQFNKVNTSISERQREYEDARSRTQHNLSRVMTEMFDMEKNIDLLSKSIRDLQAPLQVAQTRLHTRAARPNVELCHDPPHQRLVYEIAEIQATVRELGNKLQDAEAAYQRLQEMKDCLQRDLEVKNNSVFVDREKCLGIRKAFPICHARLVAY-------------------------------------------------------------------------------------------------------------------------------------------------------------------------------------------------------------------------------------------------------------------------------------------------------------------------------------------------------------------------------------------------------------------------------------------------------------------------------------------------------------------------------------------------------------------------------------------------------------------------------------------
>Pc_Tek4
MDNDVTKKLVHRLQETDCWKSELQQTIQDLIAETGLLLEQKIRLERALATTEVPLHISTDCLKCREKRQATDDVQDNAELALIKEVEMINNVQDLLNNTIQETNIQIRNNRSAKQKLEMDWSDKSEALKIDVESGALSNSSTQARFKPGATAFQNMQSEPETWSSFSRDNVAHAEQERQASRRLRDVIENVLRDITRDLLNQADHVGVVFRERINEVHTSIVELTNQLQQVLTETVRQEKNIQELTQAIKDKEAPMKVAQTRLYNRTRRPGMDNCRDLAHYRTMGEVSSISESISALVEKLHSVEESLRRLTQMRMVLEKEIVAKQNSWFIDGEKCLSIRQHFPSADRLMGFN------------------------------------------------------------------------------------------------------------------------------------------------------------------------------------------------------------------------------------------------------------------------------------------------------------------------------------------------------------------------------------------------------------------------------------------------------------------------------------------------------------------------------------------------------------------------------------------------------------------------------------------------------------------------------------------
>Pcap_Tek4
VDIEFKPGAARFQEGQSSHEDWAQLSFKNLSNAENERLASSELRAIIDNILLDTAQDMREQANIVDVALGKRLREVHDSKMQLENHLHKVLDEIAKMEDNINDLKIAIRSQDAATKVAQTRMANRAKRRDIELCRDPAQYKLMEDNINDLKIAIRSQDAATKVAQTRMANRAKRRDIELCRDPAQYKLMEEVMELGSSQDTVANLLRKAEESLRNLMDTRMMLEKEIQIKNNSIIIDREKCITARFRYPSTIRLSGYQ-----------------------------------------------------------------------------------------------------------------------------------------------------------------------------------------------------------------------------------------------------------------------------------------------------------------------------------------------------------------------------------------------------------------------------------------------------------------------------------------------------------------------------------------------------------------------------------------------------------------------------------------------------------------------------------------------------------------------------------------------------------------------------------------
>Pd_Tek1
MAKLVQAPPKFTHPEWNVSNQMKYANAEAERSAAERLIEESKRLDDDTRAKTRKTQRDVNKKLDQRLDDIKYWETEVNDKLDELKVETDNLLAFRTRVEKALEGCREPLHIAQQCLINRQKRIGIDLVHDDAERELLKEVEVIQGSMALLERTREQATEQIRLNRKAKYNLEKDLADKFAALSIDGHNKELKNYSAELHFKDGVAKIDANSVTPQSWESFSNKNIEDAEKQRHNSVGLRTLMDGILQSTANDMNKQKESVDIALNRRIDETRDSKEKLEDHLSKVVKQIQEMEDNISRLTKAIEDKQNPMMLNQTRLENRSYRPNVELCSDAVQYRLVQEVTEIGVSVAQLQERLAQSQESLKGLVRRQLDLEEDIKVKANTLFIDETECMGMRKSISIQAY-----------------------------------------------------------------------------------------------------------------------------------------------------------------------------------------------------------------------------------------------------------------------------------------------------------------------------------------------------------------------------------------------------------------------------------------------------------------------------------------------------------------------------------------------------------------------------------------------------------------------------------------
>Pd_Tek2
MATYVKPGERHATSDWFTSNYTISTNAERQRVASDDVRQESRFLRNETDNKTKWDQLDNNTRLSDRVDNIRKWKDILERTLANLDREIADLSQSKDLLEQSLEDKNLPTEVNVENLVTREGRQNIDVVEDEVEDQLKKEQEVINGIKIQLQQKISESFEQICKLQEARQQVLADLQDKNIALGIDVDQYNLTEESSGISYKPDPLRVPKGSTTPQNWEDYSRYNKDRAEAEMQASKNLREAIHQTLQQTDNDLAAQKNATDYAIRKRMHEMKQAIDELKWQKEQTEEEIAELEEEIRRLGDAIRAKINPLKLAQTRLENRTYRPNVELCRDNVQYGLVDEVKQLEASKKALEEKLKQAQHALHGLEEKLHTINKDLQTKMNSLKLDEQAIASRQKLTSKRPQTSMERNMALTGVTREKSKILA--------------------------------------------------------------------------------------------------------------------------------------------------------------------------------------------------------------------------------------------------------------------------------------------------------------------------------------------------------------------------------------------------------------------------------------------------------------------------------------------------------------------------------------------------------------------------------------------------------------------
>Pd_Tek35A
MELMGATPTATYMTGPRVGGSATPTFLPSISTMQASYKPYDTYPAPAPLRRSLTTLPWRPSTQYASARVDHTIPVGKSMPEPLSERNRLTELDSIKVPPVFAAARNALYTRYTPNDWMASNQSNYMASDRVRSGSERVRLDTSRMVREADDKTRRTQSDVGKKLGERLGDITFWKTEVANEIDNMITEIDCLQRSKQVLEKALAETENPLHIAQECLYNREKRQGIDLVHDDVERELIKEVDTIKRCQEEMRRLVQDSNNQLSLNRAAQHELETDSRDKTGALRLDGQCHELRNTSRGITYHDGVERVDNSVSVPDTWAKFSNDNIQKSQSERAASRDNRNRIESLLNRCAEAMVNQWNAVNNAFTDRIRDYMDAKHKLQTHLSQVLQEIFDMEKNIELLKKCIQDKEAPMQVAQTRLATRTRRPNIELCRDPVQHRLVTEVYEINDTVEALKAKLREAENALQHLLRTKASLEQDLSVKNNSLFIDREKCMGMRKTFPMSPRVASY--------------------------------------------------------------------------------------------------------------------------------------------------------------------------------------------------------------------------------------------------------------------------------------------------------------------------------------------------------------------------------------------------------------------------------------------------------------------------------------------------------------------------------
>Pd_Tek35B
MYSPVHRARSVTPMSSDIKNLIPTIADHNVSNHMSHSQSFSGGFNPKNYYNSASGRMYSRYSPGDWENSNKSNFNLSERERSFAERLRGDVWRAVKSTDTRTRNRQSSNTKRLGNRVYDITFWKGELTTECRLMDTEIDNLKEHKRVLEKALSDTKGPLQTAEECLLQREKRQGIDNVVDDVEKHLSKEVDIIKRCQDKMKRLVEKSYIQLKMDRAAQHACDKDAKDKHHAQGLDDRMHQLRNSSNGLGFHPGIENVDNTLSIPESWIRFTQENIARSQKERELSERLRGEIDALLRACANEMWSNYNSVNNALNSRVQQTQDAKNKLQGHLARTANEIHDMEKAIGLLKKAIHDKELPMKLAQTRLEERTHRINVEICNDPVMKGLQKEVHEIRESVRYLKDKLRSAESALSRLMKTKATLEHDISVKENSLMIDSKYCLGMRKNMPMDPKIGPIFNMPSMAY---------------------------------------------------------------------------------------------------------------------------------------------------------------------------------------------------------------------------------------------------------------------------------------------------------------------------------------------------------------------------------------------------------------------------------------------------------------------------------------------------------------------------------------------------------------------------
>Pd_Tek4
MTTMLASREQPPEKPTAMPTQGSFQFEPTYTGNVGNDMGISTMGYRSAKYNPPEWHETNYAKYYQSFADRDNSERVRHDAKTTIKETDAITEQAQAESTKKLGERLKDINFWKFELNREIQDMISETDLLLAQKKRLENALRATEIPLHIATDNLNCRNRRQGVDLVQDDVELNLLKEVEVINNVQDLLKRTIKESDDQIKRNRDRKQELEMDWSDKKEADEIDTFAGALRNGHTCKQFFAGSAKVPEIQSTPESWAQFTHDNITRAEHERMASIQLRTLVDNVLQDTSRDMREQADAVDMAFQKRVEEMQDAKNKLEENLRKVCDNITATEHNIEDLKKAIKDKEDPMKVAQTRLHVRQFRPNVENCRDPAQYSLVNEVNLIAGSVDALMQKLNDAEHALKDLQDNRMSLEKEISIKKNSIFIDKDKCMTHRTRYPSTMKLQGYQ---------------------------------------------------------------------------------------------------------------------------------------------------------------------------------------------------------------------------------------------------------------------------------------------------------------------------------------------------------------------------------------------------------------------------------------------------------------------------------------------------------------------------------------------------------------------------------------------
>Pf_Tek1
MAKLVTGPTRFTHPEWTTSNLTHYANAESERAAAERLVEESKRLSDETEKRTEKTQRDVNKKFEQRITDIKYWKKELDDKLNELATEIDSLTAFKARVEKALEATAEPLHIARGCLANREKRQAIDLVHDDVQKELIKEVETIEGVQALLRRTLEQASEQIRLNRKAKYQLEKDLKDKFGALSIDEYCANLRNNSAGLNMKDGVAKIEANSVSPEDWQDFSDANILKAERERQSSVELRSLIDGILQQTSNDMRKQCNEVNVAFNKRISETKDTKSKLEDHLNRIVKQIKEIEENISRLQKSIADKELPMKLSQTRLDTRQSRPNVELCRDPVQYRLIEEVHEIESSVEQLQARLAQTQDSLKGLIRNQLSLEEDIGIKANTLFIDEVECMGMRKSINIQNF-----------------------------------------------------------------------------------------------------------------------------------------------------------------------------------------------------------------------------------------------------------------------------------------------------------------------------------------------------------------------------------------------------------------------------------------------------------------------------------------------------------------------------------------------------------------------------------------------------------------------------------------
>Pf_Tek2
MATQLRPITRHQPPDWFTSNYTISTNAERQRSASHQVRQESRFLRNETDNQTKWDQHSNNVRLADRVDNIRQWKEILEKTLADIDKEIADLSDAKELTEQALEAKNLPTDVAIECLTLREGRQSIDVVQDEAENQLHKEVEVIDGIKKALQQKISDAFEQLCLLQEARQQLQADLQDKNIALGIDVDQYNLTDRSPNISFKPDPLRVPKGSTTPQQWEDFSRYNKERAEAEMKSSTRLREAIHHTLQQCDNDLEAQRLATEYAYRKRIHEFERAKDELEWQKKNTEEEIAELENDIRGLEEKIRAKDAPMKLAQTRLENRTYRPNVELCRDAPQYGLTDEVKQLEATKRALQEKLKQAQHALDGLEQNLHRINDDLAQKINSLNLDNKCMDVRKKLQIRPQTKLERNLTLTGIERERSHVLA---------------------------------------------------------------------------------------------------------------------------------------------------------------------------------------------------------------------------------------------------------------------------------------------------------------------------------------------------------------------------------------------------------------------------------------------------------------------------------------------------------------------------------------------------------------------------------------------------------------------
>Pf_Tek35A
MEYLGHTQTATYMTGPRLGGSNPQTFLPSISTMQSSYKTYDTYPAPSPLRRSLTTLPWRPSTYYQTARVNPSSAVTRSVPEPFSAKNQLSELDNVKVPPVFAAARNALYTRYTPNDWMSSNQGNYLASDRVRSNAERLRFDTVRLCRETDDKTKRTQSDVGKRLGERLGDIQFWKTEVNHETDSMITEINALQEAKRVLEKALAETENPLHISQECLYHQVDFYYSVLKKAQEVDIIKRCQEKMRNTVERANVQLGLCRAAQHELEMDSADKFVAQSLDQQCHQLRNNSRGIAFHNGVHHVDRTLNRAAQHELERDSADKFVAQSLDENCHGLRNTSRGISFHNGVHRIDRTVSVPETWAKFSNDNIQRSQSERAASKQMRNEIESVLNSCANEMWQEWNSVNVALSQRIQESTDARNRLQTHLSKVLQEIFDMEKNIELLKKAIQDKEAPMQVAQTRLDTRIRRPNVELCRDPVQHRLVEEVGEITETVDSLQNKLRMAENALQELLRTKASLEQDLSVKNNSIFIDREKCLGMRKTFPMSPRVVSL---------------------------------------------------------------------------------------------------------------------------------------------------------------------------------------------------------------------------------------------------------------------------------------------------------------------------------------------------------------------------------------------------------------------------------------------------------------------------------------
>Pf_Tek35B
MSRLGYNDYNVLRSRSVTPLTPEMSKILPYVTDKTISRHLGYAGRSLDMGHAKSYYNPARNAVYSRYSTNDWGMSNSMNFSLSDKERSFAERLRADAWRAVKETDARTRNRQNDITKKLEEYRRTLEKALADTANPLHIAEECLMHREKRQGIDLVHDDVERHLIREVDIVKKCQVKMKKVLDKAYVQLKMNRAAQHALEIDAKDKHHAQGLDDRMQQLRNASAGIGYHPGIENIDNTITIPDSWVRYTQENIARSQKERAASERLRGEIDSTLRACANELWNQFNSVNNSFNTRVRETTDARNKLQAHLQRTMQEIFDMEKNIELLRKAIQDKEQPMKVAQTRLDERTRRINVELCNDPVMKSLQREVSEIRESVRILKERLKASELSLARLMKTKATLEHDISVKDNTLKIDTSYCMGMRKGFPMDPKVGPVFQMPTC---------------------------------------------------------------------------------------------------------------------------------------------------------------------------------------------------------------------------------------------------------------------------------------------------------------------------------------------------------------------------------------------------------------------------------------------------------------------------------------------------------------------------------------------------------------------------------------------------
>Pf_Tek4
MASATLISREQPPEKPTVAVENTSGGSRNADMEITYNANTGNDMGISTMGFRASKYNPSEWHDSNYSKYYQSFVDRDSAERIRHESKRTANETEATTNKTQAEVTKKLGERIQDINFWKFELEREIQDVISETDLLLAQKKRLENGLRATEIPLHIATDNLNCRQRRMNVDLVQDAVELSLLKEVEIINNVQDLLKRTIAQSDKQIKLNREAKQNLEMDWSDKKEALEIDTKSGALRNHHTDKQFHSGAAKFEEIQSTPESWAQFTHDNIVRGEHERMASIQLRQLIDNILEDTSRDMREQCDTVDVNFQKRLEEMEDSKTKMEENLHKVCDEIAQMEKNIDMLRKAIRDKENPMKVSQTRLDNRTYRPGVELCRDPVQYKLVGEVNEICQSIDALTEQLNNAENSRKDLQDNRMTLEKEIQCKKNSIFIDRDKCVTVRTRYPTTLKLQGYQ---------------------------------------------------------------------------------------------------------------------------------------------------------------------------------------------------------------------------------------------------------------------------------------------------------------------------------------------------------------------------------------------------------------------------------------------------------------------------------------------------------------------------------------------------------------------------------------
>Phc_Tek1
MSRANVRNFSGRAVLALPPPPERFTYDEWQQQTTQKFRAADDQALLSDRILEESARVIDNINEKLDKNKEVTELKMKERVGDIEFLRNEVERSRTVIQVELEALNAFKERIRDALNSIKNIGKTRTQRCCILRENRLGIDLVQDNVEVELRKEIKTIGSSEMILQRTLEQVDEIMRELRAALFLLDRDLEDKLKVLNIERDCLNLKTTDLNLSTYHGTRPLNVSNVAFHEWQRYTDDMILKGFKNVNTARNFRNVVDRVLKDVVEDLRNQYNAVNEAFSQRIEEQKEMKVKFEKQLFEETGQVNDMKNHIIQLKKSIEDKSGFLALAQTRLKKRQERPGVELVKDRVEMALICEVSDIENSISKLQKSLVEAEKSLRCLLETQLHLEEEINIKNNSIKIDEVDCLTIRENIIYELF---------------------------------------------------------------------------------------------------------------------------------------------------------------------------------------------------------------------------------------------------------------------------------------------------------------------------------------------------------------------------------------------------------------------------------------------------------------------------------------------------------------------------------------------------------------------------------------------------------------------------
>Phc_Tek2a
MSYTISMAEKPIPHISEADWKAKIWNMKAVGQTKAENSYELRNDVRQTRNEAVIIRRWTNYHNNLKISDRLTEIRRWMNKLGGALQNLKLQSELLMADKFETEKEIEKYCCCLNTISECRFLRDSKNKLNLVNDNVGQELQSEIESLESTKKYLSEKCFSAWEQNNRITSLIYTLENDIADKGEALEIDLNVLKLDSTSASATYKPDVLRLPDKVLPIEVWLERAQANCTSADNECLTATKMRESLSLARERSRMDYLAQYEATNYALRKRSYETLRLKTELEYQKKNILDEMEKLSKELERLKMCKEETINYLKCAESRLESRNQRPANEATRDDAQIGLHEEVVKLRQTIEDLDAKIAKIKSTYNQMESYILELETEIKYQEQSIKLDDQALSIHESILQMIPISQIDKTIELFNMSKELPPEQPVVL-------------------------------------------------------------------------------------------------------------------------------------------------------------------------------------------------------------------------------------------------------------------------------------------------------------------------------------------------------------------------------------------------------------------------------------------------------------------------------------------------------------------------------------------------------------------------------------------------------------
>Phc_Tek2b
MYFPSLKPLMKERTIEKWREHVRKIRNLLEGKDSDCRDLRNASRKIRYDLEVSKKWETYYNNLKLHDRKIEIELLIEYAETILPKIANEKKLIEDEKFQTETFLQKCDKWLTICIEGLNCLDKKLENEITRDDDATNEIKNEIELLENIKKRLKEDCILAWETLSSLEDVETKVSLNLEFKKDVLAIEERCLAIEKMDTGVSFKVEPTKGPDKMISIEDWTKVVYGLVEKGLAEIQKSRKLRERMSSTRGVSLNEYTIQFDKTDYEMRKRIYEINREKNESQYQCMKVEDLIKVTSAEIVRLEKFLIDVKNDLKCAETRCSDRYFRPSLEATADPPFHGLNKEVVNLKKNIETIESHLDALKTFRTKLETDYHKLQLECDAKNKSLQVQVQALDIRIAERYDPKKIYAYNPDALLSKMITQLPPPSHLYSYKF----------------------------------------------------------------------------------------------------------------------------------------------------------------------------------------------------------------------------------------------------------------------------------------------------------------------------------------------------------------------------------------------------------------------------------------------------------------------------------------------------------------------------------------------------------------------------------------------------------
>Phc_Tek35
MQNWSTVGVEPCMEQTMGPGVPPRVGQFHQTPKNHPWRPTLGYENVEVTPLPMQPVTNSLLDTCYTPTGMATEPLRFPNLVTGFDRNPANAARAALYTRYTPYEWTQNNISQYNEADSNRNFSEKARADACRVMREADELANSAQREVGRRIGERINDLTFWTSELQNELEKMVQESKLLQDSRRVLEKTIQDLEAPLHIAQECLYHRENRTGVDLVHDEVEQSLLREINLIKKCQAELHCLFKKLKDQLRNNRASQHELERDLRMKEQAMGIDNLAHSLNNFSRGINYYGGIENYDNTITTPETWIEFSNQNIQKSQAERAKSAQIRTDTDNIINAHANDCWNAWTSTNAALERRANEMLDAKQKLQMHLHKIQREIFDVEKNIEMLRKSIQDKSLPLKVAQTRLEARAHRQEIELCRDPAQNRLVIEIKDIQDSIEKLHLKLQEAEAQHQQLLKTRSNLESELANKVNSLFIDREKCLGMRRSYPITATIKY---------------------------------------------------------------------------------------------------------------------------------------------------------------------------------------------------------------------------------------------------------------------------------------------------------------------------------------------------------------------------------------------------------------------------------------------------------------------------------------------------------------------------------------------
>Phc_Tek4
MGCHCNVQEIECTHHAEEPKKKIYPDNVPYLPLPGDKYGNSAPKENPQDQSGPWATGKVSWNPSAGITGVRPIVDRYTITRYSMKDWRKKNQDELDKAFFTTKLKSDVKCTMDSIIEATDKHQSDNFFYLEDRFKEVRDSKDDIETLVKDFREEIVLLTETKIKLKYSLPALKIPESIAGECIDRRTTRIEPDLVKDEVEIELVKELSMVNSVRELYEDLIKNLEKQIKSNKAIKDQLELAWSDKKETCEIETVNIGIKNNTPTIGYHGGAIRFPGTQSTPESWAIYNATLITMAKDELTKSRDLRKTAEENIIEECVRNLRKQADIVHNALLKRIEEMDQCRQMFENELRDVLRQISETESLYDGLLKLQRQLEHNTKVVETRLNNRLKRPRAENCKDVPELELFEEAEHINDYKKRLKQQIYDVDKTVSKLYETRSNLEYVILTKRKSLYVDQQRCLAYRERYPSADTLAGGNA---------------------------------------------------------------------------------------------------------------------------------------------------------------------------------------------------------------------------------------------------------------------------------------------------------------------------------------------------------------------------------------------------------------------------------------------------------------------------------------------------------------------------------------------------------------
>Pm_Tek1
MTDTQFGVRHVIGAPVATTRLAEQNIVCVPPRGAKFTLEEWKMSNEQRCRNTEDQQQLADRILGESERIREETAERAAIMKATTDRRIEERIGDVEFIKKELEIQRKEICLELEALSMYKTRLQDCLASLQTNALTICRKCLILRDGRIGIDLVVDDVEHALQQEITAILGGQSLLKRTLEQLNEQMRRLRSTRYLLDRDLQYKQGAIDSDRGSLSLKPTDLCLSVYEGYANLDPASISAEEYNAVSNKNIQQAAREVTSARPIRVFIDTLLNQVIDDLWTAFNKCNHEFNERIKQTKIAKEKLEDMHRETTEKISKMQNNILQLQKALSDKEGNVGLAHTRLGRRAQRISAELVRDPPGQSLYYECEMLRYSVEQLQQMLQEATASLRYLLQTQIQLEEDINVKMNTLKIDEVDCMTLRATMDYHAY---------------------------------------------------------------------------------------------------------------------------------------------------------------------------------------------------------------------------------------------------------------------------------------------------------------------------------------------------------------------------------------------------------------------------------------------------------------------------------------------------------------------------------------------------------------------------------------------------------------
>Pm_Tek2a
MQSVVTYEKPLPHLSLADWDARLYGLQVTADTRRADAFDLRHSARQLRNETKIKTDWDIYHNNNRLRARVYEIEQWKSTLQELLDRLDREMNALKEEKASTERELEQLNVPLLICSECLSNRDGRRSTELTYDLADTELKKELCVTESNKKLLTDRCQSAWEKINKLEVIKFKLQLDLNDKNEALQIDKDMLNLDKDCANITYKSDPLKTPKRMITYEQWLEKCEATKKMAEDGLQDTLSLRESLFVARERARNALRAQTDVTNYMMRKRIYDTQRARNELEWQKMKMEENMDKLAAELKIMGEQFSDKINALKVAETRLETRGYRPGIELAADEADIGLKEEVQNLKETIRQLQEKLDCAKATYNALEAASIKIALDLADKEHSLETDIRALEMRSALEPKRLQGTEKNLVLARVSDEVPKTEM------------------------------------------------------------------------------------------------------------------------------------------------------------------------------------------------------------------------------------------------------------------------------------------------------------------------------------------------------------------------------------------------------------------------------------------------------------------------------------------------------------------------------------------------------------------------------------------------------------------
>Pm_Tek2b
MNSSIPVFEKPHPKITVLDWTRNIQRLQNEARVRRFESYELRQRANQLRNETSVTTYWDNYMNNELLRDRIFEVQSWREKQRFTRECVRDEVRALREEKNSTELLLEYLQVPLMVVSQCLTNRDQRVPPELTTDQLGEELRKELHIIENSKRVLTDVCHMGWEKIKELQNVFCRLDREIQNKDETLQLEYNVKDLNRECSNISYQLDPTRIPAESMSEESYVNCIENTIKIANQLMTESKELRETMYKSREQAKNQMYAQSQEVEMFMRRRVYDIQRARNEMEWQKTKLETNLQKVDREIECLRAAVADKINPTKLVETRLEMRTRRPVLERVQDKPMRGLIEEYERIHTSSSLLEKKLEDALATYHGMYNHYQRVIKDLENKNQALETDRQLIEIRKPLHGPNETEFKRNIGYCHLADELVPE-------------------------------------------------------------------------------------------------------------------------------------------------------------------------------------------------------------------------------------------------------------------------------------------------------------------------------------------------------------------------------------------------------------------------------------------------------------------------------------------------------------------------------------------------------------------------------------------------------------------
>Pm_Tek3
MAKEVSMCTQLQQWSPVKPTGSTPSVPPQVGYCFHTPKKHPWRPIMGYEEIEVTPMPSQPITNTMVDPCYTSEGMAAEPLRFPNLVTGFDRSPEHAARAALYTRYTQHEWNQNSIRNYNESDAKRNFSERVRNDIMRMLRETDEIGAQGQRDSGRKIGERITDTTFWRNEVAIEMERLVATCERLTDTRRQLERAVAGIEGPLHIVQECLYHREKRQGLEQVHDTVEQSLLKEVAILRECQDKFRNMLEKVRQQAKNCRATQHELESDMRNKEYALGIDNMCHQLNNFSKGLQFYAGIERYDPTVCDAQRWAAASAATLQRSQSERAKAVQMLSDTDNLINVSATEIWDQWSNTNSAFTRRIAETIEIKNKLQLHLHKVQNEIFDIEKTLELLNKAIEDKLQPMKVAHSRLQARTNRPHLEKCRDYAQTRLVKEVCDLQETMEQLRSKIATAEGTHQTLLGVRASLEADLRNKAATLFIDRDQCMGLRRGYPVTAAIKA----------------------------------------------------------------------------------------------------------------------------------------------------------------------------------------------------------------------------------------------------------------------------------------------------------------------------------------------------------------------------------------------------------------------------------------------------------------------------------------------------------------------------------------
>Pm_Tek4
MGSKIEYVDSSHLYATNYVRNSKAIGVLWAIFTICYAIISVVAFVTPEWIGDLETEYPRKFGLWQICRADEAVEDCKGRLDDFFSINGLVFKIATVLVGLAVALALFTICAMLLFFFCQSTTVFHICGWLQLLSDMETLTTFPEKNKCPKVCTDIGAFKKAEKSPEQVKEEIKEAEDAKAKAAEDQKGGADEGKETEQLEPKPGAEHYFEIKPGPDGKVDWTPLAGMTGTRPKVNKYSISRYSLNEWRHHNESVLDPSVITESNIIDYNAKTAMMQAFGTVDKQQNDNNERLKQKAKDLYRWKVEVERACKAITEEVELLEIERQRLKGASRVLMLPESISRECLDLRSNRYEPDLVSDLAEQELIKEMNLVSEVRATLKSTLEKIEEQMLINKAAKHRIEYDWCDKSMAYDTETLNIGLNTKTNTILFKPGSTRFGEFSAPLEYWEYFCRENVQNCEAARQKSADLRGSLNAILVNGGRKLRTQADKTDIILAETVAITQELCTKLEETLRNTLQKIADMESLIGELQNSIRKMDAAMKLAQTRLDNRNTFRCHGESVRDQPHLGLIEEVKKIHETVTSLLGQLKKAEKVRKELCEKRIALEKDIASKRKTLNIDRDRCGMVRSHYPSALELAGY-----------------------------------------------------------------------------------------------------------------------------------------------------------------------------------------------------------------------------------------------------------------------------------------------------------------------------------------------------------------------------------------------
>Pm_Tek4b
MSFNTNMTCPDICPTSGTDRLPESKSENSNQDGVPTSVCSPYRPGCIQPPEPKVYPPNAPPRYLPQPTDTTSGDFLGMGSIDPWAAGHLDWTPQSGITGVRPVVDKYSMTRYSTRDWRLNNESVLTPRSVDKAKLFETNTKKQLAETFEEMDKKLNNSNNELDKRIKECEDWKAKVEKTLEAITDEINILDENRARLKGACRILMLPEAISRECLELRTQRYEPDLVRDDAEQELMREVAIVGEIRRVFMNTLAKVEEQMAMNKAAKATIETDWNDKVVCLKLDKENFNWTVDSNLILYHPAVVRWPENACTLEYWKHYCAESIRNCEEVRKKSEDLRGDLMTAIIKGSQDMKLQADRTNAAFGETIAATEGMCEHLEENLKNNLQTIADLESLIANLVATLSNMNDRNKLVTSRLQARNYDRCNVENCRDNAQYALMAEAKYVKEASQKFSNKLREAESVRADLMIYRGILEKEIACKRKSLYIDKDRCSRIRAHMPTPEEFAAG---------------------------------------------------------------------------------------------------------------------------------------------------------------------------------------------------------------------------------------------------------------------------------------------------------------------------------------------------------------------------------------------------------------------------------------------------------------------------------------------------------------------------------
>Pm_Tek4c
MAAIQNGDYLSFSDNNTELKTIQYWQKHNQDVLKGDIIVETDRNTAITKNCILKVNQTSCNDFNDSTDQLKHRARHINYWKTELERALRDIDEEITVLEALRQQLKNGMDTLKIPEYITEECLNIRRNRMESDAIYDEPQDALFNEAVLIENVKRIHNDALREIENQMRLNLAAKNALERDWSNKHLAFKYETSNSELTTKSVNVKETSGATKLSEGQSDVKSWEHFTQSGLEQFKSAIDKSKQLRIKVDAILINTARDLRTQDIKVNKALSDRIARTEQVKTELENQLKLTLAKITETENILETLHEEVLKVSQRIQVAQTRLNTKHIRPNVENCREGSLFGLIDEVKDLNDSMTLLQNRIMETQKLRAHLIHERSKIENEIIIKKKSLYIDNERCLFTRSYYQSAEKLCGF------------------------------------------------------------------------------------------------------------------------------------------------------------------------------------------------------------------------------------------------------------------------------------------------------------------------------------------------------------------------------------------------------------------------------------------------------------------------------------------------------------------------------------------------------------------------------------------------------------------------------
>Pt_Tek1
GFPHSKFLQHSDHDWKFNNLFQYNLADGDCTKSEAVVAESQRLCRETSERTEKQKTQVERKFDERIADVDHWRQEGNRCCAKLQEALDKLAHLKLRLTQASDACRDPILACKKTTMERDKRLGTDMVQDKPQQEIQKYLLYLEEVVGVFEKTIQEIEDQMISDRAAKQRLLRDVADKQAALEIDAHASSCNTITKDFKFDPHLMNPEKSAVTMAEWERNTRHNIEKAEQAVKNSRTIYPRVEEMLERTYVGLTKQRLRVLNSLGDRIRETATAQKNLEERLSRIQKQVLEVEDTLRKLEQSMDRKIPSMELASSRMEGRRRRPRSELCHDDVDAELEEEVRQLSLSVHQLRGQSGQAKEMLRKLEQTRLALQKEVEVKKNTQYIDNEHCINTFANITHIKH------------------------------------------------------------------------------------------------------------------------------------------------------------------------------------------------------------------------------------------------------------------------------------------------------------------------------------------------------------------------------------------------------------------------------------------------------------------------------------------------------------------------------------------------------------------------------------------------------------------------------------------
>Pt_Tek2
HFQEKPSPHFTPGDWHSYNKNLDTVTRNVAITGNNVRQEAAQCRNSVNNTMAWKLRDTNNKLADRINDVEQWFHNLDRSLKEVQDAVDQLAEAKQEVEISMGESLPLLETTKEAISLRDRRRDIDLVEDEVYYELRKEKDLIQNINNSLSEVAKHDWDHLIELKEQRDQLEADLNDKELAMKIDRFQLSLTPTSTVISFKPDACSAGQCPVSLETWLQNCLDKRRKAEDAVAKATRATNDSWNLVRKSKEDIRQQRENTQFALRKRRHETLQARDKLAAQRKDLKDEIDRLDKEMLTIEQDINTSRGNLKLVQTRLEYRKARPGVELVRDQPTFGLEGELRHVVESREYLAQRLRDVKNMLNRTQHHLHEIEDDLQRKERSLAIEM-TTLDLHERPAKSPY------------------------------------------------------------------------------------------------------------------------------------------------------------------------------------------------------------------------------------------------------------------------------------------------------------------------------------------------------------------------------------------------------------------------------------------------------------------------------------------------------------------------------------------------------------------------------------------------------------------------------------------
>Pt_Tek4
-MNPSTPQILSIDEWYKNNQRRFNQSDVTRAEWFRINQQSKQLAKEKKILTDTLQDAVTKKIADRAKDIFDCQKDLEKTIEDLTVEIKKLHMEKKRLENSLNESQLSLIVAQESLDLRDQRISSDLVHDKVQDELHREIEIIQMYQDLTKMIIGEIENQIKRDQQSKVELERDWSDKWEAYNIDTICAHMNNTSSQIAFYTGPQKIPNKWSSPQEWIEFTRHRLFYARDEIRTSGILRDKINSHLMNGFRDLRHQADMVESALARRVNETADSLYRLKKHLEIIMGDIAEAEKLITFLKKQILEKEAPLKKVQTRLHLRNERPNVELCEDKAHLGLITESRELAATIQSLQEQLARAEASLSNLQETRRDLEREIAIKENSMTVDKGRVQGVRKKFPAQHK------------------------------------------------------------------------------------------------------------------------------------------------------------------------------------------------------------------------------------------------------------------------------------------------------------------------------------------------------------------------------------------------------------------------------------------------------------------------------------------------------------------------------------------------------------------------------------------------------------------------------------------
>Pv_Tek1
MAQMVKPPPRFTHEEWTYSNNHKYRSAERERQGAERLENESDRLIDETEKRTDKTKADVNKKLDQRLNDINYWNDELDGKLKGLKEETDRLVEYNKRVGKALEAVNDPLHIAQQSIMNREGRIKIDLVHDDVQKELLKEVEVCQGVQALLQKALEQSKEQIRLNKKATYQLEQDMKNKAHAKSIDEYCAELKTNSHNIGFAPDVANIDPNSVTPEQWQDFSDNNIINAEKQRQNSQNMRSIIDGLLQQTANDMRQQCNAVNLAFSRRISETKDTKGKLEEHLKNVLQEISNMEDNIKNLELAIEDKIAPLKLAETRLHVRKDRQDVELCRDPVQYRLIEEVGEINMDINQLNNRLADSKESLKGLIRRQLDVEEDIQVKANTLFIDEVQCMGMRESISLPTF-----------------------------------------------------------------------------------------------------------------------------------------------------------------------------------------------------------------------------------------------------------------------------------------------------------------------------------------------------------------------------------------------------------------------------------------------------------------------------------------------------------------------------------------------------------------------------------------------------------------------------------------
>Pv_Tek2
MASEIKPATKYQPSDWFTNAFAISTNSERQQNASHQIRQEARFLRNETDNKTKWDQYDNNVRLSDRVDVIRKWKEILDKTLADLDAEIQELHVSKENTEQALDAKNLQTDVINENLTLRDGRRSIDNVEDEPEHQLLKEQELIAKVKKNLQQKIDESFEQLCLLQEARQQVIADLQDKNIALGIDIDQYNLNELSPNISYKPDSTRVPPGSTTPQQWEDFSRYNVDRAKAEMGSSQRLREATHLTLHKCDNDLEAQRLASDYALRKRIHEAERAKDELLWQKQNTEKEIEDMEKDIRGLHEAIRAKIPPSKLAQTRLENRTARPGVELCRDAPQYGLTDEVKQLDTTKHALEEKLRQSRHALDGLMKQLDRINADIACKDNSLMLDNRCVDVRNRLTARPITQSNGNLLTTGITRERSKVIG---------------------------------------------------------------------------------------------------------------------------------------------------------------------------------------------------------------------------------------------------------------------------------------------------------------------------------------------------------------------------------------------------------------------------------------------------------------------------------------------------------------------------------------------------------------------------------------------------------------------
>Pv_Tek35A1
MEYLGHTQTATYMTAPRPNSSAFLPSLANSQVPGKTYDTFPAPSPLRRSLTTLPWRPATYYQTARINPSTALMQSQTAPLSARNALSELEGIKVPPVFSAARNALYTRYTPNDWMNSNLGNYTASDRVRSNAERVRFDTVRLCRETDDKTRRTQEDVGKKLGDRIVDINFWKKELEHETDKMIDEIGKLNENKRVAEKALAETENPLHIAQECLYNREKRQGIDLVHDNVEKELLQEVDNIKMCQDKMRRIIDKANAQLSLMRAAEHELEVDSSMKRNAVEVDNKAFSLNNASGGKQFHTNVETVDQHISVPETWAKFSNDNIQRSQSERQASTDCRNEIENTLNQCANDMWKHWNNVNTALTQRTQETTDARNKLQAHLGRVLQEIFDMEKNIEYLKKTINDKENPMKVAQSRLDIRLNRPNMELCRDPAQHRLVEEVHEIRETVEQLQHRLREAENSLQHLLRTKAALEQDLAVKNNSLFIDREKCQGLRKTFPMTPRIATSIH---------------------------------------------------------------------------------------------------------------------------------------------------------------------------------------------------------------------------------------------------------------------------------------------------------------------------------------------------------------------------------------------------------------------------------------------------------------------------------------------------------------------------------
>Pv_Tek35A2
MEFLGHTQTAAYTTGPRTNSASFLPTVGPLHTSASYQMRRSLTALPWRPATYFQSARQAPSQSLMQSQMPMSARTTMAEMNGIKVPPVFSAARNTLYTRFTPNDWMNQNLSNYTSSDRVRSNSERVRYETIRVTRDTDDKTRKSQNEAGKHLGERLVDINYWKTCLKHETDNIINEIAQLIEVRRMAEKALAETANPLHVAQECLYNREKRQTIDLVHDDVEKDLLKEIDTIKNCQDRIRRVIDKANAQVSVNRHIQHQLENDLADKHAAEQMDSVCFSMTNSSAGIAYHNGVEMGDSTLSVPNTWAKFSNDNIQRSQAERSVSKSIRHEIEHVLNACSNDMYRHWNQVNSALASRTTEIAEARNRLQEHLSKVLQEIFDMEHNINYLKRCLAEKEAPMQVAQSRLETRNRRPNIELCRDPAQHRLVSEVYEIRDSIESLHAKLRESENILQHLLRQRSVLESELSVKNNSLFIDREKCMSLRKTFLMTPRVASY--------------------------------------------------------------------------------------------------------------------------------------------------------------------------------------------------------------------------------------------------------------------------------------------------------------------------------------------------------------------------------------------------------------------------------------------------------------------------------------------------------------------------------------------
>Pv_Tek35B1
MTTYYASSPIVRTRSATPGVNEFTSFPLISDRTVTKPLSRSYSHIPEVSHAKAVYNPARQTLYARFTPNDWSASNLANFSLSDKERSHAERLRADVWRAVKVTDQRTRVRQSDATKRLGERVHDIGFWRVELDKEARFNAAETDLLHEHLRVLEAAFAHTERPLHIAEECLMHREKRIGIDQVHDEVERQLVKEVDTIKKCQSRMKKLIEKTHIQLKLNRAAMHELDKDIKDKTHAHVVDDRMFQLKNSSAGIGYYPGVEMVDNTISIPDSWARFSQENIARSQKCRAASERLRGEIDQTLRVCANEMWSQFNHVNNAFNTRIQESTDARNKLQAHLQRTMQEIFDVEKAIELLRKAIADKEAPMKVSQTRLDERTRRLHVELCNDPVMKTLQREVYEIRESIRALKDRLRLAESSLARLVKTKSILENDIAVKENSLHIDSKLCMGMRKSFPMNPRVGPIFNMPVGTM----------------------------------------------------------------------------------------------------------------------------------------------------------------------------------------------------------------------------------------------------------------------------------------------------------------------------------------------------------------------------------------------------------------------------------------------------------------------------------------------------------------------------------------------------------------------
>Pv_Tek35B2
MAATAYYASSPVVRTRSATPMSYEMSRGLPHIADRTVQKQLSRSYSIPEVSHARAVYNPARHAVYARFTPSDWFSSNVANFQQSDKERSQAERLRADVFRTVQITDQRTRVRQSDATKRLGERVHDIDFWKIELDKEARYNLAEQEELEEYLRLLQSAFGHTAKPLQISEECLMHREKRVGIDQVHDDVEKQLVKEVDVIKRCQERMLKLIEKSHIQIRLSRAAQHELEKDAKDKSHAHVLDDRMYQLKNSSAGIGYYPGIELTDNTISIPDSWARFSQENIARSQKCRAASEKLRGDIDQTLRVCANEMWSQFNNVNNSFNSRIQETIDARNKLQSHLQRTMQELFDVEKVIDLLRKAIADKESPMKVAQTRLEERTRRLHVELCNDPVMKTLQREVYEIRESIRALKDRLRMAESAHARLMRTKARLENDIGVKENSLQIDQKMCMGMRKAFPMDPKVGPIFNMPLTY---------------------------------------------------------------------------------------------------------------------------------------------------------------------------------------------------------------------------------------------------------------------------------------------------------------------------------------------------------------------------------------------------------------------------------------------------------------------------------------------------------------------------------------------------------------------
>Pv_Tek4
MASAEVLSPGTGNLPASIYQGNSGNDLGVSTIGYRSQKFNPAEWHENNYSKYYQSFVDRDNSEKIRQIANAVIKETDATTDKNQKEATKKILERKHDVVFWIGELNREIKDIISETDMLVSQKKRLDNALLATEIPLHIATDNLNCRDRRYGCDKVEDEVELSLIKEVDIINKVQSLLKKTIEQADKQIAANRAAKEQLELDWSDKKEADELEASCAILHNGDTNKQFFAGVAKFQEIQSTPESWAQHSHDNIVRAENERMASLQLRTLIDNVLVDTSRDMRQQADIVEVAFRKRIDELITAKIQLEDNLKKTCVEISNMEMNIEALKAAIKAKDDPLKVAQTRLHHRTFRPNVELCRDPPQYKLIGEVVDLTQSLDALNQQLNMSENSLKDMMDTRMALEKEIQMKKQSIFIDQDKCVPHRSRYPTTLKLQGYNN-------------------------------------------------------------------------------------------------------------------------------------------------------------------------------------------------------------------------------------------------------------------------------------------------------------------------------------------------------------------------------------------------------------------------------------------------------------------------------------------------------------------------------------------------------------------------------------------------------
>Px_Tek1
MTETQFGVRHVIGAPVATTRLAEQNIVCIPPRSAKFTLEEWKMSNEQRCRNTEDQQQLADRILGESERIREETAERAAIMKATTDRRIEERIGDVEFIKKELEIQRKEICLELEALSMYKTRLQDCLASLQINALTICRKCLILRDGRIGIDLVVDDVEHALQQEITAILGGQSLLKRTLEQLNEQMRRLRSTRYLLDRDLQYKQGAIDSDRGSLSLKPTDLCLSVYEGYANLDPASISAEEYNAVSNKNIQQAAREVTSARPIRVFIDTLLNQVIDDLWTAFNKCNHEFNERIKQTKIAKEKLEDMHRETTEKISKMQNNILQLQKALSDKEGNVGLAHTRLGRRAQRISAELVRDPPGQSLYYECEMLRYSVEQLQQMLQEATASLRYLLQTQLQLEEDINVKMNTLKIDEVDCMTLRATMDYHAY---------------------------------------------------------------------------------------------------------------------------------------------------------------------------------------------------------------------------------------------------------------------------------------------------------------------------------------------------------------------------------------------------------------------------------------------------------------------------------------------------------------------------------------------------------------------------------------------------------------
>Px_Tek2a
MQSVVTYEKPLPHLSLPDWDARLYGLQVTADTRRADAFDLRHSARQLRNETRIKTDWDIYHNNNRLRARVYEIEQWKSTLQELLDRLDREMNALKEEKASTERELEQLNVPLLICSECLSNRDGRRSTELTYDLADTELKKELCVTESNKKLLTDRCQSAWEKINKLEVIKFKLQLDLNDKNEALQIDKDMLNLDKECANITYKSDPLKTPKRMITNEQWLEKCEATKKMAEDGLQDTLSLRESLFVARERARNALRAQTDVTNYMMRKRIYDTQRARNELEWQKMKMEENMDKLAAELKIMGEQFSDKINALKVAETRLETRGYRPGIELAADEADIGLKEEVQNLKETIRQLQEKLDCAKATYNALEAASIKIALDLADKEHSLETDIRALEMRSALEPKRLQGTEKNLVLARVSDEVPKTEM------------------------------------------------------------------------------------------------------------------------------------------------------------------------------------------------------------------------------------------------------------------------------------------------------------------------------------------------------------------------------------------------------------------------------------------------------------------------------------------------------------------------------------------------------------------------------------------------------------------
>Px_Tek2b
MDASIPVFEKPHPKVTVLDWTRNIQRLQNEARVRRFESYELRQRANQLRNETSVTTHWDNYMNNEMLRDRIFEVQSWREKQRFTRECVRDEIRVLREEKNSTELLLEYLQVPLMVVSQCFSNRDQRVPPELTTDQLGEELRKELHIIENSKRVLTDVCHMGWEKIKELQNVFCRLDREIQNKDETLQLEYNVKDLNRECSNISYQLDPTRIPAESMSEESYVHCIENTIKIANQLMTESKELRETMFKSREQAKNQMYAQSQEVEMFMRRRVYDIQRARNEMEWQKSKLETNLQKVDREIECLRAAVADKINPTKLVETRLEMRTRRPVLGRVQDKPMRGLIEEYERVHTSSNLLEKKLEEALTTYHGMYNHYQRVIKDLEYKNQALETDRRLIEIRKPLHGPNETEFKRNIGYCHVANELVPE-------------------------------------------------------------------------------------------------------------------------------------------------------------------------------------------------------------------------------------------------------------------------------------------------------------------------------------------------------------------------------------------------------------------------------------------------------------------------------------------------------------------------------------------------------------------------------------------------------------------
>Px_Tek35
PSVPPQVGYCFHTPKKHPWRPIMGYEEIEVTPMPSQPITNTMVDPCYTSEGMAAEPLRFPNLVTGFDRSPEHAARAALYTRYTQHEWNQNSIRNYNESDAKRNFSERVRNDIMRMLRETDEIGAQGQRDSGRKIGERITDTTFWRNEVAIEMERLVATCERLTDTRRQLERAVAGIEGPLHIVQECLYHREKRQGLEQVHDTVEQSLLKEVAILRECQDKFRNMLEKVRQQAKNCRATQHELESDMRNKEYALGIDNMCHQLNNFSKGLQFYAGIERYDPTVCDAQRWAAASAATLQRSQSERAKAVQMLSDTDNLINVSATEIWDQWSNTNSAFTRRIAETIEIKNKLQLHLHKVQNEIFDIEKTLELLNKAIEDKLQPMKVAHSRLQARTNRPHLEKCRDYAQTRLVKEVCDLQETMEQLRSKIATAEGTHQTLLGVRASLEADLRNKAATLFIDRDQCMGLRRGYPVTAAIKA---------------------------------------------------------------------------------------------------------------------------------------------------------------------------------------------------------------------------------------------------------------------------------------------------------------------------------------------------------------------------------------------------------------------------------------------------------------------------------------------------------------------------------------------------------------
>Px_Tek4a
METLTTFPEKNKCPKVCTDIGAFKKAEKSPEQVKEEIKEAEDAKAKAADDQKRGVDDGKETEQLEPKPGEEHYFEIKPGPDGKVDWTPLAGMTGTRPKVNKYSISRYSLNEWRHHNESVLDPSVITESNIIDYNAKTAMMQAFGTIDKQQNDNNERLKQKAKDLYRWKVEVERACKAITEEVELLEIERQRLKGASRVLMLPESISRECLDLRSNRYEPDLVSDLAEQELIKEMNLVSDVRATLKSTLEKIEEQMLINKAAKHRIEYDWCDKSMAYDTETLNIGLNTKTNTILFKPGSTRFGEFSAPLEYWEYFCRENVQNSEAARQKSADLRGSLNAILVNGGRKLRTQADKTDIILAETVAITQELCTKLEETLRNTLQKIADMESLIDDLHNSIRKMDAAMKLAQTRLDNRNTFRCHGESVRDQPHLGLIEEVKKIHETVTSLLGQLKKAEKVRKELCEKRIALEKDIASKRKTLNIDRDRCGMVRSHYPSALELAGY--------------------------------------------------------------------------------------------------------------------------------------------------------------------------------------------------------------------------------------------------------------------------------------------------------------------------------------------------------------------------------------------------------------------------------------------------------------------------------------------------------------------------------------
>Px_Tek4b
MSFNQNMTCPDICPTSRTDRPPESKSEDNNNQDGVPTSACSPYKPGCIQPPEPKVYPPNAPPRYLPQPTDTTSGDFLGMGAIDPWAAGHLDWTPQSGITGVRPVVDKYSMTRYSTRDWRLNNESVLKGRSVNKAKLFETNTKKQLTETFEKMDKKINDSNNELDKRIKECEDWKAKVEKTLEAITDEINILDENRARLKGACRILMLPEAISRECLELRTQRYEPDLVRDDAEQELMREVAIVGEIRRVFMNTLAKVEEQMAMNRAAKATIETDWNDKVVCLKLDKENFNWTLDSNLILYHPAVVRWPENACTLEYWKHYCAESIRNCEEVRKKSEDLRGDLMTAIIKGSQDMKIQADRTNAAFGETIAATEGMCEHLEENLKNNLQTIADLETLIANLVATLSNMNDRNKLATSRLQARNYERANVENCRDNAQYALMAEAKYVKEASQEFSNKLREAETVRADLMIYRGILEKEIACKRKSLYIDKDRCSRIRAHMPTPEEFAAG--------------------------------------------------------------------------------------------------------------------------------------------------------------------------------------------------------------------------------------------------------------------------------------------------------------------------------------------------------------------------------------------------------------------------------------------------------------------------------------------------------------------------------
>Px_Tek4c
MAAIEKGNYLSFSDNNTELKTIQYWQKHNQDVLKGDIINETDRNTAITKNCIIKVNQTSCNDFSDSTDQLKHRARHINYWKTELERALSDIDVEINVLESLRQQLKYVKQIQIAIDILRIPEYINEECLNLRRNRMETDAIYDEPQDALFNEAVLIENIKRIHKDSLREIENQIKMNMAAKNTLERDWSNKHLAFKYETINSELKTKSENVKTSGTTRLCEGQSDVQSWEHFTQSGLEQFKSAIKKSEELRIKINAVLINTARDLRSQDIRVNKALSDRIARTEQVKTELENQLKLTLGKITETENILETLHEEILKVSQRVQVAQTRLNTKHIRPNVENCREGSLFGLIDEVRDLNNSMTLLQNRMLETQKLRADLIHNRSKIENEIIVKKKSLYIDNERCLFIRSHYQSAEKLCGF-------------------------------------------------------------------------------------------------------------------------------------------------------------------------------------------------------------------------------------------------------------------------------------------------------------------------------------------------------------------------------------------------------------------------------------------------------------------------------------------------------------------------------------------------------------------------------------------------------------------------
>Sc_Tek1435
MAKLIQSPQKYHPSEWQASNRINYTRAEQERAAAERLRAECERLCKETDATTLRTQQSIDHKFAQRIGDIQFWKEELKRKLSDNASETDRLLQRKEQLEKALVATQFPLEVAQSCLSFREKRVAIDLVHDDVEIQLLKYKLEKDLTDKLEALNIDSGCATLTDKSPQIGYGQGAVKIQTNSVTPDQWASFSNENILKAEREQNASATLRGVIDGVLEQTRQDIERQRATVNLAFKKRIQETSEAKESLEQHLEKVVAEIEAMEENIGKVKEAMAAKGAPMMLAQTRLDLRSHRPNTELVRDPVQYGLISEVGEIAGSVSQLQEKLGDSEGALKGLIRNQLTLEEDIAVKTNSLQMDKDQCMALRSQLDASTSSS---------------------------------------------------------------------------------------------------------------------------------------------------------------------------------------------------------------------------------------------------------------------------------------------------------------------------------------------------------------------------------------------------------------------------------------------------------------------------------------------------------------------------------------------------------------------------------------------------------------------------------------------------------------------
>Sc_Tek2
MAAVTQQRSPTKFAPADWHTANYIIASSSERQRTTAHNIRQQSQRLRNDTENKTRWTQHSTDTLLDQRIGDIHSWRNTLEKTLQDTETEIDEMTEHKERTERAFEAKTVPLDVVIECLSLREQRVSTDLVRDEVEGELHKELEVIEGIRGLLHQKINEAFEQICVLQECHHQLHADLTDKHSALQIDTETAELTNTSDTITLQTDPTRIKKGIVTPDQWRSFSAHNTRRAQEEMQGSVRLREAINHTLRQTTTDLETQWTATNYAFRKRLHEMEQARRELEWQKKNTEAEIREVEEEIGGLERSLAEKLPPMMVVQTRLENRTFRPNVELCRDDPQYGMVKEVAEIAESQQALREKLAVAEVMDDDVSYSNSNLKYDGSK---------------------------------------------------------------------------------------------------------------------------------------------------------------------------------------------------------------------------------------------------------------------------------------------------------------------------------------------------------------------------------------------------------------------------------------------------------------------------------------------------------------------------------------------------------------------------------------------------------------------------------------------------------------
>Sch_Tek1
MAGLVRQPQRFTHEEWTYSNNLKYRSAEKEREISQGLQNECDRLIEETAKRTEKTLKDVEKKFGRPLLYEKFHVPDLRIANVKYWKSEVNKKLQDTSEETEILDEYFIRLKKTLEATEEPLHFAQQCLLSRLKPTDELPSGFTNVPKTEPNSFTPEEWQTFSTASVESGDRQLQNSHELRSIIDGIIQQVASDIKRQIETTNRALNKRISETRSSKAKLEEHLSAILHLEISNIEDTLRELEKAIQDKDGALRLAETRLGIRKERPNVELCRDPANYRLIQEVEEIKRDIEQLRQRLHAAHASLKALCRRQLDLEEEIQIKAATLFIDEVQCMGIRESIKFSSF---------------------------------------------------------------------------------------------------------------------------------------------------------------------------------------------------------------------------------------------------------------------------------------------------------------------------------------------------------------------------------------------------------------------------------------------------------------------------------------------------------------------------------------------------------------------------------------------------------------------------------------------------------------------------------------------------
>Sch_Tek2
MSTLAKPSIKYQPSDWFTNSFAVSANSQRQREASEQIRQETRSLRLAAALKTKWDEFNNTTRLADRIDAIKDLKDVLELAHSQLDAEISMEKEVIDKSNKRLQQKVDEAFEQIVLLKEARQQILLDLQDKHAAMDIDIQQYKLTHTCPGVSFKLNSTRIPKGTTTPQQWEEFTRYNWRRAQAEIRSGQRLRGAIYLTLCQVSNDLEAQAQATEFALRQRKHDFEQALDELKWQKKQIEDEMAEMENDLDQLEKAIQGLIPMGKLAQTRLERRTYRPGVELCRDSVQYGLTDEVRQIELTNEALLDKQRQARHALNALHKQLNRINDDITLKEESLQIENDCLNLRHQRMDRKQPEKDFNPNEIESHKSEVKLVNKPPTFIERHVAEKLLA-----------------------------------------------------------------------------------------------------------------------------------------------------------------------------------------------------------------------------------------------------------------------------------------------------------------------------------------------------------------------------------------------------------------------------------------------------------------------------------------------------------------------------------------------------------------------------------------------------------------------------------------------------
>Sch_Tek2b
MATVTKPDTKRTYLSWFENLHTEGKAAEGYRNISYDNRQLVRATRIETDINTKYDQLQTNNHLSDRIWIVRQWRDKLITQLNKLKQKDTHLKAVKHKTQEFMTKLNDSSDVNIESLTHLDHRQNDENIIDPVFKELNKERDLLKEIQTDLQRQIDEAIHLLVEINNVAKPFYSDIFNKNEAVHIDIDVYNLNEKSSCISQKPFCERLPESSIDLQTWENISYQTLGNAENVIEKADDLLHRLHNSLHKAINRMASKASQVDNELRRRIHDTLRSLREIEYQIKSTENERDEHLKDIKSLEDTVRAKKESLKLAETRLEKRHNRSGNENIRDDPQLSLLEELSSLRNCIDMLEEKLTKSRSMLNNLEQQIVQLHYDTQQKRNALQIYEEIHNIRKRLDYTTIVDNGTNTNNHLSSCPMIPKGIQREPVLF--------------------------------------------------------------------------------------------------------------------------------------------------------------------------------------------------------------------------------------------------------------------------------------------------------------------------------------------------------------------------------------------------------------------------------------------------------------------------------------------------------------------------------------------------------------------------------------------------------------
>Sch_Tek35A
MFLILLANNLQMELMTERYFQKPLRLSHSASNLPDILQYARSGSSGRFDDITEGSYPAIYTHRNIRSFAPWRPKSHFSPDRLSYFNDDKSAKSLGPIVNVTGDSLGLHELEGLRIPSIYSAARNALYTRYTPADWTKGNFTRLSNSEQAMKRAEHIRGNGERLGVEADDRIKRAQQEVGRLLGQRINDINYMKHELNNEIDALINEMNKLNESKRIAEKAFAEIENPLHITQECLYHREKRQSTDLVHDQPEKALLKNQASIFLYFCLPSFTYDEQLMHVLCLCRSVQHELEQDSSDKFRALQLDQLAHQLRNSSANIALYGDIEKLEKWMSVPEKWAEHTSANLKRSQAERAASRSIREAIEHCLGATFSRIRNLWSSTNACLSQRIQETMEAKNRIQVQLEKINQELFDVEKNMEYLKRCIADKQAPLKVARTRLDLRNRRPNIELCHDDPHERTKPKFHVNLHLLTRHIVNIEEAYAIHNNEYEISCPARPYHSHIQ---------------------------------------------------------------------------------------------------------------------------------------------------------------------------------------------------------------------------------------------------------------------------------------------------------------------------------------------------------------------------------------------------------------------------------------------------------------------------------------------------------------------------------------
>Sch_Tek35B
MLRIMVSSSYFIPSPIVRSKSSMNILTSSNKNNEKSRGLTQIWPCNVQLSRYQSLEHPSNYYNYARKCIYPRHSETMWNLVNKAALQNAAHERAEAEELRLQSWQKIQQVNRQTKNRQAEATNKLRERVEEISHWKNELKTEIHLNEEEQERLKTNIQLLNYNKDYIRKPLEIAEECLANREQRHGIDEVKDIVERALSKEVQTVNKGIDFITKLIDKAEIQLNRSIPTSWMRYTQENLIRSQNQRSASENLREKIDSALRSIIGRVHGQFVTVNNALQTRMNEVTNARDNLRLSLRKVTQELYEVENLIGALKKTTDDKIQPLKVAQTRLKERTRRINVESCYDQPMKTLQTEVLELRKTIEELH-----------------------------------------------------------------------------------------------------------------------------------------------------------------------------------------------------------------------------------------------------------------------------------------------------------------------------------------------------------------------------------------------------------------------------------------------------------------------------------------------------------------------------------------------------------------------------------------------------------------------------------------------------------------------------
>Sch_Tek4b
MGDVVVQNNLPQQTGKIYSNTSTIGFRSLKCTPEEWISYQNEKYIRATSDCEQTEHVNDLTKSIIKSTDAITRKLQADSTKRLKERLHDTIFWKQELEREINDIIQETTFLIKEKDRLQNVLLETDLPLQIATENLNTRERRRGIDKVADPVESELYINRTVKEALELNWSDKKEAEEIDSKAGNLKNCSTNKQFYAGVALYQENMSTVESWAKDANEVITRAESERLASIDLRSLISNLIVDTSRDMRQQFDRVNAAFQDNLNQLMAAKATLEENLKNVLHKISMLEHNLNELKEAIRAKDDPLMNAQTRLHLRTFRPNMELCKDPASVSLVEEVNVLGQSLDELLHQYSTVENKLKDLHDTQMALEKEIELKTETIHLNQFGCIPERTYYPSAVRLQGY------------------------------------------------------------------------------------------------------------------------------------------------------------------------------------------------------------------------------------------------------------------------------------------------------------------------------------------------------------------------------------------------------------------------------------------------------------------------------------------------------------------------------------------------------------------------------------------------------------------------------------------
>Sci_Tek1435
MAFRATDPPTRHSLQDWHGSNAYQYNSSERERTQAERARDEHERLRQETHERKERTQADVSKKLEQRLNDVRYWHEEVTRKEHDVQQHVQQAVAMLTRLQSALKDTEMPLEANQRCLAYRERRRGIDLVHDNVQVELLKEKDTLEGIASMLRKTISQVTEQLRLLRKSAFDLNKDLSDKNMALSIDSDCQRQSEGTMRMYGNMPQQPIIDSKSVAPPEWEDFSDTNITAAEQQCHAYAKLGAIAEDILNEAHADINSSRRDTNRAFELRIDETNEAKVKLETHLQQVEEERCAVGNDINALQTAAQEKIPALQLSNYRVSQRGDRPNIELVRDPVHYRLIEEAAELDDSIRQLHRAHAKAVVHYEALMSRHVALSEDIETKAITLRIDISECMGLRKQLPELWTGQ-------------------------------------------------------------------------------------------------------------------------------------------------------------------------------------------------------------------------------------------------------------------------------------------------------------------------------------------------------------------------------------------------------------------------------------------------------------------------------------------------------------------------------------------------------------------------------------------------------------------------------------
>Sci_Tek2
MAGNSYHMKFEPVDWHKANDFLATTANKQRDASDQLRQQSTTLRNATENRTQWSQHDSKAALQDRARDVDRWKQSLETCLADTESEIAALEKSKDETEQCLNEKAVPLDVVVECLTMRESRVSIDQVRDAVEIQLHKELEVVEGCKALLGQKLAESYNQLGALQEARHQLQLDIADKSAAHGLDSECIKLDHTSGNIGLWRNSTRVENGTVTPKTWDSYSNYNTMRAQAEMKASVSLRDAISHTIAQTNIDLQVQHRATNSAYRRRLHEMKQTREELVWQQKTTADELAKVEAEVNSLADALHAKNAPMMIAQTRLEARTQRPGVELCRDGAQHNLTGEVDNLTGTMRALAKQHRAASEALERLQRTLQRINNDIRIKENSMGLDLQCMQTRQGKLTDCDSSLAQEFYVPQQQQSEEQEQHEQGGSTPRMDRGMSHDSSRASTARSSATTLSQSTINS---------------------------------------------------------------------------------------------------------------------------------------------------------------------------------------------------------------------------------------------------------------------------------------------------------------------------------------------------------------------------------------------------------------------------------------------------------------------------------------------------------------------------------------------------------------------------------
>Scj_Tek1
MAGLVQQPQRFTHEEWTYSNNLKYRSAEKEREISQGLQNECDRFIEETAKRTEKTLKDVEKKFDQRIANIKYWKSEVNKKLQDITEETEILDEYFVRLRKTLEATEEPLHFAQQCLLSRERRTGIDLVHDDAQKELIKEIEIIKGAQAILQRTIEQAKEQLRLNRKVIYNLKKDSSDKLQAQQLDEYALSLKPTDDSLSGSTQLPKIVPHSFTPEEWQTFSINSIENGDRQLQNSLELRSIIDGVIQQVAADIKRQIEATNRALNKRISETRSSKAKLEEHLSAVIKEISDIEDTLHQLEKAIKDKDGILRLAGTRLGIRRERPNVELCRDPADFRLIQEVEEIKRDIEQLKQRLHAAHASLKALLRRQLDLEEEIQIKAATLFIDEVQCMGIRGSIKFTTF-----------------------------------------------------------------------------------------------------------------------------------------------------------------------------------------------------------------------------------------------------------------------------------------------------------------------------------------------------------------------------------------------------------------------------------------------------------------------------------------------------------------------------------------------------------------------------------------------------------------------------------------
>Scj_Tek2a
MSTLNKPSIKYQPPDWFTNSFALSANSQRQREASEQIRQETRSLRLAAALRTKWDEFNNTTRLADRVDAIRDLKDILELAQLQLDTEVSMVNLGKEAVEEQMKNIIVHKDCITECLTLRDRRKKIDNVHDAPEVQLKKEKELIDKTNRKLQQKVDEAFEQIILLKEAKQQVLLDLQDKHTAMEIDIQQYKLRPTCPGVSFKPNPTRIPKTTTTPQQWEEFTRYNWQRAQAEIYSGQRLREAIYQTICQVSNDLEAQTQATEFALRQRKHDFEQALDELNWQKKQIEDEMAEMENDLDQLEKAIHSLIPMGKLAQTRLERRTYRPGVELCRDSAQYGLTDEVKQIEVTNEALLEKQRQARHALDALHKQLNRINDDITLKEQSLQIENDCLNLRHQRMNHKQPEKDFDPNIIESYKSNEKLINKPPTFIERHVAEKLLA-----------------------------------------------------------------------------------------------------------------------------------------------------------------------------------------------------------------------------------------------------------------------------------------------------------------------------------------------------------------------------------------------------------------------------------------------------------------------------------------------------------------------------------------------------------------------------------------------------
>Scj_Tek2b
MASVTKLNTKETYSTWFENLHAERKSAEDARNISYNHRQLVKATQIETDVKTKYDQFEVNNHLSNRIWTVRQWRDELTKQLNHLKQKENHLKVVKNQIDEFMMKLNDSFDVNIECLTHLDHRRNGENIIDSVFEELNKEHDLLKELQMDLQQQIDEVFHLLVEMNDAAKPFYIDILDKNNAVQIDVDVYNLNEKSSNVWYKP-------------------------------------------------------------------------------------------------------------------------------------------------------------------------------------------------------------------------------------------------------------------------------------------------------------------------------------------------------------------------------------------------------------------------------------------------------------------------------------------------------------------------------------------------------------------------------------------------------------------------------------------------------------------------------------------------------------------------------------------------------------------------------------------------------------------------------------------------
>Scj_Tek35A
MKEMRLLREIAELQESVDQLVSQLTDTQRIHQDLLNIKSRLEVDLSIKANSLYIDREKCLGSRKTFPMNPALIAPT-------------------------------------------------------------------------------------------------------------------------------------------------------------------------------------------------------------------------------------------------------------------------------------------------------------------------------------------------------------------------------------------------------------------------------------------------------------------------------------------------------------------------------------------------------------------------------------------------------------------------------------------------------------------------------------------------------------------------------------------------------------------------------------------------------------------------------------------------------------------------------------------------------------------------------------------------------------------------------
>Scj_Tek35B
MIKFNQLKVAQTRLKEKTKRINVESCYDQPMKTLQTEVLELRKTIEDLKNNRRNACITLARLQKSRTSLEQEIETKESSLAIDQRCLSMRKSFPIKDKYGSLYAIPVSY----------------------------------------------------------------------------------------------------------------------------------------------------------------------------------------------------------------------------------------------------------------------------------------------------------------------------------------------------------------------------------------------------------------------------------------------------------------------------------------------------------------------------------------------------------------------------------------------------------------------------------------------------------------------------------------------------------------------------------------------------------------------------------------------------------------------------------------------------------------------------------------------------------------------------------------------
>Scj_Tek4b
MGDLAIHKNSLAQTENVCGGTSTIGFRSSKYTPEEWNSYHNEKYFQSAKECEQTECVDDMTKSVIKRTNAISQKLQADSTKRLKERLHDILFWKQELNREINDIIQETSILINERDRLQSFLLETDLPLQIATENLNTREYRRGIDKVTDSVESELYIEMELIQNIQKLIKNAIEQADKQICQNREVKEALEINWSDKKEAEEIDTKAGNLKNCSTNKQFYAGVALCQENMSSVESWAKDANEVITRAETERLASIDLRSLISNLILDTSRDMRQQFDRVNAAFQNNLNQLTAAKTTLEENLKSVVYKISLLEHNLNELKEAIRAKDDPLMTAQTRLHLRTFRPNMELCKDPASVSLVDEVNILGQSLDELLHQYSTVENKLKDLHDTQMALEKEIELKTETIYLDQTRCLPRRTYYPSAVRLQGY-----------------------------------------------------------------------------------------------------------------------------------------------------------------------------------------------------------------------------------------------------------------------------------------------------------------------------------------------------------------------------------------------------------------------------------------------------------------------------------------------------------------------------------------------------------------------------------------------------------------
>Scm_Tek1
MAGLVRQPQRFTHEEWTYSNNLKYRSAEKEREISQGLQNECDRLIEETAKRTEKTLKDVEKKFDQRIANVKYWKSEVNKKLQDITDETEILDEYFIRLRKTLEATEEPLHFAQQCLLSREGRTGIDLVHDDAQMELIKEIEVIKGAQTILQRTVEQAKEQLRLNRKAIYNMKKDSSDKLQAQHLDEYALSLKPTDELLSGSTNVPKIEPNSFTPEEWQTFSTASIENGDKQLQNSHELRSIVDGIIQQVASDIKRQIEATNRALNKRISETRSSKAKLEEYLSAIIKEISNMEDTLHELEKAIKEKDGALRLAGTRLGIRKERPNVELCRDPANYRLIQEVEETKRDVEQLRQRLHAAHDSLKALCRRQLDLEEEIQIKAATLFIDEVQCMGIRESIKFSSF-----------------------------------------------------------------------------------------------------------------------------------------------------------------------------------------------------------------------------------------------------------------------------------------------------------------------------------------------------------------------------------------------------------------------------------------------------------------------------------------------------------------------------------------------------------------------------------------------------------------------------------------
>Scm_Tek2a
MSTLAKPGIKYQPPDWFTNSFALSANSQRQREASEQIRQETRSLRLAAALKTKWDEFNNTTRLADRIDAIKDLKDILELAHSQLDAEILMVNLGKEAVEEQMRSIITPKECVTECLTLRDKRKRIDNIEDAPEVQLKKEKEVIDKSNKKLQQKVDEAFERMILLKEARQQVLLDLQDKHAAMDIDIEQYKLRPNCPGVSFKPNPTRIPKGTTTPQQWEEFTRYNWQRAQTEIRSGQRLREAIYLTLCQVSNDLEAQAQATEFALRQRKHDFEQALDELKWQKKQIEDEMSEMENDLDQLEKAIQGLIPMRKLAQTRLERRTYRPGVELCRDSVQYGLTDEVRQIEVTNEALLEKQRQARHALNALHKQLNRINDDITLKEESLQIENDCLSLRHQRMDRKQPENDFNPNEMESHKFEDKKLIDKPPTFIERHVAEKLLA----------------------------------------------------------------------------------------------------------------------------------------------------------------------------------------------------------------------------------------------------------------------------------------------------------------------------------------------------------------------------------------------------------------------------------------------------------------------------------------------------------------------------------------------------------------------------------------------------
>Scm_Tek2b
MATVTKPDTKRTYLSWFENLSAERKAAEGYQNISYDHRQLVRAARIETDLNTKYDQLQTNNHLSDRIRIVHQWRDKLIVQLNKLKQKEIQLKDVKHKTEEFLIQLNDSFDVNIESLTHLDHRQNDENVMDPVFTELNKERDLLKEIQTDLQGQVDEAIHLLVEIYNAAKPFHSDILNKNEAVHIDIDVYNMNETSSCISHKPFCERLPESSIDLQTWENISYQTIENAENVIEKADDLLHRLHNSLHKAINRMSSKASQVDNELRRRIHDTLRALRENEYQIKSTENERDEHLKDIKGLEDAILAKKESLKLAETRLEKRHDRSGNENIRDAPHLSLLGELSSQRNCINMLEEKLTKSRSILNNLVQQIVQLQHDTQQKRNSLQIYEEIHNIRKRLDYTTNTTSHMSSYPMIPNGIKREPVVF--------------------------------------------------------------------------------------------------------------------------------------------------------------------------------------------------------------------------------------------------------------------------------------------------------------------------------------------------------------------------------------------------------------------------------------------------------------------------------------------------------------------------------------------------------------------------------------------------------------------
>Scm_Tek35A
MELMTERYFQKPLRLSHSASNLPDIVQYARSGSSGRFDDIAEGSYPAIYTHRNIRSFAPWRPKSHFSPDRLSYFNDTKSAKSLGPIVNVTGDSLGLHELEGLRIPSIYSAARNALYTRYTPADWTRGNLTRLSNSEQAMKRAEHIRENGERLGVEADDRIKRAQQEVGRLLGQRINDINYMKHELNNEIDALVNEMNKLNESKRIAEKAFAEIENPLHITQECLYHREKRQSTDLVHDQPEKALLKSIHDVDYPMGFHLCRSVQHELEQDSSDKFRALQLDQLAHQLRNSSANIALYGDIEKLEKWMSVPEKWAEHTSANLKRSQAERAASRSIREAIEHCLGSTFSKIRDLWSSTNACLSQRIQETMEAKNRIQVQLEKNMEYLKRCIADKQAPLKVARTRLDLRNRRPNIELCHDDPHERLLREIGELQESIDQLIQQLNNTQIIHQDLLNNKSRLEMDLSIKTNSIYIDREKCLGLRKTFPMNPSLIAPV----------------------------------------------------------------------------------------------------------------------------------------------------------------------------------------------------------------------------------------------------------------------------------------------------------------------------------------------------------------------------------------------------------------------------------------------------------------------------------------------------------------------------------------------
>Scm_Tek35B
MSEPDIILRTNIFEIYLNLTITKSEPYLNPLIDKLNSKRIMVSSSYFTPSPIVRSKSSMNILTSPNKNNEKSRGLTQIWPCNVQLSRYQSLEHPSNYYNYARKCIYPRHSETMWNLVNKAALQNAAHERAEAEELRLQSWQKIQQVNRQTRIRQAEATNKLRERVEEINHWKNELKTEIHLNEEEQERLKTNIQLLNYNKDYIRKPLEIAEECLANREQRHGIDEVKDIVERALSKEVQTVNKGIDLITKLVDKAEIQLKLLRSTQNELQKDAVDKDHAQTIDDRLHGLCNSSANIALYNGIEYFDNTRSIPTSWMRYTQENLIRSQNQRSASENLREKIDSALRSLIGSVHGQFVTVNNALQTRINEVANARDNLRLSLRKVTQELYEVENLIGALKKTTDDKIQPLKVAQTRLKERTRRINVESCYDQPMKTLQTEVLELRKTIEELKNNRRNANITLARLQKSRTSLEQEIETKENSLSIDQRCLSMRKSFPIKDKYGSLYAIPVSY-----------------------------------------------------------------------------------------------------------------------------------------------------------------------------------------------------------------------------------------------------------------------------------------------------------------------------------------------------------------------------------------------------------------------------------------------------------------------------------------------------------------------------
>Scm_Tek4b
MMGDVAVYNNVPEQTEKVYSNTSTIGFRSLKCTPQEWMSYQNEKYFQATNDCEQTEEVNDSTKSIIRSTDARTRKLQADSTKRLKERLHDTLFWKQALEREINDVIQETSFLIKEKDRLQNFLLETDLPLQIATENLNTRECRRAIDKVADPVESELYVEVELIQNVQKLIKNAVEQAHKQICCVAFRLVIMDFKDNLAVYLLSQEVLHKISMLEHNLNELREAIRAEDDPLMNAQTRLHLRTFRPNMELCKDPASVSLVEEVNILGQSLDELLHQYSTVENKLKDLHDTQMTLEKEIELKTETIRLNQVGCIPKRTYYPSAVRLQGY-------------------------------------------------------------------------------------------------------------------------------------------------------------------------------------------------------------------------------------------------------------------------------------------------------------------------------------------------------------------------------------------------------------------------------------------------------------------------------------------------------------------------------------------------------------------------------------------------------------------------------------------------------------------------------------------------------------------
>Sf_Tek3
MELLGSTMTATYARPKTSSFLPAISTMASSYKDHQPTLALTLNSSQPWRTNTYYRTLGVMPTLASIRRAASDLVRAQTAHYPTNQTVLSTRYSPEDWHKSNQSKYRESEASRNSAERLRWDTVRLIQDKEQLTRRTQETSSRNLSERISDIAFWRSELNHEIESMVTETAALNESKRRLERALAETEGPLQVARECLYHREKRMSIDLVHDNVEKDLLKEVEVIRSCQERMRRHLDRAIAQLASNRAIQHDLEKDVSDKVTAHRIDSRCHQLRNTSDGIGFYRGIDRLDPSLSLPDSWSNFTDNNILRSLSERASSHKLRDEIEILLNSTSADMWSQFNTVNVAFTKRISETVDAKNNMQTHLAKTLQEIFQTETLIEALKKAIREKESPLKVAQTRLEERTRRPNVELLVSEVREIEDTVAQLRERLQVAEGTLQSLVKTKAALEHDLSIKANSLFLDQEKCMGMRKTFPSSPRLLGYT-----------------------------------------------------------------------------------------------------------------------------------------------------------------------------------------------------------------------------------------------------------------------------------------------------------------------------------------------------------------------------------------------------------------------------------------------------------------------------------------------------------------------------------------------------------
>Sk_Tek1
MAKLITAPPRFTREEWVVANHSKYNNAEKQRASAERLKAESDRLIDETEKHTKKTQRDVNKKFEQRIDDINFWKEELDHKLDDNKKENDTLLAYKTRLENALDACREPLAIAQQCLVNREGRKAIDLVHDDVQKNLMKEVETIQGVMALLQKTLDQTVEQIRRSKSAKFYLEKDLKDKFLAKDIDDACHDLRDNTPGIKYNEGAAKIEANSVTPDDWQEFSNKNIEKAEREKNASISLRSMIDAILEQTADDMQRQVDETDLAFDKRITETKATKEKLEDHLSKVQGEILEMEKNIDKLQNAIDDKEGPMKLSQTRLKERTNRPNVELCRDPVQYRLIKEVGEITSHIDRLSLTHAQAESELKGLIRNQLTIEEDIDIKANTVQIDDVECMGLRKSIKIKKF-----------------------------------------------------------------------------------------------------------------------------------------------------------------------------------------------------------------------------------------------------------------------------------------------------------------------------------------------------------------------------------------------------------------------------------------------------------------------------------------------------------------------------------------------------------------------------------------------------------------------------------------
>Sk_Tek2
MSTQTDINYKTATHYAPSDWHTSNYILATNSERQRDSSHQIRQEGRQLRNVTDNKTWWGTHDNTTRLDNRIDDIEQWRQILEKTLKDTDEEIERLQDEKDNAERALEAKALPLDVAIECLTLRDGRKSIDVVDDDPDAELHKEVEVIEGAKKALQQKVSESFEQLCLLQEARQQLAADLRDKFEAKGIDTYCRDLTIDSPDICFQPDPTRTPKGSTTPQTWEDYSRYNRDRAVAEMKASQRLREAVKATIAQTNNDLDAQRQALDYAFRKRIHDMERAKDEDEWQKKNTEEEIADMEKDIRDLEAAIKAKDNPLKLAMTRLENRTYRPNVELCRDNAQYGLVNEVQEIQNSIKELKAKLQEAHNARDANEKQLYRINQDLETKKNSLDLDKKSMQVRQALTTGPVTQTTQNLATFKTDRELYSARQKLVA-------------------------------------------------------------------------------------------------------------------------------------------------------------------------------------------------------------------------------------------------------------------------------------------------------------------------------------------------------------------------------------------------------------------------------------------------------------------------------------------------------------------------------------------------------------------------------------------------------------
>Sk_Tek35
MQDYYGQTMTGSYFSAPRMGTGATFLPPLESTMQASYKSYAPPFIVSQSLNLPWKPSVYYRGANKLSPLSQSAPVANPSILMRDDAVYRVPPMLPSNRTALFSKYTPTEWFKSNNTNYRTSDFTRSAAQRLRDENVRIAHDTDAKTFKNQHESSKNLGQRMSDINFWKSELHKEIDEMQKEINDVAAWKQRTEHALRETEGPLAIAQECLFNREKRQGIDLVNDAVEKELLKEVDTIKRSQDQLRKMIDRQSAQLSMNRAALHELEKDTADKWRSLNIDGKCHQLHNNSEGLAYFRGVEGVDNTVSVPESWAKFTNDNLLRSQRERNASRGLRGDVDSVLQETANDMWTQYNTSNVAFQGRVAETLDARNNIQAHLAKVLQEINEMENNISMMRKALQDKNAPLQVAQSRLDSRTRRPNVELCRDQPQHRLVREVSEIYETVDILQNRLRAGEAALQELVRTKTTLEHDLSVKNNSLFIDKEKCMGVRRTYPTTTKLAAYRQGP-----------------------------------------------------------------------------------------------------------------------------------------------------------------------------------------------------------------------------------------------------------------------------------------------------------------------------------------------------------------------------------------------------------------------------------------------------------------------------------------------------------------------------------
>Sk_Tek4
MADAGALLLSRERTPPMPTLPLRSGTLAETELAQSVAKLSTLNDSGVTGLVTGAPSSQGFRSAKHTPQEWNESNYQKYYQSFSDRDNAERVRHESKKTAAETAAQTQRTQQDSTKKLEERIHDIHFWKEELNREIDEIRNETDLLCAQKKRLENALDATDVPLMIAQDNLRCRARRREVDLVQDNVELQLNKEVSIIMKVRDLLQRTIAESDKQIKLNRGGKHKLTMDWSDKLEAFRLDEKCASLNNNSTDIQYHEGSAKFEEIASDPESWAKFSHDNIVRAEHERMASIQLRNLIDNILTDTSNDMREQCNTVDSAFAKRVEEVHNALTQMQNHLKKVIDEVADMEKNINDLKQAIKDKEAPMKVAQTRLHIRTGRPNVELCRDPAQYKLIGEVGEIQQSIDNLTQRLADSEASLKDLMDTRMTLEKEITVKKNSLFVDKDKCMTTRTRYPTTSKLVGYQ------------------------------------------------------------------------------------------------------------------------------------------------------------------------------------------------------------------------------------------------------------------------------------------------------------------------------------------------------------------------------------------------------------------------------------------------------------------------------------------------------------------------------------------------------------------------------
>Sma_Tek1
MARLIQIPQKFTASEWIMAKQLRFNRSELSRLEGERLIAESNRFCDSTRQLTHATTADVNKELEQRIDDMDYWRAEVGRRQLGINDEIDNLNMYKSRLDMAVDILNPYMDIVNQCLTLRDQREGIDLVHDVIQENLLKERDVILGVKAMFERTKEELIEQIRLNRKARYFLENNLCDKTIAIRVDNFAVNMTPHSKDLVDNSGVHLEPYLPPSKQPPLSLGQERNFSIHDWRKITSAILNKGEMELNQSFQLRGVIDGLLSQAAGDVRYQLNATENAFYDRIREQKAVASHLEDEHAELERQVNAMQFNMENLLKTIAETERPLALAQSRLALRTKRPNVEFCVDGPQIHLNSEVQQLNNSLANLKDKLRETQHMLHKLIRNKLEVAGDIKIKKNSIYIDDVQCSSMRRSICMPQF---------------------------------------------------------------------------------------------------------------------------------------------------------------------------------------------------------------------------------------------------------------------------------------------------------------------------------------------------------------------------------------------------------------------------------------------------------------------------------------------------------------------------------------------------------------------------------------------------------------------------
>Sma_Tek2
MAAMCSMMGLHAVVKSQSLITMNIPFIRSVSHLRHVKPLFLTFCTRIKANEHYYKFSTYLIGQNHRNLWFNSAKWPADAQCLPLNQYRKFSIVMGNFSTQQQPIPAPGIPQPGQEQQGSKSTPPNTDFQARVMKYTLLGFGLMLSAMSGFLVMSWGQEPMDETGVPVKDEYSDLPAWKAYLLRTWKEINYYDKLIKEPSRDKLLPDPLTEPYYQPPYTLVMEMTGILVHPDWTYKTGWRFKKRPAVDYFLQQIGPPLYEVVIYTSEQGFDLSCLNRDLSKVIFIDWNEKSFQMQPENALKLKKWQGNDEDRSLVDLAAFLRTVATSEVDDVRPVLSFYKQFDDPLAAFKANQQRLQDEQKRLAAAKGEYSDRSLSWTRRAILLVSVPATIMQSACRGLALKTTPKRSMSYLGAAICIISTAQQANPNVSGQTEPFRPQFSKSSTLATANSAALFVSNGLYRLRLTGRFGGPTGPCSTIYRIDELYKCKERLVKLRNQLDREIATLSMAKEQADRFVQDKDSALKITKHCLLMRDKRSNFEVVKDGVEDELAQEVNVCEGAKQLLTDKSKEAFEQLCLLQDIRNRVDKDLQDKRTTLAIDCDQLHLDNQALNKSFKLKANRLPEGIATYEQWLDNTNYLAMSAECEIQTSRRMREIIYNSILQSDNDSMSQKETTEFEFRKRMQQMRQAIDDHQWQKRNMEDEASNLERTILNLEDSYREKCNNMQLLETRLENRSYRPGMELCLDGAHKQLLGEWNRLKATMESLQKNISQTRTRLFELNETHRFTTDSLRDKLKALELDQRCMEERQKLPNISQKLDDTDILAHTIGIYRCMPETNWIEAATDPVITSGRWNITNPNLNQLRTAWELGRTDPMLLSSQLGPDDHFGRSGLYANAVP--------------------------------------------------------------------------------------------------------------------------
>Sma_Tek35
MESCVSSSVKPLPLWSPRPVQRVEPIRRLSPYTGASPCFDQVQRDPNYLAYRTPDTQTYMPTLTRYTPAEWSKNMQDQWQTAENARNISERLRTEALHLVRQTNDQTRINSLESGQRLGERMNDVNFWMHEVKSEVDRLDQEMLALHDVRRHLERALNETNKPLHIAQECLLHREKRRGIDLVHDEPEESLVKEVDLDTEVQSKMRNMLDKINVQYGQMRMTQHEMEKDLSRKMAALDLDNICHQLNKHSPGIGHFRGIERMEQNISTPETYPSKSNENLVNSQSMRLASARLRAETETLITNCAHDMWISWTNTNTSLQQRSKEGSTARDKLHMHLARVNTEINELKKHIALIVRSITDKASPLQVAQTRLEVRTHRPNDELCNDGAHERLVKEVDVIQSDLERLHRKLQDSEEALQSLVRTRAQLEDDLRCKANSVFIDRDQCLGLRKSFPYNVNIVFC------------------------------------------------------------------------------------------------------------------------------------------------------------------------------------------------------------------------------------------------------------------------------------------------------------------------------------------------------------------------------------------------------------------------------------------------------------------------------------------------------------------------------------------------------------------------------
>Sma_Tek4
[truncated: 52,537 more chars]
