# Supplementary material for: Taxon-specific expansion and loss of tektins inform metazoan ciliary diversity
Source: BMC Evol Biol. 2019 Jan 31;19:40. doi: 10.1186/s12862-019-1360-0 (PMC6357514; doi:10.1186/s12862-019-1360-0)
Supplement: Supplementary file 4 — Amino acid alignment of Tektin proteins. Nexus file containing multiple sequence alignment of Tektin proteins. Sequences were aligned with MAFFT using the MAFFT L-INS-i approach. Alignment was trimmed in Aliview (see Methods). (NEXUS 139 kb) [file 12862_2019_1360_MOESM4_ESM.nexus]

#NEXUS

BEGIN DATA;
DIMENSIONS  NTAX=356 NCHAR=385;
FORMAT DATATYPE=PROTEIN GAP=- MISSING=?;
MATRIX

Aa_Tek1435A    KYTPEEWHRSNHINYNSAERERKTAEMIRDESARLKHEVHITTIKTQSDVNKKLDQRITDVKFWKSELDRLHGETDDEINTLLHYKDRLERALDATQLPLQVAKQCLANREERVAIDLVHDDVEIQLLKEVEVIEGVQSLLKKTLDQSIEQIRLLRSAKYYLGKDITDKFSALTIDNTCADLQNDSPGIYYAPKAVKIEANSVTPDEWETFSNKNFLKAERECNSSKTLRSMIDEILQEIYNDQQKQCKTVNIALNKRIEETEKAKTKLENHLAKVREEINDMEQNVASLTQAIADKEAPLKVAETRLDNRTQRPNVELCRDRVQYRLVGEVGEISHNIERLRSLLRESENSLKGLRRNELTLEEDIEVKVQSLFIDKDQNMMLR
Aa_Tek2        RYAVSDWHTSNKIVRTNAERLRNASHDVRQEARRLRNETDCHTRWTQHDTNTKLEKRIDDINEWKEALERCLGDTHKEIEALQAEKQTTERALDAKKLPLDVAVECLMLRENRIGIDMVRDEVEEQLHKEVEVIEGSKALLQQKISEAFEQLCLLQEAYHQMHCDVTDKNSALEIDNHCADLHNGSSDINFQVNPTRTMKGSVTPETWDAHSQYNKLRAESEMKAAERLREAIFATLEKTSNDLEAQRRATEYSYRKRIHETKQAQNELQWQQRNTKEEIATMEQDIQGLREAIEAKMAPMKVAQTRLENRTYRPNVELCRDIPQYQLCYEVGEIDGSIKALIEKLQTAESALQNLNEDLARIEEDLAIKTNSLALDN-KCMETR
Ac_Tek1        RFTHEDWTRSNLTKYANADVERQQAERLIAESDRLKGETAKKTEKTQADVDKKLEQRLNDIRYWKTELDDKLKGITKEIENLEAFKQRVDKALQATEEPLHIARMCLANREKRVGIDLVHDDVQKELLKEVETIEGVQNLLRRTLEQATEQLRLNRKAKYQLDKDLKDKLGAQNIDEYCENLRNNSQNIHFNDSAAVIEPNSVSPEQWQDFSNDNINYAERERMNSVDLRSSIDGLLQQTSNDMRKQEDDTNEAFANRIWECKDTKGKLEDNLNKVIAQIKEQEENIATLELAIQAKEAPMKVAQTRLETRQHRPNVELCRDAVQYKLIEEVNEISDSVAQLQARLRDANSSLKGLVRNQLELEEDIAVKANTLFIDEVECMGMR
Ac_Tek2        RHQPPDWFTECYTQSTNAERQRSASHQVRQESRFLRNETDIQTKWDQYSNDVRLADRVDHIRKWKETLERTLGQLDQEIADLSEAKEETENALERMNLPTDVAIECLTLREGRKGIDVVQDEPENQLHKEVEVIDGIKKSLQQRISDSFEQLCLLQEARQQVQADLQDKNIALGIDIDQYNLSDRSANISYKPDALRVPKGSTTPQQWEDFSRYNKERAEAEMKSSNRLREQIHHTLQQTANDLEAQKQATEYAFRKRIHEFERAKDELEWQKKNTEGEIAELENDIRGIEEAIRNKIRPTKKAETRLENRTYRPNVELCRDAPQYGLVDEVKQLYASKHALEEKLKQSQHALDGLQKTLHRLNDDIALKANSLRLDN-QCMGIR
Ac_Tek35A1     RFTPNDWMASNQGNYLASDRVRSGAERLRMDTVRLCRETDDKTKRTQGDVGKRLGERIGDINFWKTELNHETDSMITETNQLLEAKRILEKCLAETENPLHIAQECLYHREKRQSIDLVHDNPEKELIKEVDIIKRCQEKMRNTIDRANVQLGLNRAAQHELEKDSSDKFVAENLDTNCHGLRNASRGIAYHDGVHRIDNTMSVPETWAKYSNNNIQRSQSERAASKNMRNEIESVINSCNNEMWQEWNSVNVALNQRSQETTDARNRIQTHLSKVLQEIFDMEKNIELLKKAIQDKEQPMQVAQTRLDTRLRRPNVELCRDPVQHRLVEEVGEITDTVDNLQHKLREAENALQALLRTKAALEQDLSIKNNSLFIDREKCLAMR
Ac_Tek35A2     RFTHNDWLASNQGNYLASDRVRGGAERLRFDTTRLAKEYDDKTKRTQSDVNKRLGERLGDINFWRTELIHELDSMITETNALNEAKRILEKNLAESENPLHISQECLYNREKRQSIDLVHDLPEKDLIREVDLIKRCQEKMRNTIDRANVQLGLNRAAQHELERDSGDKFIAENLDNTSHMLRNSSRGIAYHDGVHRIDNTISVPETWAKYSNDNIQRSQAERAASKNMRNEIECVINTCNNEMWQMWNTVNTALSNRIQETTDARNKIQTHLNRTLQEIFDMEKNVELLKKSIHDKEAPMQVAQTRLDTRLRRPNVEQCRDAVHTRLVEEVGEITDTVDHLQHRLREAENALQALLRTKGALEQDLTIKNNTLFIDREKCMAMR
Ac_Tek35B      RYNPNDWFLSNSCNYSLSDKERSFAERLRADAWRAVKETDARTRNRQNDVTKRLGERVYDITFWKSELNNEINAMATEIENLKEYKRTCEKALADTANPLHIAEECLMNREKRQGIDLVNDDVEKSLIKEVDVIKKCQAKMKKVLDKAYVQLKMDRAAQHALEIDAKDKHHAQGLDDRMQQLRNSSAGVGYIPGIENIDNTITIPESWARYTQENIARSQKERASSERLRGEIDSTLRQCANDMWNNFNAVNNSFNTRVRETTDARNKLQAHLQKTMQEIFDMERNIALLRKAIQDKEQPMKVAQTRLDERTRRINVELCNDPVMKSLQREVNEIRESVRILKERLKSSELSLARLMKTKATLEHDISVKDNSLKIDSSFCMGMR
Ac_Tek4        KFNPSEWQESNYSKYYQSFVDRDNAERAIHESKRTVKEAEETTNRTQAEATKKLAESAKNIEFWKFELNREIQDVIDETDLLLAQKKRLENALRATEVPLHIATDNLNCRQRRLGVDLVQDDVEISLLKEVEIINNVQDLLKNTINQTEKQIRLNRDAKQNLEMDWSDKKEALEIETKSGSLRNHHTNKQFHDGAAKFEEIQSTPESWAQFTHDNIARAEHERMASIQLRTLVDNVLEDTSRDMREQADQVDVNFTKRIAQMEDAKTKLEENLNKVVKQIKDQESNIADLEKAIRDKEDPLKVAQTRLYNRTYRPGVELCRDPSQYHLVGEVNEINQSIDALKQQLNQAQNSLKDLQDNRMGLEKEISVKKNSIFIDREKCLTVR
Ad_Tek1435A    KYTPEEWHASNHLQYFNAERERAAAERLRDESFRLAHETEVRTRQTQLDVNKKLDQRITDINFWKSELDQKQEDTVNEITMMLQFKARLERALADTELPLMIAQQCLANRERRMKVDLVHDNVEMQLLKEVEVIEGVQALLQRTLEQATEQIRLLRSAKYYLDKDRKDKFQANNIDNTCASLENTTQGLRFAKEAVKVEKNSVTPDEWEDFSNKNILKAEREKNSAINLRSIIDGILMQTLSDLQAQCEAVNLAFQKRIEETVEAKTKLEEHLAKVMDEIAAMEQNIAMLKKAIADKEAPMKVSQTRLENRTFRPNVELCRDRVQYRLLEEVFEISTNIERLHEKLADAEASLKGLIRKQLSLEEDIEVKANSLFIDRDQCMELR
Ad_Tek1435B    KYTPQQWRTSNVLNVSSGEKERATAERLRDECSRLRTETALLTHRTQSDVNKKLEHRIHDINYWKTELEKQHADIVAEIKALQAFIGRLEKAVAATERPLNVTKQCLEYRERRVKIDLVHDNVESHLSK----ISLCQ----------------------------------------------------WKCASGRVRSGSFTPDEWEGYSAENIAKAERERKASIALRSEINGILMQSYVDLRNIFEVVNNEFSKRIEESVSAKRSLEKELARVMDEIASMENNVRDLKLAISEKENPLKVAHTRLDKRSLRPNVELCRDPVQYRLVGEVGEISVSIDRLRMRLAEAEASLMALLRNKERLEDDIEVKTNSLFIDRDQCMVIR
Ad_Tek2        RFAVSDWHTSNTVIRTNAERQRDASHRVRQESRFLRNETDNHTRWTQHDSNTKLEKRIYDINSWKRSLERCLAESDAEIALLQQERERTERALEAKKVPLDVTLECLMLRDNRQKIDLVRDEVEAQLHKEVEVIEGAKALLQQKVSEAFEQLCILQEARHQLHLDITDKYTTLEVDGECYRLNNNSENIGFQVHPTRTVKGSVTPETWDSFSNYNKLRAEAEMKASKHLREAIFATLQQTANDLEAQRQATEYAFRKRVHETNQARSELEWQQKNTMEEISTLENDIKGIKEAIDAKNAPMKVAQTRLENRTYRPNVELCRDQPQYQMCHEVAEIGGSIRALNEKLREAENALQALRSNLERINEDLATKNNSLALDN-RSLQVR
Ae_Tek1        RFTLDEWHHNNQFRYRCSETQRELSDRLLAEAMLACDSAKEIVKANKEETDHRLLEKLNDIEFRKGELLSIRKEIALEIDALSVYKERIINVLKSVRNALAICERCLIARKCRLSIDLVYDDVETNLLKECDVIQGAENLLDQILKNTCEQIRKLKATLYHTDHDLKNKEDNLHIDRRNVTLKETDFNLRIYHDTSSLDKSVVMLNEWELQTNSNVIDANKEINSAKQLRCYIDTIIKQTIDELNNQKNVTNEAFRQRIEQTREAKTKLELQHSEIIKQVTAMSSNITSIKKSIAEKEGYMALAHTRLGHRCQRPGIEHAQDLVEVNLVKEIHELRNVVANLQRMLCAAETSLRYLLKTQIQLEEDINVKINTLKIDEVDCMTLR
Ae_Tek2        HIGLSDWYTKQWELRQNSNVKRSEACRLCNSSKTTRSEGNVTTKWDTYINDARITDRVLELSRWKDILDDLLQKLLTEIRLLSDEKANTQKELENITHPLRIASECISMRDCRRETELTYDEADVELKKELRLIANIHEEFTKRAQTAWEKLNCLEALKFRLSLDIEDKNETIRIDKDNLELDPTSANISYKSKTLVDKTRSITYEVWLDRCRCSKLSAEKELSESYNFREATRVMREHALNDIRAQQDATDYTLRKRIYQTQKGRNEMAWQKLKIQKEMEMLGKEITQLEATLMNKIGVVKCVETRLENRIYRPGSEHCKDDVESGLKKEALQLKQTEEDLIKMIEHAKTSYNSLESLLKRIDNNLEDKQHSLNTDV-MCLDMR
Ae_Tek3a       RYTPSDWIQNEIKLYNEANANRNYSEKLRKNNACLMREVDEKVKEGQTESGRKLGERITDVTFWRNEVASELERLIIENGKMQDSRRKLQTVIQSLERPLHITQECLYHRESRKGIDLTHDEVEKDLLEEVEIMRNCEKKLKQIMDKCINQLTNGRAVQHQLQIDLQNKETTLGIDNVCHQMNNLTRGLQYYGGIERYDPSVITPEFWEEATNSIVKKSQTERAKSHQLRNDIDNVINAVVHEICEAWTETNEALDRRIAEMLEAKEKLQTHLHKIQEEIFDVEKNVALMQKTIADKSPVLKVVHTRLEARTHRPDNELCKDDAQLRMNKEVEDINKIVNDLNMKLQQSEAQHQQLLRTRSNLESNLKSKIDALFIDREKCMGLR
Ae_Tek3b       RYTPHEWFQKQVRYYNEADSQRHYSERTRNDALRIIRNAEEKIQHGQYDTSRRLGERINDITFWRNEVAAELERMLHEIERLHDCRNILEKASRDIEGPLHIAEECLYHREARKGTELVHDESEKCLLREVENLRTNQKKLEAYLDKCKDQLRNCRASQNQLELDLKNKESALGIDSICHQLSNHTHGLQYYSGIEKYDPCVSEQETWADAVNRIVQRSQTERNKSCQLRTTAESLVNKVAQEMWNTWSNTNNALTHRSSELLEAKNKLQQHLQKVQQEIFDVEKNLELMRKAIADKSYATKVAHTRMEARMHRPDMELCRDYAYASLQKEIDEINHQLERMHKSLKELENQHQKLLRTRTMLEHDLALKIDAIYIDKEKVCGLR
Ae_Tek4        RYGPSEWRAHNLSIFQQSNERVHDARVAADRAKQCIDQVYTTADKIQLETTEHLKTRANVVYHWKTNLEHAIAAIAEEMELLETERRRVQRSLSILTIPLSIANEFLQLRSLRLNTDLVRDKVEEQLIKEIALCTEIRDLLRRIYEQIEMQMVELKSAKARAENDWSDKIHTYNLDSICVNLSNDSPLLLWKAGATRFPADQSTPTSYDHFTQEVLADGETAKQRSIKLRSTLNDIYTKSIKDLRDQATRVDVALANNVELTQDCLQQLENDLLRCLHELANTEKLIETLRGSTKGLNNGMKLAQTRLDNRLNRFNVESCRDAPQLALIEEVKSLGEHTSAVLAELKRAEEVQAELVKTRGILEHEIMIKRKTLHMDKERGQLLR
Am_Tek3        RYMPDDWFKSNYNNYRESESSRNSAERLRRDTLRLIQDRDQITRWTQESTSKNLGERLNDITFWRSELHHEIDNMVSEIAALTEVKRRLERALAETEGPLQTSQECLFHREKRMSIDLVHDGVEKDLIKEVEVIKSCQERMRRSLDKAIAQLASNRAAQHELERDLNDKVTAQRIDDRCHQMRNTSDGISYYRGIDRLDPSLSLPDSWSKFTDDNILLSQSERSTSHKLRDEIEVLLNTTANEMWNQFNSANVSFTNRISEMAEAKNSLQTHLAKTLQEIFQTEMLIETLKKAIRDKENPLKVAQTRLEERTRRPNVELCRDNPHHRLVGEVREIEDSIYKLRERLAEAENTLQNLVKTKVTLEHDISVKANSLFLDQEKCMSMR
Amb_Tek1       KFLPQEWTLANQTRYANAESQRSRSERLIAESERLVDEIEKTTQRTQSDVNKKIEQRLEEVRYWKKELDTKLDDTVTEIDALLRYKVRLEKALESCVEPLNIAQQCLLNREKRVGIDLVHDEVERELIKEVEVIQGAMALLHRTLEQTIEQIRECRSAKYSLEKDLKDKFHAITIDDHCSTLTNNSPNIGYVSNVARIEGNSVSPVEWEDFSNENIVRAEKQRNNAISLRTLTDSILSATANDMRKQCETVNIALMNRVMETKDAKGKLEAHLAKVMDEVTCQEKNIEALKKAIVDKEGPVKVSQTRLATRICRPHVELCRDPVQYRLISEVQEITTNIERLQETLAHAEAELRGLVRNQLSLEEEIKVKENSLYIDEVMCMQIR
Amb_Tek2       -------HTSNLLISTNAERQRTASHQVRQEARALRNETTNQTKWDEHDTRTRLSERIDNVDRWKETLARSLMEVDSEIDNLGQMKEEAERALQAKNVPLDVAIECLALRDRRQAIDLVKDLVEDELHKEVEVIEAARKALQQRISEAFEQLCLLQEVRQQLNLDHRGKMETLDIDRTCVSLNKNSPNISLKPDPTRVPTGSTTLDQWEQFSRYNKDRADAEIKAATLLREAIAVTISQTNNELDAQREATEFAFRKRIRETERALDELKWQEKNTKEEIADTEEEIRRLEEDLRLKRGPLKLAHTRLENRTYRPNADLCRDKAQYGLTDEVHQLEGTIAALKQKLAQTQDALDALYKHLARIQEDIRIKENTLQQDN-RSMDTR
Amb_Tek3       RYSHDDWYKSNQLNYRESESSRHSAERLRVDTSRLLQDKDQQTRRTQTDTSKNLGERVNDIAFWKSEINHEIDQMIGETNSLTDVKRRVERALAETEGPLQVAQECLYFREKRMSIDLVHDDVEKQLLQEVDTIKACQEKMRRHLEKTIAQLGSNRAAQHELERDIGDKQTAYRIDDKCQTLRNSSDGIGYYRGVDRIDATISVPESWAKFTDDNILRSQSERAASAKLREDVETMLNVTSNEMWGQFNNVNVAFTNRISETADAKNKLQVHLAKTLQEIFQTEMTIESIKKAIKDKQAPMRVAQTRLDERTRRPNVELCRDSAQLRLVNEVHEIDDTIQALQQRLRESEDTLQMLVHTKANLEHDL------------------
Amb_Tek3b      -----------------------------------------------------------------------------------------------------ISQECLFHREKRMGVDLVHDLVETKLLEEIAMIRCVKEKMKRLAGKVESQLQANRVAQHELEKDLTDKKVAKEIDRKCFNLRNTSEDISYFLGVENIDGTVSVPESWGKFSDKNILHSQCHRAASSRLLEEVENIMEISSREMWSKFNDVNVAFTRRIAEMAETKNRIQVHLAKTLQETCETENAVLMLKQAIKDKEGPVKVSQTRLATRICRPHVELCRDPAQYRLISEVQEITTNIES---NVREPLSAVWMLPEVRGPRSHSLRTP---------------
Amb_Tek4       --------------------------------------------------------------------------------------------------------------------------------KELELVRNVQELLKRTLEQTVMQIRLNRDAKQTLEMDWSDKVEAYDIDDKCGRYNNQSTEIQFHLNSSKFEDNASTPESWAQFSHDNICKAEHERMASINLRTLIDNILQDTAEDLRMQAAAVDKAFAKRCEEVEDAKRKLENQLSKTLEEIAKQEMNIASLKQAIKDKQAPLKVAQTRLYQRTHRPNVELCKDAVQFRLVNEVAELTESICCLQQQLEESEQALINMEDTRLSFVKEIAIKANSLFIDREKCMAHR
Ame_Tek1       KFTLYQWHLNNRHRYRCSEAQQELADRLLNESQRICELSSETVKNNKEETDHRLKEKIGDIEFRKKELLRIRKEVILEIDTLSIYKERIMDALSSIKSALIICEKCLVFREQRLGIDLVHDDVEKELIKECEVIRGVENLLVRTLEQTQEQIRRLKATLYYMDHELEDKENNLRIDKHNLTLKETSLNLSIYHGSSRLDPSTIELNEWEMQTNNNIMIASKEINCAITLRCYIDTIIKQAIDDLNEQKNATNEAFRHRIEETKEAKTKLELQHSEIMRQAEEMKENITRIEKSIAEKECFLALAHTRLGNRCQRPGLELTRDLVENNLVKEVYDLRDVMSKLQATMFEAQASLRYLLKTQIQIEEDINVKTNTLKIDEVDCMTLR
Ame_Tek2       HISLADWYAKQWDLQQNAAFKSEDAFKLRNTGKIVCSETMVKTIWDTYMNNTRLADRVTELSRWRELFQNLLDKLVAEIKLLRDEKVDTEKEIETLNFPLQLTAECISMRDCRRGTELTYDEADTELKKELCVIENIKKLLTQRVQASWEKLNRLEEVRFTMQLEVEDKDETIKIDKENLNLDRTCANISYKPNALRTPKGSISYEAWLEHCRYIKTLADNELSDVYTFREALNVMRERARNDIKAQQDATDFSLRKRIYQTQKARNELEWQKLKIQKEMEILQKEIVRQEDALLHKIDSIKCAQTRLENRTYRSGFELCRDEAELGLKDEVLNLTQTEKDLTKVLENSKGAYNNLEGLLLQVDRNLDDKQHSLATDV-MCLDMR
Ame_Tek3a      RYGPYEWVQNQLRLYNESDSNRNFSENLRQDTVRIMRETDEKVQKGQIETGRKLGERITDTTFWRNEMASELERLIIENAKMQECRRNLQITIQSLEGQLHIAQECLYYREARTGSDLVHDQAEHALLKEVEVVRNCENKLEHFTDKCNNQLTNGRAVQNQLEIDIKNKETALGIDITCHQMNNFSRGLKYYGGIEKYDPSVTEAESWIEASNNLVKKSQTEREKSNQLRSDIEIAINAVGHEMWEAWGNTNNALARRAAEMLEAKEKLQIHLHKIQQEIFEVEKNLQLIQKAITDKSSALKVAHTRLESRTHRPAAELCKDYAQLRMIEEVETINSTIHDMNLKLQRFEAQHQQLLRTRSNLETDLKSKVDALFIDREKCMGMR
Ame_Tek3b      RYTPDEWYQKQIKYYNDANSCRYFSERTRNEALQIIRDAEEKIQSGQYDTDRRLGERINDISFWRNEIASELERLIQEIERLNDCNSVLNKAIKDIENPLHIAEECLYYREARKDTELVHDNSEKCLAKEIEILNQNRTKLTICLDKCKNQLQDCRLCQCQLELNLKCKENALQIDTMCHQLNNYSSGLQYYIGIEKYNSCLTEQNTWIHDANQIIEKSQTERNKSCQLRTDAEALMIKITQEMWDAWSNTNNALTHRSSELFEAKNKLQQHLQMVQQEIFNVEKSLELMHKAIADKSHILKVAYTRLQTRTHRPDIEHCRDYAHMSLQKEIDEINHQMERMYSKLKELENQHQNLLKAQTTLEHDLALKIDAIHIDQEKVSSLR
Ame_Tek4       NSGESQWRSNNLKFFKQSNEKINEALRAISNAKRCVERSYKEADKLQLESMEYLKNRASEVHRWKTELEHLILEITKEIELLQAEYRHVKHSLSLLTVPESIAGEFLELRSRRLDSDLIRDEVETELTKEVALCSEIHDLLVRTREHIEMELTELKTAKARMEMDWTDKTDSYTIDAENIKLTNDSRIIMWKLGATRVPAEQSSPAGYEHYTRETLSEAEAARQRSVNLRSTLDSIYKNAIKDLRNQATRVDLVLSKKIKLTEDVRLQLEKELLRCLHELANTEVQIEELRHSTRGMDCVMKVAQTRLANRLQRRNVESCRDTPQFALLEEVKLLNERTSAMLAELKVAEETLAGLTKARSDLEREIIVKRKTLYLDKERGQWLR
Ap_Tek1        KFHPSEWHVANKMQCASTESQKSSSERMIAESQRLVDEIEKTTQKTQSDVNKKIEQRLEEIKFWRQELDNKLEQIINETEVLLTFKTRLEKALESCKEPLVIAQKCLLNRQSRVGIDLVHDEVEQELVKEVEVLQGVIALLERTLEQTIEQIRLNRSAKYNLEMDLKDKFTASKIDSYCASLTNNTPDVRYADNAVKIEGNFISPEDWTDFSNINVEKADKQRNNSLSLRAMIDSILSQTANDMHKQYEMVNVAFRNRVKEVRDAKHKLEILLASVMDETALQEKNIAALKKAIADKEGPVKVAQTRLEARNHRPNVELCYDTVQYKLISEVQEITNNIQRLKDTLAQAETELKGLSRRQLSLEEEIQVKANTLYIDEVLCMQMR
Ap_Tek2        RFTVPDWHTNADLISADAESQRSASHRVRQETRALRNETNNQAKWDEHDNQTRLTERISSVNRWKETLDKCLADIDEEIDALAKVKEAAERALQAKNLSLDVAIECLTLRESRRAIDVVRDPVEDELHKEVKVIDKAKRELQQRVNEAFEQLCHLQEARQQLSFDHRGKMEALEIDRVCLSLSVNSPNISFKVNPTRVPNGSTAVDEWEQNSQYNKDHAEAEMKASTKLREVIMLAIAQTNNELEAQRVATEFALRKRIRDMERAYDELKWQERNTLEEIAEMEEDIRRLEEDLRRKMQDLKVAHTRLETRTYRPNVELCRDQVQYGLTDEVHQLEGIIRTLKLKLAEAQDALDALYRQLYRIQTDIGYKANSLVLDN-KCMDSR
Ap_Tek3        RYTPDDWYRSNLTNYRESETSRHNSENLRVDTSRLIQDKYQQTKKTQTESTKNLGERVNDIDFWKSELCHELDEMIGETNALSDMKRRLERALAETEAPLQVAQECLLHREKRMGIDLVHDNVEKELFTEVDVIRSCQERMQRFLDRAKAQLASNRAAQHEVERDLANKQTAYRIDDKCHHLRNTSDGISYHRGVERVDATISVPDSWAKFTDDNILRSQSERAASAKLRDEIENLLVVTANEMWNQFNSANVAFTNRIAETADAKSKIQTHLAKTLQEIFQIEMSIEAIRKAIRDKVPPLKVAQTRLDERTRRPHVELCRDSAQLRLVNEVHELDETIQSLQQRLRDAEDTLQTLVRSKAVLEHDLAVKANSLFIDQEKCMGMR
Ap_Tek5        RYSTRDWHHANMVQLKGSETSRYWAGRLNTDSVRLMQDKDQLTYQMQEDSRRNLGERISNIDFWRSELVYELECLLRETQALETAKKRLECAADEIQGPLKTALECLYYREKRKGIDLVHDDVEKNLIKEVDVFKDCQEILAKLAQRINHQLGINRDAQHALEQDLSDKNSAHFIDEKCFNLRNTSDSINFYHGVEKVDGTVSVPVTWAKFSEDNIRCSQHARANSVKLREDTEVGLESTSEEMWNQFVSTNLAFNNRIAEVADAKNKLQAQLAKVLQEIFQTEDTIMLLERSIMAKEYPLKVAQTRLETRTKRPNIELCRDEPQYQLVTEVYTIDDTLQTLKKRLQEARDTLQMLLANKSKLEHDISVKANSFFIDK-KCMDMR
Aq_Tek1345     KYHPSEWHTSNKTNYKQSETERTRSERLRSECNRLSNEVQQTTFRVQKEVEHKLSQRIDDITFWKEELEKKIKQTSDEIEAVINMKIELEKNLEATNFPLEVTKRCLMFRENRQAIDLVHDEVEIQLMKEMEVIEGVQCLLQKTHDEALEQLRLLRSCKYKLEKDTKDKFGALHIDKECATLTDTSPGIRFSPAAVDIQTKSILPVEWQDISDVNICKAEQERISSTTLRGVISSILSQTKQDMMRQREIVNEAFYKRIQEVTDAKVNLEAHLKEVIKEIASQEQNIASLQQAIHDKTGPMQLSQTRLDLRSYRPNNELVRDPAQYELAFEVKEIEFTIQKLQEHYLEAQATLKKLNRNQLVLEEDISIKTLSLSIDNDQCMSLR
Aq_Tek2        KYAPSDWTISNEVIQSSAERQRLASHRIRQESNQTRNETSITTKWTQHSNDTSLHQRISDVTDWKSSLQHTLSETDSAITKLSESKRLAEYALMAKEMPLHVVLECLVTRENRVAIDLVRDEVEAELNKEVSVIEGVQAILHQRIGDAFKQLCQLQECYEKLQFDISDKTQALSIDTDCVGLGNSSSGINIQTDPTRIKKGIVNPVQWESYSVHNTDEANREIAQSVRLRESISQTIQQTTNDLESQWTATNYALRRRIHEIKQAYQELEWQKKNTEAEIAQVKQEIESLTVSLMEKTPPMKVAHTRLENRTYRQNVELCRDQPQYNLVEEISEITTSQKKLAEKLHVSKQTLGTLQRTLERIMKDLSVKSNSLQLDK-KCEEIR
Ars_Tek1       RY---DWKLITDKLLRDAETQREQSEKILVAAETFCQQALMQHERSTKDVKHNIVANIQEIDYWKEEIQTAINELKEVHDAANAMERRIAKAKDHYHGIDDATMKCFKKRENQESNKTAMDRPQANLHIEHTMLMEIILELEDLMKKLADNARLCRKMSKELEYAYNNKQAAKNLNEYVLSLNITSPEIKNKGGVEKQD-CVMTEEKWREDMLDACHDSLVLAKNTKEIIQMSEFSLQSLKDKIKQQYYVTDCYFQDKISITSKCKSQLEEHLSTIRSQIKRGDETLVTLKKFLADRKPSIELAETQLNIRTTRPKSDRVFDKSQKRLLEEIHDMETSMETLEKQIKTCETTLRSLRRSEQKLKTEIDDKTEVQKIDELYCMDVR
Ars_Tek2       HYTIDDWGVQLQHLSTGVNQQLGKASQFRNESSQMRCHMDNTTKWNQYRNNVRLSDRINENENWVGSIDRLLECLDRESEGLDETRKVAEKTLDNLFLPYELAVETLAVRDRRRDFDLVIDDVETYLKKEIETILLYRDELISAIEEAFRELIGLREVRHVLVLEHQDKTEALNIDKEQLNKAESASDVTFKPDVTRVSKRSTSCAKWLEHTKEIISMADEKIKKVCQMKLDLTNVIQRAKRDIKCGRESTNFAYRRRIQNTRQALAEMEWKKQQLLEEESSLNKELENIGDCLTHKVQAQKFAQSRLENRCLRPHIEMCEDHVQRGLRQECIDIENNNNILKNKLDECRASVTEMINYMEILDREIKSKKESLDIDM-KTLDTR
Ars_Tek35      ---------------------------------------------------------------------------------------------------LSVAE-----------IDNVHDGVQASLIQEINTIKTIQQKCQKALEEIVALLDSIRVMKHDLEKDLRNKQSAIHIDKNAQTLHNNRSDLNHYWGIEKFDTFRSTPETWIKHSDENISRSRQLRGNSEALRNEVTNLIQFSTEDLWNNWNSVNTAL------------KLHVQLTKTQQEVHQINKYIDMIQMAIEEKSAPLKVAQTRLENRLHRPELELTKDEVQYRLSHEVRAIQDAVCRLECQLGDAQRSQQELLQNKSRLEHELSIKNHSWFVDREKSAAVR
Ars_Tek4       DLKECAWKRTNYQTLAKMDQMLVQSGKVNERVRKLISSKIGQAPVEQTISNKAIQNRIQDLAPMTFALKEEWEGILEEIGMLMTTKRMLEKAFLANETPLLISTECLQTRERRLPSERTQDNLQDILEQNILHAQFVKESLELAIRVTEKHLQYLRDIKLQLEKDRSFQVEGILIENMCSKSSENSGII-----------GTSIVEGLRDLTLKNIDNSRRTRMASEAFRTIAENLTAKITKDVIRLNDDITRALKTRVHDVDIARADYIGKLKEVTLEVEKTETKINDLSRAMNFLEVPYSITKSRLERSKDTPGMEMTLEPAKKVVNSELARIKSAIDALKAQMEESEQELSELNKSRLDLEMKIAAKYQALDVDYGKCTPIR
As_Tek1        KHRPHDWHANNRVQNVFSLDQQALADRVISESDRVIDETKHTTEESKSEVDFRLRERIEDIRFRRDELQQQKKEAHIEEEALKVYKRRTIDAINTLEIAVPLCQKCIVLREGRQGTDLVNDGVDRELRKELDVTEGGIALLEKVLEQCVEQIRRLRATIYLLDRDLADKDRSIRIDEKNLELRPNQMEMKVYAGRVPLDPYNSTDEEWIMVTNKNIEATAKEINSAQPLRSYIDQLLRQVAEDIRTQVERTNAAFRQRTAELRYTKVKLENVHKETVRQVNELTRTVTRLEREIAEKEGYVALAQTRLANRSQRPGIELCRDNVFEGLKKELAALRETIAKLDGSLVKSKATLRYLLNTQVMQEEEINLKTQSLHIDEVDCMTMR
As_Tek2        HLSLADWHSRLNQLKNVAYTQRSDAFELRHSARNLRNETRIETHWDTYHNNDKLSDRVAELDRWRETMRIMLKRTVDEIQALKEEKANTERELDAHITPLTVVTECISMRDCRLGSELTYDDGDTELKNELCIVENNQRLLRDQNQAAWEQLNRLQEVKFKLELDLTDKDEAQAIDSHQLQVDKHCGDVTFKTDPTRVPRDSCTYGNWLEYCEELVALAENALSDSFSIRESLFATREKARNILRAQQDRTAHTLRKRIFETQRARNELEYQLGKMKEEMDKCLREIETLERAYDDKTEALKVVETRLENRAQRSGMELCVDESYHGLCDEVQKLRDTIKILREKIDATKTTYNMLRDHANKIDQDLQNKQHSLMTDI-RALDLR
As_Tek3        RFTPNEWTTSNVSTYADADKNRNYSEKVRSEAVRLMRETDEKTSQGQRDAARRLGERITDITFWRNELTTELEKLIAESAQLTDTKRNVQKALQDLEPPLHIAQECLYHRESRKGIELVHDHVEKSLLVEVDNLRASQEKLSQLLAKITKQLADCRAAQHSLEDDISHKESALGIDSICHQLNNYSRGINYYGGIEKYDPTVSTPGTWSGSSSTRINNSHSERSKSCQLRSDAESLINAVATSVWDCWSNTNNAFNNRASEMLEAKSKMQLHLHKTQQEIFDVEKHIELLRKAINDKSNPMKVAQTRLEARAHRPGIEMCRDNAHLRLVEEVCTIQDSVATLHRKLQEAEAQHQQLLRTKSQLESNLKQKVDALFIDREKCMGLR
As_Tek4        RYSVDEWRQRNADIIAACQSTVDQSIKVENTSKNTIIRTYATADKTQTDCTQSLHVRAKNIDDLKSELNRAISAMQEEITALERQRRRLKQSLAVLRMPEAIANECLERRTGRPDTELIRDRPEEELIREISLISEIKAILLQTLANIEQQQSDNRAVRQRMEFDWSEKKMAHENDAINCNLRNQSTNTLFKPGATRCSNEQSTEIYWEKFTRETLDMFNDCRRKSEQLRNTLDAILTNAARDLRTQADCVERALATRISCMEEIREKLEIDLRITLQRLADTEIQIGKLQVAIRNMDYGMMVVHTRLDNRNQRPRVENCRDQPQALLIAEVKSLEEGTSAMNAQLKQEEDVKQELVNRRNELEREIMLKRRTIAIDRDRCQLLR
Av_Tek1        ---------------------------------RLGEEGRGTVERTLADVNKKLEQRVDHVKNWKGELEVKRGELEKEIDATETYLVRVEKSLQSLQDNLHLAQTTLANREKRYDIDLVHDDVQKDLIMEISAIQGAIALLTRTIEQIKEQLRLMRKSRYLLDRDLKDKFAAQSIDEHAIDLSVTSPSLYLKEGVTNINPRSVSEPFWEDYTDQNVKNAEAQRLNAVQLRNVTDGILKKLVADMKQAVEKTRRSFDRRIFESKQAKQKLEDQLRDVNLLIDQLEESIKNTEKAIRDKEQYLKLAHTRLDTRNKRSNVELVYDPAQKRLIEEIREIECEIQRLQERLDESHVRLRNLDRDKLILEKDIETKTNTIFVDEVEC----
Av_Tek2        KYSVPDWFNHNYAISYDAERSRNVSHQVRQDGRQLINETYNESWWNKHDNDVRISDRLDEIDKWRKTLEYTIQDIDREIQAIQTAKEQCERYLESMRRPLDVALENHVTRDGRKAIDNADDEPERELKKEVYVIDGVKRQLHQQVQTSFDQIARLTEAKQQLIRDLQDKHTAFAICEENLQLNEFSPNISYKPDPCRPIKGQITPEEWLAFSKYNKDRAEKEMYESTRLRESIFHTMGQSAADLESQSKASEYALRKRLHELERSLNELEWQKKQT-------------------------------------------------------------------------------------------------------------
Av_Tek35A      RYTPKDWYNAQQTNYVASDKIRSAAERLRSDAIRLAREKDEQTFKNNLESSKRLGERINDIEYWKNELEKTKDKVKRKIDDVESKRREVERQLAETEKPLRIAQENLYEREKRQGIDLVHDNVEQELIREIDTIKLNQQKLRQMLERLNTQNALNRAALHELERDANDKFRARVLDSAAHNIKTTSRGINFYHGIEGIDNTVSVPESWSRYSEENIRRALSELSQSDELLNVSNQLMAQSNNDMWSQWNHVNVSLENRVQEEHVAKNKIQAHLEKVLQEIFDVEQNIEFLKKTIADKEAFLQVAQTRLETRTRRPNVEACRDPAMHRLIQEIHDLHAAVTDLHGKLRQEENAVQHLLRTKSTLEQDLAIKNNSLFIDSDKVMGIR
Av_Tek4        KYNPNEWHENNYAKYYQTFQDRDESEKQRWQATRTENETLALSHQTQALSTKKLQQRLHDVNFWKFELNRMIEDVRNETDLLVAQKKRLTNALDATEAPLHIATESLANRDRRYGEDRVYDGVEVALMKEVEIINNVQNLLRQTIMTAEQQIRANRNAKQNLEMDWSNKYEASIADAKATNRRNEDVDIMFYPGVARHYDNQSTPESWAQNSHDNIVNGQNQLMASIQLRSLIDSILVDTARDMREQADVVETEFGKRIAEVSDAMQKMTYNMRETLKAIADNEKKIDMLRASIRAKEAPMKVAQTRLNDRRARPGIESCHDPAQDHLIGEVYQISQSIDSLTGELRETESNLKKLRDDHQVLVKEIEMKKNTLYIDQQKTMPIR
Ba_Tek1435a    KYSPYEWQQSNNKNYSSAEVERASAERLQSESKRVTDETDEITRFTQEDVNKKLTQRIRELSFWKDEVHSQLQAVDNEIDMLLKFKAKLESSLEATEHPQSVTTSCLTYRQGREGIDMVHDDVEINLLKEVEVIEGVRSVLVRTLEQTIEQIRRLRSAKYFLQKDVADKKAAISIDNTCQILNNKDSDIHLFEGVTQELTSAVTPADWSNYSDANIKKAECEKQASVALRSVIGGVVEQTCNDLLTQCRNVDLSLKKRVEECSNAKERLTSHLEQVDKEIDSMEGNIARLKEAIEEKLAPLKVAHTRLAQRSQRPNVELTRDPAQFQLVSEVNLIEQSIAALETQLEASEASLKGLIRNQIDLKEDIRIKTKSLHIDKDLCQDLR
Ba_Tek1435b    RYTTHEWSGSNANQYLTSSTERTSSQNLRNESERLRCEAADKTRRTQNDINVKLQDRIDNIVYWKTEVDRQLQKTDQEISNLMASKKQLEQAHVATQLPHEVATTCLKHREGRLSIDLVHDDVEVQLLKEVEMIENVQALLQQRILESDSQLSELRHCKSNLEADLRDKCTSYGLDSRCAGLNNGALGMSIHNDAVKIDPKSATPASYEAFSHDNITNAEKQRVSSCRQRELNEHTMHQTSNDLHKQAENVNESFRIRIQEMIIAKTNLEENLNQTILEIGSMNENIAALKEAIRLKDSPMRVAHMRLNTRAYRPNIELVRDPVQYGLVEEVAQISDSIEALSAKLNESNCKLRNLEGNKKALEEDIAVKTNSLNIDQSQCLRLR
Ba_Tek1435c    RKAPQDWNAAFNSHVTISDKDKNKSESQRDASNRLIKELDQKTKSKQADINRRLQDRITTVSYWKQRLTTEHASICQEITNLTMSKQKTQQALASTELPTEVSTNCLKNRENRETIDLVQDLVDDELLNELNMLSEVQKLLSARIMGTDERLRALNDCKSSLELDIRDKEECLRLDEHCYKLNNGTAGLQAVAQPSLYDAHSSTVEKHEEFSQVNLEKSEIARVMSCLQRELNDFSINKSNDELQKQSELVGAMFRLRLKELTEAKTGLEGQLEKTNLEVTSVEDSLHQLREALRGKEGPLKVATTRFAVRAKRPNVEQTRDFVHGGLLSEINDINASQESLKQQIACAEETLHKLLKNKERLQQDISIKKKSIQIDEQQCLRLR
Ba_Tek2        TFVPNDWHNSNSIMSTTAVRQQGGSLEIRQAARKLRNDTDCITDWGQNDNTTRLLDRMQDITAWKDKLEQTIADTDVEIAQLTSHKERCETALTNMNTPAEVSQDNIATRSIRVNIDLVDDEVQQELIKEVEVINGIKEKLTQKVNEAFQQLCVLQEAHCAMCDDLADKMHCLDIEQQCHGLTNQSANIGFHTNATRIADGIVMPDSWDSHSNYNTQRANSEMRASTALREAINNTIEQTANDLEAQRLRTEYAFRKRIHEVQMAKDELEWQQNNTKREIDVLMDDIRGLKQAISDKDKPLEVTETRAENRTYRPRVELCRDAPHDALLNERNTLKNTVASLVDQHNIAEDAAAQLKQTLNRLDEDWAVKTNSLELDE-RCMTKR
Bc_Tek1        RFTPEEWKIASKIKHKNAERDRAAAERLISESDRLDSETREQTDTTLEDVDKKIDQRLNDVKYWKKELEGKLDDIFREIDVLEAYKRRVEKAIEAIQEPLHIAQSCLANREKRYDIDLVHDNVQKELIKEVEIESGAHALLVRLLEQVKEQLRLNRKAKYNLENDIKNKFKAESIDSHVQNLSLTSPSLYLKNGAAKIEPNSFTEQQWENFSDVNIKNAEATRLNSVELRNIVDTNLQQTANDIQRQIELTDRAFDRRIWEEKDAKSKLETQCKDVTKLIDTMEENIKNVEKAILDKENYLKLAHTRLDIRTNRPEIELVRDPAQYKMVKEVQEIEDALRRLQERLNESHKKLKDLDRNKLLILKDIQVKDNTIRIDEAECLGIR
Bc_Tek2        KFNPADWHTNKHSISTDAERSRNVSFQVRQEGRFLNNETENQTWWDTHDNNVRLSDRLDEIEEWRQILRYEIQDVDRELEAIRVTKNQCENMLNQMKVPLDVNIDNHVTREGRLGVDLVRDEPEAELTKETKVINAIKRNLHQKCQESFQQIERLQECRQQLLNDLNDKNSSHAIDEENLSLTKHSSAISFKPNPLRVPKGTVTPQQWIAFSKYNKDRADAEMESSKRLRENIQQLMAQSSSDLDSQKNATEFAMRKRIHETENALDELKWQKKNTEKEIAQIEDDIEKLEKAIREKDPCMKLAQTRLENRTYRPGVELVRDEVQYGLVDEVKQIEASQKALQEKCKQAKHAWNILQEQLRRINEDIALKENSLQLE-KRALATR
Bc_Tek35A      RYTPKDWYQSQMNNYLASDKIRSAAERLRSDTLRLAREKEDLARRNQNESDKKLGERINDIDFWKQELDREKDKLAKKINQVEMKRRDVEKQLHDTENQLKVAQENLYEREKRQGIDVVHDNVERELIREVDVIKNAQAKLRNMMERLQTQNSLNRAALHELELDVADKFRALSLDSAAHNMTVSSRGLNFHLGIENVDNTVSTPDSWALFTEDNIRRSASERAQSDEYMNMADNILKETATDMWNQYNTVNEAFEQRIHESNEAKDKIQNHLSAVIQEIFDLEKSIEFIKKTILDKEAYLRLAQSRLETRTRRPGVELARDQPMHRLVQEIEDLHAMIQDLKNKLSLEENAIQHLLRTKATLEHDLSIKNNSLHIDKERCLGNR
Bc_Tek4        KYNPQEWHQNNYAKYYQAFADRNVSEQNRWESNRVEKETQDTTNRTQALSTKRLQERLHDVQFWKKELLREIEDITAETDLLVQQKRRTQRALDATTSPLHIATETLNNREHRYGVDRVVDEVEIHLRKEIDLINNVQHLLRKTIEEAENQIKANRSAKHNLEHDWSNKFETDRADSKALSRKNTDVDIMYYPGAARYQEFQSTPESWAQNSHDNIVAAENQRMASIQLRELINQIIQDAAKDMREEADRVENAFARRIEEMAAAKAKLENQLENTLDEIARQENNIIELKKAIKDKEAPMKVAQTRLHDRSVRGGIELCRDPAHKQLVGEVLEISQSVDELIKQLNQAEDNLNKLNDDRMILEKEIAMKSKSLYTDRDKCLPVR
Bf_Tek1        KFTKDEWTVSNLTKYHSAEAERSRSERLVAESQRLMNETEQTTRRTQRDVNKKLEQRIDDIDFWKSELDRKLEEITNETDTLLEYKTRLEKGIEACEEPLRIAQTCLANRQNRASIDLVHDDVERELLKEVETIQGVMELLMRTHEQAVEQIRLNRSAKFHLEKDLRDKLSALNIDDFCSTLTNNTPTIGYADTAVKIQANSVTPQDWRSFSDDNIAKADKQKNLSIQLRSLIDGVLVQTADDMQKQVDTTNLAFRKRVDETKLAKSKLEDHLGKVMDEVTSQEKNNAALRKAIADKEAPMQVAQTRLGNREQRPNVELCRDPAQYRLVGEVGEISENVQRLQELLYASDVELKGLRRNQLILEEDIEVKANSLHIDEVQCMQLR
Bf_Tek2        RYNPPDWFTSNFTISTNAERQRDASHQIRQEARNLRNETDNQTRWDQYDNNTRLSDRCRDIDQWKQTLEKTLRDCDAEIDALERMKLETEHSLQAKALPLDVAIENLTLREGRRDIDVVRDNVEAELHKEVEVIEGIKKALKQKIDEAFEQICLLQEARQQLHADLRDKSEALGIDQEVYHLTNDSPGISFKPNPTRVPKGSTTPQEWDKFSQYNKDRAEAEMRASNRLREAMQATLEQTANDLEAQRNASEFAFRKRIHETDQAKKELEWQQKNTKEEIAEMEADIRNLEESIRAKRNPLKLAHTRLETRTYRPNVELCRDQPQYGLTDEVQQIEGSIAALKEKLATAHKARDGLYRNLYRIEEDLACKTNSLTLDN-RCMDVR
Bf_Tek35       RYTPDDWFKSNYANYKQSDSTRNSAERLRMDTARMVHDEDQRTNRTQEVSSKAMGERVSDIHFWKNELNHEIEQQVAETNSLVEVKKRLERALAETESPLQVAQECLYHREKRQGIDLVHDGVERELLQEVDVIKSCQERMRRAIEKANAQLANNRAAQHELERDVSDKHVAHRIDDYCHQLRNTSEGIAYHRGVEKVDATVTVPETWAKFSDNNILRSQSERAASAKLRADIEALLNQCSNEMWSHFNNVNVGFSNRISETMDAKNKLQQHLAKTLQEIFQTEQTILQIKKAIADKEAPMKVAQTRLDSRTRRPNTELCRDPPQHRLVSEVGQIAETIETLHFRLRQAEDTLQALVHTKDALEHDLSVKANSLFIDQEKCMGMR
Bf_Tek4        KYRPDEWHKSNYDKYYKAFADRDIAERLRHESKQLANTTEAITQRTQADVTKKLGERMHDITFWKSELNREIDDVIAETDLLLAQKKRLENALYATEIPYKISLDNLESRERRQGVDLVRDEPEVELVKEVEIIKSVQDLLRRTLEQTINQIRNNRDAKQNLEMDWSDKKDALEIDDKCARLNNQSTDIEYHPNTGQWQEFSSTPETWAQYSHDNIVRAEQERMASINLRALIDNVISDTSTDMHEQCNTVDTAMAKRLEELNDAKAKLENHLQKTLQEIASQEKNIAMLKQAIADKRPPMQVAQTRLHHRTSRPNVELCRDPAAERLLTEVTEITESIEALQRKLQNAEASLKDLMDTRMTLEKEIAVKSNSIFIDKQKVCQVR
Bg_Tek2        RHQPTDWFTEVYAQSTNAERQRSASHQVRQESRFLRNETDVQTKWDQYSNDVRLADRVDHIRKWKEILERTLGQLDQEIADLSEAKELTEQALEAKNLPTDVNIECLTLREGRRNIDVVQDEPENQLHKEAEVIDGIKKTLQQRISDSFEQLCLLQEARQQVQADLQDKNIALGIDIDQYNLSDRSPNISYKPDPLRVPKGSTTPQQWEDFSRYNKERADAEMKSANRLREQIHHTLQQTANDLEAQKQATEYAFRKRIHEFERAKDELEWQKKNTEEEIAELENDIRGIEEAIRNKIRPTKKAETRLENRTYRPNVELCRDAAQYGLVDEVKQLYASKQALEEKLKQSQHALDGLQKTLHRLNDDIALKTQSLRLDN-QCLGVR
Bg_Tek35A1     RFTPNDWMASNQGNYLASDRVRSGAERLRLDTVRLCREADDKTKRTQNDVGKRLGERIGDINFWKNELNLETDNMISETNQLQEAKRVLEKFLAETENPLHLAQECLYHREKRQSIDLVHDNPEKALIREVDVIKRCQDKMRGLVDKANVQLSLNRASQHELEKDSIDKFVAEHLDNACHGMRNTSRGLAYHDGVHRIDNSLSVPETWAKFSNNNIQRSQAERAASKNMRNEIESVINACNNEMWQEWNAVNVALNQRAQETTDARNKIQTHLSKVLQEVFEMEKNIELLKKAIQDKEAPMQVAQTRLDTRLRRPNVELCRDPVQHRLVEEVYEITDTVDSLQQKLREAENALQALLRTKAALEQDLSIKNNSLFIDRDKCLAMR
Bg_Tek35A2     RFTPNDWMASNQGNYLASDRVRGGSERLRMDTMRLCKEYDDKTKRTQADVGKRLGERIGDINFWKTELNHELDQMITETNALNEAKRILEKNLAETENPLHISQECLYNREKRQSIDLVHDNPEKELIREVDLIKRCQERMRNTVDRANVQLGLNRAAQHELERDSGDKFIAENLDTTTHMLRNTSRGIAYHDGVHRIDNTISVPETWAKYTNDNIQRSQSERLASKNMRNEIENVINACNNEMWMQWNAVNTALNSRIQETTDSRNKIQLHLNKTLQEVFDMEKNIELLKKSIQDKEAPMQVAQTRLDTRLRRPNVELCRDPAHNRLVEEVNEITDTVDHLQHKLRESENALQALLRTKGALEQDLSIKNTTLFIDREKCMAMR
Bg_Tek35B      RYQPNDWFLSNSINYTLSDKERSFAERLRADAWRAVKETDARTRNRQNDVTKRLGERVQDIAFWKSELNNEINAMATEMENLKEYKRTCEKALADTANPLHISEECLMNREKRQGIDLVNDDVERSLVKEVEVIKKCQARLKKVLDKAYVQLKMDRAAQHALEIDAKDKHHAQGLDDRMQMLRNSSAGVGYVPGIENIDNTITIPESWARYTQENIARSQRERANSERLRGEIDSTLRQSANDMWNHFNAVNNAFNTRIRETTDARNKLQAHLQKTMQEIFDMERNVALLRKAIMDKEQPMKVAQTRLDERTRRINVELCNDPAMKSLQREVTEIKESLRILKDRLKSSELSLARLIKTKATLEHDISVKDNTLKIDASFCMGMR
Bg_Tek4        KYNPSEWHESNYAKYYQSFVDRDNAERVIHESKRTAKEAIETTNKTQAEATKKLAESAKNIEFWKYELNREISDVIDETDLLLAQKKRLENALRATEIPLHIATDNLNCRQRRLGVDLVQDDVEISLLKEVEIINNVQDLLKNTINQCEKQIRLNRDAKQNLEMDWSDKKEALEIETKSGSLRNHHTNKQFHDGAAKFEEIQSTPESWAQFTHDNIARAEHERMASIQLRTLVDNVLDDTTRDMREQADQVDVNFTKRITEMEDAKTKLEENLVKVVKQVKDQEKNIEDLQKEIRDKEDPLKVAQTRLYNRTFRPGVELCRDPAQYHLVGEVNEINQSIDALKQKLNDAQNSLKDLQDNRMALEKEIAIKKNSIFIDRDKCLTVR
Bt_Tek1        KFSLHQWHLNNRHRYRCSEAQQELADRLLNESQRVCELSSEKVRNNKEETDHRLKEKIEDIEFRKRELLRIRKEVLLEIDALSIYKERIMDALSSVKNAFVICEKCLIFREHRLGIDLVHDDIEKELLKECEVIKGVESLLVRTLEQTQEQIRRLKATLYYMDHELEDKENNLRIDKHNLNLKETNLNLSIYHGTSRLDPSTIELNEWEMQTNNNIINASKEVNSARPLRCYIDTIIKQVIDDLNDQKNATDEAFRRRIEETKEAKIKLELQHAEIMRQAAEMKSNITRIEKSIAEKESFLALAHTRLGNRCQRPGLELTRDLVEINLVKEVYDLREIVSKLQTTIFESQASLRYLLKTQIQIEEDINVKINTLKIDEVDCMTLR
Bt_Tek2        HINLADWYAKQWELQQNAAFRSAEAFELRNTGKIVRSETMVKTIWDTYMNNTRLADRVTELSRWRELLQNLLDKLIAELKFLQDEKVDTEKELETLNYPLQLTAECISMRDCRRGTELTYDEADTELKKELCVIENIKKSLTDRVQAAWEKLNRLEEVRFQIQLEVEDKDETIKIEKENLNLDRTCANISYKPNALRTPKGSIPYEAWLEHCRYIKMLADNELSDVYNLREAINIMRERARNDIKAQQDVTDFSLRKRIYQTQKARNELEWQKLKIQKEMEILQKEIVRLEDALMHKIDSIKCAETRLENRTYRPGFELCRDEAELGLKDEILHLRQTEKDLKSVLENSKGAYNNLESLLLQVDRNLDDKQHSLATDV-MCLDMR
Bt_Tek3a       RYGPYEWVENQLKLYNESDSNRNFSENLRADTVRMMREADEKVQNGQTESGRKLGERITDTTFWRNEVASELERLIIENTRMQECRRNLQTTIQSLEGQLHIAQECLYYREARTGSDLVHDQAEHALLKEVEVVRNCQNKLEHFTDKCVNQLTNSRAVQNQLEIDIKNKETALGIDITCHQMNNFSRGLKYYGGIEKYDPSVTEAESWAEASNNVVKKSQKEREKSNQLRSDIEVAIDAVGHEMWEAWGNTNNALARRAAEMLQAKEKLQIHLHKIQQEIFATEKNLQLMQKAITDKSSALKVAHTRLESRIHRPAAELCKDHAQLRMIEEVETINTMIHDMNLKLQRFEAQHQQLLRTRSNLESDLKSKVDSLFIDREKCMGMR
Bt_Tek3b       RYTPNEWFQKQMKYYNEADACRYSSERVRNETLRIIRDAEEKVQSGQYNTTRRLGERINDVNFWRNEITLELERLLQEIEKLQDCHSALDKAIKDIEDPLHIAEECLYHREARKDTELVHDDSEKCLFREIEILNKNKIKLGTYLDKCKDQLRNCRISQYQLELDLKNKENALDIDTMCHHLNNYSHGLQYYNGIEKYDACFVEQDTWIHTANQIVQKSQTERNKSCQLKTNAEALMIKITQEMWDAWNNTNNALAHRSSELLEAKNKLQQHLQMIQQEIFDVEKNMELMHKAIGDKSYILKVAHTRFEGRMHRPDIELCRDYAHISLQKEIGEINHQIERMHRTLKELENQHQKLLKTRTMLEHDLILKIDAIHIDREKVSGLR
Bt_Tek4        SFGAPQWRAHNQKFFKQSDEKIREAQLAINNAQRCVERSYKEADKIQLESTDNLKNRANEVYRWKTELEHLILEITKEIELLEAEHRRVKHSLSLLTVPESIAGEFLQLRSKRLESDLIRDEVEEELSKEVALCSEIRDLLCRTREHIEMQLIELKAAKVRMEMDWTDKTDAYDIDSHNIQLKNDSPIILWKLGATRFPAGQSTPSSYEHYTRESLTDAEAAKQRSVNLRLTLDSTYKNSIKNLRDQATRVDLVLSQKIKLTEDVRLQLEKELLRCLHELANTEKSIEELRHSTRGLDCVMKVAQTRLANRLQRRNVESCRDTSQFALVEEVKLLGERTSAVLAELKRAEDTQAGLVKARSDLEREIIVKRKTLYIDKQRGQLLR
Cg_Tek1        RFTHPEWTTSNLTHYANAESERAAAERLVEESKRLSEETAKRTEKTQRDVSKKLEQRIDDIKYWKKELDDKLANLVTEIDSLIAFKARVEKALEATAEPLHIAKQCLLNREKRTSIDLVHDDVQKQLIKEVETIEGVQALLNRTLEQTTEQIRLNRKSKYQLEKDLKDKFSALSIDEYCAELRNNSHGLKFKDGAAKIEANSVCPEDWQDFSDANILKAERERQSSVELRTLIDGILQQTSNDMRKQCSDVNVAFNKRISETKDTKSKLEDHLNKIVGQIKEAEENISRLKKAIDDKVLPMQLAQTRLDTRTNRPNVELCRDPVQYRLIEEVGEIESSVAQLQARLKQTEDSLKGLIRNQLALEEDIGVKANTLFIDEVECMGMR
Cg_Tek2        RYQPPDWFTNNYTISTNAERQRDASHQVRQESRFLRNETDNQTKWDQHSNNVRLADRVDNIRQWKEILEKTLADIDKEIADLSDAKELTEQALEAKNLPMDVAIECLTLREGRQGIDVVQDEAENQLHKEVEVIEGIKKALQQKVGDSFEQLCLLQEARQQLQADLQDKNIALGIDVDQYNLSDRSPGISFKPDSLRVPKGSTTPQQWEDFSRYNKERAEAEMKASTCLREAIHHTLQQCDNDLEAQRIATEYAYRKRIHEFERAKGELEWQKKNTEEEIAELENDIRGIEEKIRAKIAPMKLAQTRLENRTYRPNVELCRDAPQYGLTDEVKQLEATKRALEEKLKQAKHALDGLEQNLHRINDDLAQKINSLNLDN-KCMDVR
Cg_Tek35A      RYTPNDWMTSNQGNYLASDRVRSLAERLRLDTVRLCRETDDKTKRTQSDVGKRLGERLGDIQFWKTEVQHETDNMITEINALQEAKRVLEKSLAETENPLHISQECLYHREKRQAIDLVHDNPERELIKEVDIIKRCQEKMRNTIERANVQLGLNRAAQHDLERDSSDKFNAQNLDEQCFGMRNQSRGIAFHNGVQRIDRTVSVPESWAKFSNDNIQRSQSERAASKQMRNEIESVLNSCANEMWQEWNSVNVALNQRIQETTDARNRLQTHLSKVLQEIFDMEKNIELLKKAIQDKQAPMQVAQTRLDTRIRRPNVELCRDPVQHRLVEEVGEISETVESLQAKLRMAENSLQELLRTKASLEQDLSIKNNSLFIDREKCLGMR
Cg_Tek35B      RYSTNDWGMSNSMNFSLSDKERSFAERLRADAWRAVKETDARTRNRQNDITKKLGERVYDITFWKSELNNEISAMATEIENLKEYRRTLEKALGDTANPLHIAEECLMHREKRQGIDLVHDDVERTLIKEVDCIKKCQAKMKKVLDKAYVQLKMNRAAQHAMEIDAKDKHHAQGLDDRMQQLRNSSSGIGYYPGIESIDNTITIPDSWVRYTQENIARSQKERAASERLRGEIDSTLRACANEMWNQFNSVNNSFNTRIRETTDARNKLQAHLQRTMQEIFDMEKNIELLRKAIQDKESPMKVAQTRLDERTRRINVELCNDPVMKSLQREVTEIRESVRILKERLKASELSLARLMKTKATLEHDIGVKDNTVKIDTSYCMGMR
Cg_Tek4        KYNPPEWHETNYSKYYQSFVDRDNAERIRHESKRTASETEAITNKTQTEVTKKLGERIQDINFWKFELEREIQDVISETDLLLSQKKRLENALRATEIPLHIATDNLNCRQRRQGVDLVQDNVELGLLKEVEIINNVQDLLKKTIDQSDKQIKLNRNAKQNLEMDWSDKKEALEIDSKSGALRNEHTDKQFYSGAAKFEEIQSTPESWAQFTHDNIVRAEHERMASIQLRQLIDNILSDTSRDMREQCDTVDVCFQKRLEEMEDAKSKMEENLRKMCDEICQMEKNIDMLRKAIRDKENPMKVSQTRLNNRTYRPGVELCRDPVQYKLVGEVNEIAQSIDALTEQLNNAENSRKDLQDNRMALEKEIACKKNSIFIDRDKCVSVR
Ch_Tek1        KFLPREWKHANDVHYGNAESERIRSELLTADSQRLMEQCDRATKRMQEQASKRLEQRIHDIKFWKLELDKKLDEVVHETENLITCQSRVHRALESCSEPLRVTMQGLVEREKRVGIDLVHDEVEQELMREKEVIEGVAALLQRTLEQTIEQIRLNRSAKYYLEKDMQDKFQAEKIDDFCTILTSTYPKIECGAGFTSLASNPVTPDEWETFSDINICKAEKQRTNSVSLRSLVESLLQQTATDMSMQHEATGNALEMNVQRIKSSKAMLEDHLSKVLAELASQERNLEDLHVAIADKQGPLKVAQARLTARSLRPNVELCHDSAQSQLLSEVQKLISQINSLKEAQSEAEMELRALARSQLALEEEIQIKSHSLYIDEVICTQLH
Ch_Tek2        HHSVLDWETRNKQLSETAEHQRQVSHDVRQEGLVLRNQTATKTKWDESDSSRRLSDRVQDIAHWKSKLESCAKDVDSEMDALTQSKEKIELALAATALPLEVTIECLTLWEGRRGGELVSDPMEVELKKDVDLIDSCQRMLQQRIDQSFEQLCLLQEAWHQVTSDLQNKRDALDVDMSCLSLTVTSPQISLKPNPLRIPSSTSTPLQWEHFSIYNITRGKEEMQTSLALRESMRITQAQVQNEIKSQEMALEFAIRKRTHHLQQAKDELEWQLKTTKDEIQDLQKDIRELETDLHAKQGFLKLSHTRLENRTKRPGVDLCWDEVQYGLVEELKQLEATIQTLSQTLGQARHSLQALQEHEARMQEDLSRKDEALALVQ-RCQEVR
Ch_Tek3        RYMPEDWYKSNQSNYRESESSRNSAERLRRDTVRLIQDKEQLTRRTQDTTSRNLGERLNDITFWRSELSHEVDNMVTEISALTEVKRRLERALAETESPLQVAQECLYHREKRMSIDLVHDGVEKDLIREVEVIKSCQERMRRHLDRAVAQLASDRAAQHELERDVSDKVAAQRIDDRCHHLRNTSDGISYYRGIDRLDPSLSLPDTWTKFTDNNILHSQSERAASHKLRDDIEVLLNGTSNDMWKQFNTVNVMFTSRISETADAKNSLQTHLAKTLQEIFQTEMLIESLKRAMRDKESPLKVAQTRLEERTRRPNVELCRDYPYHRLVSEVREIEDTIHCLRERLMEAEGTLQTLVKAKVSLEHDLSIKANSLFLDQEKCMSMR
Ch_Tek4        KYTPAEWMAKNNATLNQALSDLTNSEKIRFDSKVLYTETEVKTLRTQADGTTHLGERLQDIHFWKSELERHIEHLGAETDLLLAEKCRLEKGLDATEIPFAIATDNLTCRERRLGPDLVKDLVEEELIQEVELIRSIQALHKRTLDQTVAQIKSNRDAKQTLEMDWSDKHQAYSLDNQCGRYSNTSSETQHQAGSAKIQDHVSNSEEWMYFTQANLAAAEHEMRGSAVLRKLIERVLQDTSEDLRAQCSRVDLAFNQRCQELTEAKIQLELHLSQILQQIGTQERNIVSLQQALHDKEAPMRVAQSRLYQRTHRPNMELCRDSPQLSLVDEVETITHTMSALTQQLCVSRDSLAALEETRMALEKAIACKTHSLLIDREKCMGHR
Ch_Tek5        QITPEQWSRANVANYGRSDNNRRFSEAFRKDTLRLIQTKDQFTCRNQNDVNQWITERIEDIKFWSSEMKHESEQLMNDSDMLKHIKVRLDKGIAETDGPLQVAQECLCQRQKRMGADIVNDDVENELMQEVAVIRDCQEQLERVRDKVKKQLEANRMAQLMLEKDLNDKHVAFEIDSRCHKMANCNSSIQFYPNLNKLDKSVSVPQTWAKFSEDNIMRSQHERMNTRKVMDETERVMESNSVSMWSQFHRVNVAFTDRIAETTEAKNRLKYHMGKTLQEIFQTERTIADLERTINAKKFPLKVAQSRLEERTRRPNMELCKDPPHTMLLAEVQHIQSTVNTLSQRLAEATAMLQQLADTKSILEQELFIKAHSLFIDQERCMGLR
Che_Tek1435A   KYTQKEWHVSNHLNYEKSEKERKTGEMIRDESARLAHETHITTLKTQNDVNKKIEQRLKDISFWKSELDRQYKETEDEIKRMIEYKNRLEVALNATEIPLHIAKECLQNRQKRMSIDLVHDDVEVQLLKEVEIIEGVQAMLRRTLDQATEQIRLLRSANHYLGKDIGDKFSALGIDDHCAGLGNDSPQKYFAPGAVKVQANSITTEEWETFSNKNVLKAERERNSAVTIESMIEEILQETFEDQQKQCDNVNLAFEKRIEETSKAKAKLEDHLVKVNQEITDMESNIDMLNQAINGKLSPMQVSQTRLDTRAHRPNAELCRDQVQYKLISEVGEISENIERLQQALRESEDNLKGLSRQQLRLEEDIEIKANTLFIDRDQNMTIR
Che_Tek2       RYAVSDWVTSNKLISLNAERIRDSSHTIRQDARKLRNETESHTKWTQHESNTKIEKRIDDINEWKVSLERCLEETDKEIQALQNEKKNLEIALEAKKLPLDVAMECLLSREEREGIDLVRDNVEHQLHKEVEVIEGIKALLQQKIAESFEQLCLLEEARHQIHCDLTDKNHALGIDAECHSLYNNSDGIDFQNNPTRTVKGSVTPETWNSFSEYNKNRGEAEIKASQRLREAIFATLEKTRNDLDAQHRATNYEYRKRIHETDQAKNELEWQKKNTEDEVATMEQDIVGLKESIEAKMGPMMVAQTRLEKRTQRKSVELCRDIPQYQLCYEVAEIDGSVRALSEKHQVAVTALKSLLQDLNRINEDLRIKTKSLALDQ-HCMEVR
Chr_Tek        YRAPYEWTLESVEQMGLGATENRMSSTLRDASSQLQAVASATVANDINIVDRALTTKLSQTESLKNMLETCLAEVISEIAELLSTKKRLEERNGKVQAKIGVNSNRMQVRSSRPPREMTMDEVEKGLIKQQGMLGSFSDRVARAVAQVDREVAQLEAVRAKLEADLRDKTEALRVDEAVLSIPTDEGTLSPAFRRGAADCPPKTPHTWVRNTEDNLRNAHHWLADSARLRKAIAHAVANSRATEHDVANRLNENMLAKVAATRNLREDLQAQLEKVREEQARAKGQRSALTSALDDKRGPLAQARERLAVRKARPCRENVNDEVEAALAKEVAHLAAVTQQLSVKVAAVDREIAALDATAAQLESNIADKDDALRVDE-RVVLLD
Ci_Tek1        KFTPPEWHNSNFTKYDNAEGQRSRSERLIDESARLMEEVDKTTRRSQRDVNKKIAQRLEDINFWKSELELKLTELTTENETLLNYKTRLEKALAACEEPLAIAQTCLLNREQRVSIDLVHDNVEKELLKEVEAIQGVVALLERTHEQTVEQIRLNRSAKYYLEKDLKDKAMAQNIDSFCSELHNNSAGIGLRGNVVRVESHSVTPIDWAAFSDANVEKAERERNSSVNLRASIDGILKQTADDMHTQCAAVNLAFRERVAETKKAKNKLEQHLDKVLGEISTMEKNIIELNKAIADKNGPMMVSQSRLGERTQRPNVELCRDPVQYRLIDEVNEIQRSIQQLTSTLAQAEAELKGLIRNQLLLEEDIQVKSNSLYIDEVECMRIR
Ci_Tek35       RYTPDDWFKSNVTNYKTSESWRNSAERLRADTARLVQNKEQLTFRSQQESSKNLGERVSDITFWKSEIQHEIENQIAETNALVEVKKRLERALSETEGPLQVAQECLYHRERRNGIDLVHDDVEKNLLREVDVIKSCQERMRRHIDRSVQQLSNNRAAQHELERDHSDKFSALRIDNRCHGLRNTSDGISFHRGVDRVDATVSVPETWAKFSDDNLLRSQSERASSAKLRDDIENLLNITSNEMWSQFNNVNVSFTNRIAESFDAKNKLQMHLAKTLQEMFSTEQTIGQIKRAIADKESPMRVAQTRLDERTRRPNVELCRDPSQLRLVDEVQTIDNTINTLKSRLREAEDTLQGLVHTKASLEHDLSVKANSLFIDQEKCMGMR
Ci_TekA        KYTPDEWHQNNYSKFYQSFSDRDNAERIQHESKKLANETLAITNRTQADVTKKLGERIHDINFWKFELQREIDDLIAETELLFQQKVRLEKALDATEIPMQIATDNLECRFRRQGPDLVKDNVEIQLLREVDLLKSVQDLLKRTIEQTKNQIRMNRDAKQNLELDWSDKLDAHNIDDKCGRLNNQSTDIQYHPNSAKFEDNSSTPETWAQFTHDNIVRAERERMASINLRSLIDNVLHDTSDDLREQCNSVNEAFAKRVEEMNDAKTKLENHLQKVLIEIGNQEHNIAMLKDAINDKEAPMQVSQTRLHHRTYRPSVELCRDPVQYRLVSEVGEITDSIEKLKFRLSEAERSLHELEDTRMALEKEIAIKTNSLFIDREKCMTVR
Ci_TekB        RFAPADWFASNDFISTNAERQRESSHQIRQEARELVNVTANQTKWDQHDNNTRLDDRIDDITKWKETLERCLDETDAEIHALNRAKLETEQALEEKALPLDVAIECLTLRESRQSIDIVRDGVEAELHKEVEVINKIKEHLQKRISEAFEQLCLLREARQQLANDQKDKFEAQGIDQSCYQLNNSSGGISYKPNPTRVLKESTTPESWHQFSQYNKDRAEAEMRASVALREAIDATLAQTRNELEAQRSATEFSYRKRLHELERSEGELVWQQKNTKEEIAEVEADIRNLEQAIRDKAAPLKVAHTRLETRTYRPNVELCRDKPQYGLTEEVHQIEGSIANLKEKLAQAHHARNGLYKNLYRIEQDLACKRNSLKLDR-QCVDVR
Cl_Tek1        RFTLEEWHLTNISRFKDILAQQKLADRMLTEAERVIDLTTDSTVKNKLEVEHQLTVKIRDIEFKAEQIQSQKKNIDIEIEALKTYSIRLEDAQANLHKALEICKKCIVLREGRLGVDLCIDEVDLALANEMHVIKNVQGMMMRLREQVKEQVRRLRAMNYSLSRDLEDKNNVVNIDKHNLTLNEKSMCLSIYHGSARLDPASITQDEWEGHTIDTIEKAGKELNAGRPLRAYIDVILQQIIEDLWKQYDIVNAAFARRISEYRELKIKLENLHFETVRQVNEMTMKLTSLKKALAEKEGFMALAHTRLGNRCQRVNFELCRDEAETYLVNEVHQLKDNVGKLQMMIEETQASLRYLLRAQVQLEEDINVKTNSLKIDEVDCMSLR
Cl_Tek2        RVPLPDWHGKVWELRQTCDTRRNDAFNLRNEARQLRNETDATTYWSTYHNDSRLAERILEITKWRNTMEDLIASINRELLSLKNEKALTEKEIEFLGLGFTVVNECLTQRDQRGGADLCTDEAELEIKKELRLLEAQKLMMSQKCMDCWEQVNRMEEVKSKIITDILEKEDTLTIDHSALGIDKSGANISYKSDPTRIPDDMVSYKCWLEHCFYLKMLADNELISSQNLRESMYVPRERSRNDLKAQNDSTNFSIRKRIFETQRIKNELDWQRLNMVKDMEKLHKEVVLLEDALANKANALKLAETRLERRLFRPSQECCRDDAAIGLENEVHTLKETNAALEAMLNQAKATFNALEDQLVIIDRELHNKNHALQTDL-RCLDLR
Cl_Tek35       RYTPYEWSQASISNYNEADTNRNFSERLRSDAIRIMRMTDEKTTAAQRDTGRRLGERLTDTVFWRNEVANELEKVVTESNLLQDTKRSVEKALQDCEPPLHIAQECLYHREHRQGIDLVHDQPEQYLLKEIENLHSCREKLLEMKKKIDEQLRSNRASQHELETDVRSKESALAIDNVCHQLNNFSRGINYYGGIDKYDNTLTTPETWSENSNRIALRSKNERSISTQLRSDAANLINACANEIWNCWNDTNAALARRSNEVLEVKNRLQLHLHKVQQEIFDIEKSLELLRKAIMDKTNPMKVAHTRLEARAHRKDIELCKDFAQNRLIQEVQEIGDTIEVLHRKLQEAEAQHQQLLMTRSTLEADLHTKVNSIFIDREKCLGMR
Cl_Tek4        RYSEGEWRKHNEEVLCSSADDLHRVNMAEFNSRRGLACIAATADKNQYLNTVRIGERTHEILRWKNEVEREIYAFIEEVKLLEQKRRQARQAGGVLELVRSISSECLERRACRDGHDLMRDTVEEELIKERALVYEVGGLIERTLKQINEQQIRNKSIKEHLEGDWSDKKEAYEIEAQNMGLRTGNITVLFKPASTRFPANQSTPLGWESATKELLMVAEAVRAQSCELRALLDGILQDCIKDLRAQADRVDAALAKGIADTQNCIKAMEAELEVVVRRNAESEKLILDLQYGIRGLDEAMKTAQTRLDYLQRRPRCENTRDKAQFGLVDEVKNLAEQTSALKGQLAEAEEALLNLIRSRAILEKELQNKLKTLDIDRYRCQVIR
Cm_Tek1        RFLPQEWNYSNKTHYNNAEVQRSRSERLVAESERLVDEIENTTRKTQRDVNKKLEQRIEEITYWKKELNTKLDELIIENDLLLAQKTRLLKALDKLQEPLCIAQQCLVNRENRVGIDLVHDEVERELMKEVEVIQGVMALLQRTLEQTDEQIRLNRSAQFYLEKDLKDKFTALTVDDYAASMTNNTPDISYVANVVRIEGNSVTPQEWIDFTNTNIVKADKQKNSSKALRSLIDSILAETTNDVLKQNEAVNLAFKFRIQETKDAKCKLEVHLNRVLSEIAAQEKNIDLLKKTIMDKEGPLKLAETRLDTRTKRPNVELVRDPAQYRLISEVQEITTNVDRLRETLGQAEMELKGLRRNQLALEEDIQVKENTLYIDDVLNSNLR
Cm_Tek2        RYSVPDWFTNNNQISTNSERQRYMSHEIRQEARALRNETNNQTKWDQEDNNTRLAERIDAVDRWKELLEICLCDINAEIDALTKSKEEAERALEAKNLNLDVSIENLTLREGRQDIDLVTDSVHEELLKEVEVINGSKKALQQKISEAFEQLCLLQEARQQLNFDLRNKREALNIDEVCLSLNNNSPNISFKPNPLRIPPGSTTVQQWDQFSRYNKDRAEAEMEASTALREAIAATIGFTDNEVEAQRVATEFAFRKRIHEFEQALTELRWQEKNLLEEIADLEEEIRRLEADLRAKAAPLKLAHTRLETRTYRSHADLCRDEVQYGLTDEVHQLEGTISALKQKLAQAQDALDASYKQLARVQADIGFKSHSLCLDN-QSMDVR
Cm_Tek3        RYSPQDWHLSNQNNYRESESSRHSAVRLRVDTARLIQDKEQITRKIQSETSKNLGERVSDIVYWKSELTHETDQVIREIHALTEAKKRLERSLAETESPLQVAQECLYHREKRMGIDLVHDDVEKLLLKEVDCIKSCQERMRRHLNRTITQLASNRAAQHELERDLSDKSMAQRIDDKCHQLRNTSDGISYYRGVERVDATISVPESWAKFTDDNVLRSQSERSTSAKLRDDIENLLNATSNELWSQFNAVNVSFTHRISETANAKNKLQTHLAKTLQEIFQTEMTIQGIKRAIKDKEAPLKVAQTRLDERTRRPNVELCRDPVQHRLVNEVWTLDTSIQTLQQRLEEAEDMLQMLVHTKAALEYDLSIKANSLFVDQEKCMGMR
Cm_Tek4        KYIPEEWHQNNFSKYYQSFADRDTAENLRHESKKLISDTEKRTQDTQAESTKRLGERLQDIFFWKSELKREIEDLTAETELLREQKRRLEVALDANEIAFFITNDNLENRERRQGPDLVKDEVEDELIRELDLIQNVRGVLKRTLDQAITQIRKNRDAKELMEMDWSDKYEAYKIDVKGGGLNNQSTNIQYHPNSSKFEDNTSTPESWAQFTHCNIYKGEQERINSINLRSLIDNVLLETSEDLREQYDRVNAAFNRRLEEMSDAKAKLDHHLRKILEEIAGQEKNISYLKQAIKDKEAPLKVAQTRLYERSYRPNVELTRDTAQMNLVCEVNEITESIAFLQGKLKEAQMSLENMENTRMSLEKEIAVKSNSLFIDGEKCLKHR
Cm_Tek5        RYTPGEWVESNHNNYKQSHCSRHNAEKLRVDTKRLIQDKDQLTRKVQNDTSSKIGERVEDISFWKSELDHELDQMIMENHALSQLKKKVERALEETDAHLQMCQECLYHREKRMGIDLVHDEVEKQLLEEMRVIKCCQERLKRGIERASAQLSSNRAAQHELERDLCDKCTAYWIDDKAHQMRNTSDGINYYCGVEQVNATISTQASWGKYTEDNVLRSQCERAASARLRDELEKLLAATSEEMWKQFNNVNLAFTHRIFEIGDAKKKLQMHLAKVLQEIFQTECTIEELKMAIRQKEAPMKVAQTRLEERTKRPNMELCCDQPQHRLVCEVYTIDATIQMLKQRLQESQNALQLLVQTKSILEHEIAIKANSLFIDQEKCMGMR
Cma_Tek1       RFTTEEWTLSNNTNYSTAEQNRKIAEHIRAEADRLVKETDETTEKTQQETTKRIDQRLTDINHWTSQVDHAKTEVMKELEQLLDYKRRIENSLAGLDRNRALTRKCLQLRENRKAIDLVHDEVQKELIKELEMIQAIEGLLQRTLEQVEEQIRVCRSADYYLGKELNDKFTAFNIDTKCHQLSNTDAGAQRFLGSDKITPNSVTPEDWERFSHDNIQKAERNKNAAQNLRSVVDSVLEQTREDLMKQCAATDAGFRRRIQETERALQKDIEHHEKVLIEIGEVEQTIDKLSQAIAAKQPPLMVAETRLNERTDRPNIELCRDAPQYRLIGEVAQINESIRRLQEQLCEAQEQLKQLIRNQLQLEEDIDIKKHTLEIDRDLCVPER
Cma_Tek2       HFTLGDWNTSNFTISTNAERGRNASFAVRQDGRHLINDTEIITRWNQQDNKTRLENRCDDIQKWRDRLEETRDQLDEEIARLKADKEVCERALEAKALPLDVANQNLTTREGRLKIDLVDDVPSAELKKEVEVIEGTKVALQQKCSQAFEQLCRLEEARKQILRDLEHKIVALDIDNEQANLTQDSSEICFQPNPTRVTKGHITPQEWDAHSRYNRARAESEMQASIALRGAINQTIRQTANDVEAQKNATEYSMKNRIADMEKAKVEDEWQKERTEKEIAEMKKDIAKMEQSIRDKEAPLKLAETRLENRTCRPSLELCRDNAQYGLVNEVNEIKNTIKALKDKLKQEQHELTNCEHNLQRVNEDLALKNNSLALDK-DVMDYR
Cma_Tek4       NFTPKQWHQNNYNKYYQAFADRDNSEKTRFESKNLIDATDAQTKRTQKDVTKKLQQRSRDIGYWKDELNREIEEMVHEDQLLRAEKIRLEKALDATATPLMIATDCLKNRERRQNIDHVHDNVEIELHKEVDLIQKIQALLQRTIDEIDKQTKLVRRAKHNLAKDWGDKMHAYKIDVSAGNLNNYTTEIMYRDGVDSISGGRTMPADWAQLTHDNIMAAENERMASIQLRGLIEDVLTDVGNDQREQANTVDKAFAARVEEMHDAKRKLEDHLLKTCKEITSQEKNIEDLKLAIREKEEPMKVAQSRLEYRTHRPNNELCDDPAQRRLLEEVQEIKASIAALEDKLAEARQSRADLMNTRKELETEIAYKQDSLFIDREKCMTLR
Cpb_Tek1       KFLPPEWHIANKTQYASAESQRSRSERLVAESQRLVDEIEKTTQKTQSDVNKKIEQRLDEIKFWKQELDDKLEQIVNETEVLLTFKTRLEKALESCKEPLFIAQECLLNRQRRVGIDLVHDEVERELIKEVEVLQGVMALLERTLEQTNEQIRLNRSAKYNLEMDLKDKFTALTIDNYCSNLTNNTPDIRYARNVVKVEGNSVSPEDWVDFSNVNVEKADKQRNNSLALRALIDRILSQTASDMRKQCETVNVAFKNRVKETKDAKNKLEIHLAKVMDEITSQEKNIAALKKAIIDKEGPAKVAHTRLETRTHRPNVELCRDMVQYRLISEVQEITNNIQRLKDTLAQAEVELKGLSRRQLSLEEEIQVKENTLYIDEVLCMQMR
Cpb_Tek2       RFSVPDWHTNANLISTNAERQRSASHQIRQEARTLRNETNNQTQWDEHDNRTRLAERIDSVNRWKETLDKCLTDIDTEIDALAKMKEAAERALQAKNLPLDVAIECLTLRESRRAIDVVKDPVEDELHKEVEVIDGAKRDLQQKVSEAFEQLCLLQEARQQLNFDHRGKMEALEIDRVCSSLNVNSPNISFKVNPTRVPIGSTTPEQWDQYSQYNKDRAEAEMKASTELREAIALTIAQTNNELEAQRVAVEFALRKRIREFEKAYDELKWQEKNTLEEIAEMEEDIRRLEEDLRKKMWDLKLAHTRLETRTYRPNMELCRDQVQYGLTDEVHQLEGTIAALKQKLAQSQDALDALYKHLYRIQTDMSYKANSLMLDN-KCMDSR
Cpb_Tek3       RYTPDDWYRSNLTNYKESETSRHSAERLRVDTSRMIQDKDQQTRKTQTDTTKNLGERVNDIVFWKSELNHEIDEMIGETNALTDMKKRLERALAETEGPLQVAQECLLHREKRMGIDLVHDDVEKQLLTEVDVIKSCQERMKRHLDKAIAQLASDRAAQHELEKDLSDKQAAHRIDDKCHHLRNTSDGISYYRGVERVDATISVPESWAKFTDDNILRSQSERAASSKLRDDIENLLVVTANEMWNQFNRVNVAFTNRISETADAKNKIQTHLAKTLQEIFQTEMTIAAIRKAIRDKGPPLKVAHTRLDERTRRPNVELCRDSTQLRLVNEVHEIDDTIQNLQQRLRDAEDTLQMLVHTKSNLEHDLAVKANSLFIDQEKCMGMR
Cpb_Tek4       KYLTEEWHQHNYAQYHQAFADRDGSERCRHESQSLAAAAAALAQRTQADSTAKLGQRLQDTHFWKAELQREIEDLTVETDLLAAQKVRLERALDATEVPYTIATDNLQCRERRQPADLVRDQVETELLKEVELIRNVQELLKRTLMQAVNQMQLNRDHKQICEMDWSDKVETYNIDDKCGRYNNQSTNIQFHPSSSKFEESASTPETWAKFSHDNIYRAERERLASINLRLLIDNILHDTAEDLRLQCAAVDEAFAKRCEEMEDAKHKLEHHLKKTLKEIGDQENNIAALKQAIKDKEAPLKVAQTRLYDRSFRPNVELCRDPAQFRLISEVEELTESIESLKQKLLEAEQSLRNLEDTRMSLEKEIAVKSNSIFIDRQKCMAHR
Cpb_Tek5       RYSPRDWYQANTVQYKGSESCRHWAGRLNADSLRLMQDKSQLTQQTQDNTGRSLGQRLSDIDFWRSELTYELERLLTETHALETAKRRLECAADEAQRPLKVALECLYNREKRMGIDLVHDDVEKNLIQEVDLFKSCQERMRKLAERIDQQLGINRDAQHALERDLSDKNSAHFIDEKCYNLRNTSDSISFYHGVEKIDGTVSVPETWAKFSDDNIRHSQNARANSIKLREETENTLENVSEEMWKQFTDTNLAFTNRIAETADTKNKLQTHLAKTLQEIFQTENTIMLLERAIMAKECPLKVAQSRLEGRTRRPNVELCRDISQFKLVNEVFTIDDTLQTLKLRLREAHDTLQLLVLNKARLEHDLSVKANSLFIDK-KCMDMR
Cs_Tek1        RFTHEEWTFSNNVKYRSAEKEREFSQGLQNECDRYMDEAEKRTD----------HQRITDIKYWKSEVNKKLDDVTAETDALHASFIRLKKALEASEEPLHLAQQCILTREGRFGIDLVHDDAQKELCKEVEVYKGVQALLQKTLEQTKEQLRLNRKAIYNLKKDAGDKLSAQHIDEFALSLKSTDESLPGLKSGTLIDPNSFTTEEWQNFSHNTIQAGDKQLQNSQQLRSIIDGILQQIASDQRRQVEATNRALKKRITETRDAKGKLEEHLSRVLEEISKMEDMISELNKSIKDKEGALRLAGTRIDLRKVRPNVELCRDAAEYRLIQEVDEITTDVAELRHRLKLAHDSLKALCRRQLDLEEEIQIKAATLFIDEVQCMGMR
Cs_Tek2        KYQPPDWFTNAFAISSNSQRQRDASHQIRQDTRSTRLAAALRTKWDEYNNTTRLADRTDAIRNLRDILDLAKAQVDEELTMIQMGKDALEEQMRNIQTPRDCVTECLTLRDKRKKIDFVEDGAEVQLKKEQELIANSTRALQQKVDESFEQMLLLKESRNQLVMDLQHKNEAMDIDIQQYKLRPDCSGVSFKPNSTRIPKGTVTPQQWEEFSRYNWLRAQAEVGAGQRLREAIFHTLSKVANDLEAQAQATELALRNRRHELEQALDELKWQKKQTEDEMAEMENDLEKLEQVIRDMIPAGKLAQTRLERRTYRPGMELCRDAVQYGLTDEVKQIEVTKEVLLEKQRQCRHALDALHKQLNRINDDVAIKQASLDLEN-QCLTLR
Cs_Tek2b       KTDYPSWFTQLHAQSRAATDSRRASSEIRERSRAMRIETDAKTKWDQYDTNNRLVDRIWTLRQWRDELAAQLRRLKERMADLRDTKMLTEDYMVKLADAQQVNTEVLTLMDRRRQGEYILDPVEVELKGEQVLLKEIYDSLQGQILEAFETLIHMQEAADALEKDVADKNEAMRVDIDQYNLTEKSANIGFKPFATRKPELQMDLQSWEELSRKALERAKTEVDRAAEVIHSLHLGLHQAANRMLAKSDRVADAIRMRLHDTERAIRELEVQRDMTEKEREKLQMELRNIEEARRAKYATLKLAQTRLEGRHDRPGNENIEDAAHAGLLEELKGIVDSIDALDEQIDKSRAVIGRLDSQLARLCQEGKMKRETLQVFQ-ELVNIR
Cs_Tek35A      RYTPRDWFANYQRLLQSNDRGQKDSECLRYDSERLMDETNERTKHNQNESSRQLGDRLSDIAFWQNELTDELDKMVKEITDLIRAKRVAEKLLAEVENQLHIAQECLYQREKRQCVDLVHDDVEKALLAEVEAVLRAQEMLRNLIDRANTQLELNRAAQHEMEVDLKNKFTAQQLDETAVGMKNSSAGVHYYEGVENIEQCQSVPETWNQHVHNIVSRSRAERAASRKLREDIGNNLAQIGQFLAERWADVNAALAQRIREVTDARNQIQASLGHTLQEIFDTEREIEALKDAIRAKEAYLKTATSRLNIRLRRPGMEHVCDSAQMQLKCEVAQLKDTIRQLNEQLCRAQDVLQELLRLRSAKEAELAVKNNSIFIDREKCLALR
Cs_Tek35B      RYSEESWNLDTEVATANATQERVEAENTRIQAWKTIQDAEKQTREQQKLTTDRLRNRIRDIEYWRNELLTEIRLAEQETDRCREKLRILGLTRQHLNKPLQLAQECLQTREGRCGIDEVKDSVERALNKEIQVIKECMNQVEQHSEKGEIQLKLSQAAQKELQKDVANKNHAYRIDNRIYGLSNSSDGIKLHEGIELVDDTNSIPGSWVEFSKGNLQRSQKQRVASEQLRDAIDRLMRNVNSTIYGQFTTVNNALQTRIAETVAARDQLRSALKKVMQELYDTEQLEQFLRGSMEDKLKPLKLAETRLAERTRRQNVELCYDDPMKSLQEEIMQIRQAIRQMKDKLDQTEVSLSRLRRNKASLEQSIAVKENSLQIDQ-RCLNMR
Cs_Tek4        RYTPKEAKELLEQRYAQSDQSLNLSQRIRSDCNDLLLETDALSKKNTHNLTLRLKERLHDTNFWKTELEREIDDMIRVTDKLLQRKRELENALMVVEQAIHVCTDNLNARRRHYGEDLQQDDVELQLIKELDILNKSAQLYKRAIEQCEYQIKRNRDSKQDLEMIWSDKLEASQLLDQAAKLDVYSTNKQFYHGEARRHPAQSTVESWAQHTHDAILRSEHERMASEELWTVTTNILHDVSNDIVQQKDTVNAALQNHLTKLENELFTYQQKLKETTDEIREVEKTVENLRCAISDKDNYIKLVQTRLHLHNQRPGVDNTRDKPQKAMLDELVDLEQILDRLNDQLIVAETNLKRLQDNQMMLEKQVQSKQHAIQVDRDHVVRHR
Cs_Tek4b       -------------------RLAEWIRGYDGLSPAVIQDTHATTQRYQQESTKRLRERLHDINFWKQELERQIYDIDCETSRLVKEKHRMELALQQTDYPLHIVTENLNARSHRRGVDKVEDSVQVELKLELNLIRNVQDILKKTIGQAENQIRQNRVAKENLELNWSDKLEAGECDATAGHLHNGSTNKQFYPGVALYQEHMSSPESWTNAANEVVSQSEKERLASIELRNIMAKLLNETSRDLMQQHDRVCSAFKQNLDRLLAAKAHLENHLRETAKEITSQENNIAALKEAIRAKDDPVKVAQTRLHLRQFRPNLELCKDPAAESLACEVNLLTKSLDLLFGELTKSEEKLRNLQDLQMNLEKEIDLKKETIRIDEVQCLPRR
Ct_Tek1        KYVPPEWNISCQMKYANAEGERAAAERLVAESKRLADETDKTTDKRQQDNNKKLDQRLKEIEFWRNEVDDKLDAIKVETENLAAFHTRIEKAMDACKEPLHIAQECLANRQRRQGIDLVHDDPEKELLKEVEVIQGVLALLHRTKEQANEQIRLNKKAKYNLEKDLRDKGAAFAIDKHNAELRNNSAGLRMNPATVKISANSSTPDQWEDFSNDNILNAEKQRQNSEGLRSLLDGVLQTTANDMLKQKECVDISLDRRIEETRQAKLKLEGHLAKVMQQITEVEDNVSMLKEKVGTKEAPMALAQTRLENRTYRPSVELCRDTAQYGLVEEVAEISDNVMRLRERLAQSEESLKGLIRRQLDLEDDIAVKANTLMIDEAQCKRMR
Ct_Tek2        RHATSDWFTSNYKISTDAERQRGASHDVRQEARFLRNETDNKTKWDQLDNNTRLADRVDHIRLWKDKLEKTLADLDKEIADLSGSKDELENALEAKNLPLEMTCENLVTREGRKDIDLVEDEVEDEMHKEKAVIEAIQRQLQGKIDESFEQICVLQEARQQILADLQDKNKALDIDVEQYNLTEDSPDISYKPNPTRVPKGSTTPDQWENFSRYNKERAEKEMGNSRRLREANHHTLQQTDNDLRSQQTATDYALRKRTHEFERALDELNWQKKQTEDEIAEMENDIRGLVDSVKAKTKPDKLAQTRLENRTYRPNVELCRDNVQYGLTDEVKQLETTKMSLAEKLKQSQHALHGLEQNLHRINADIALKTNSLKLDK-DCQLSR
Ct_Tek35A      RYTPDDWRASNMSNYMASDRVRGGSERVRYDAARLCREIDDKTNRTQTDVGKKLGDRIGDIQFWKTEINNETDRVISESEALSRAKGVLEKTLAETENPLHVAQECLYFREKRQGVDLVHDEVEKKLIEEVDIIKRCQEEMRRLVQDSNNQLSLNRAAQHELEKDSSDKFSALNLDSQCHGMRNTSRGLAYHDGVERVDNSTSVPETWAKFSNNNIQRSQSERAASTDKRNQIEQLLNKCHTVMINQWNNVKNALTDRIREYVDAKNKLQTNLSQVLQEISDMEKNIEMLKMTIQAKEAPLQLSQTRLNTRTRRPNVEGCRDPVQHRLVEEVGEIFESIDNLKAKLRESENGLQQLLRMKTSLEQDLSIKSNSLHIDREKCLSLH
Ct_Tek35B      RYSKNDWENSNMSMYQLSERERKLGERLRGDAYQAIKATDQRTRNRQASNTKRLGERTNDITFWKDELTKEMHTMDTETDNLQTHKSILEKAYADTKNPLSIAEECLLQREKRQGIDQVHDHVEKTLTREVDAIKRCQDKMRRAIEKAHIQLKMNRAAQHACDKDSKDKFHAQSLDDRMHQMRNTSGGLGFHPGIENLDNTVTVPYSWVKFTQENIARSQRERENSERLRGEIDSLLRACANEMWSNFNTVNNSFNTRIQEANDAKSKLQANLQWTTNAIRKMECSIEALRKAIHDKEQPMKVAQTRLNERTHRINVELCNDPVMKGLQTEVHEIRESVRILKEKLRQEENSLVGLLKAKAALQHDISVKENSLMIDSKYCLGMR
Ct_Tek4        KRIPPEWEENNYSKYYKAYAGRDNAERVRLDANNVIKETEALTNATQAESTKKLAERLKDVNFWKAELEREINDVIIETDLACEQKKRLENALRSTEVPLHIASDNLNCRQMRQGVDLVQDEVELNLLKEVEVINNAQDLLKRTIKEADMQITRNRDRKKELEMDWSDKKEADEMDSFCAGLRNEHTCKQFFAGSAKFQEIQSTPESWAQFSHDNITRAEHERMASIQLRTLVDNVLQDTSNDMRQQADAVDIAFKTRVDQVQDSKNKMEENLKKVVDDICQTERNIAEIKKAIKAKEDPMKVAQTRLHVREDRPNVELCRDPAQYTLVDEVNKIKNSVDALVQKLNEAENALSELQDNRMGLEKEIGIKKNSLFIDKQKCMSHR
Dj_TekB        KYTVPDWFTRNYTVSTNTDRQCEAACNVRQQCISAQNDTQIDTKWDQFNSTSQLTNRIEGILKWKHKLAYTQDNLETEIEQLQEAKNLAEASLTAMNKPNTVNVGCATVRDARMNSDLVNDLPTMHLQKENRLIEICRSKLQQKIDDAFQLEALLKESRQQLLSDIVDKDNAINIDTNQRNLRETSQNIYLKSNSKSVPSKSVTPHDWDDYSTFNKSKAESLIELSKTLRQDIIHTINQTSNDLEYQQNQTDLALRNRVHEYKQATDQLEWQKKRLEDEIRIMEDQVNSLEKSIADKYPFLKLAETRLNNRTKRQHVELCRDSPQYALIHEVKQLEGTIDYLTDAYNQSKHTLNCLQEQLYQTNQELECKANSLELDR-KCIKLR
Dj_TekC        TYTNSEREIYNLKCHGTAENSRSRNDHLLEEAYRLIKDAKANTENTQSDVSKKLDQRLGDLSYWNDELKNQHTAISQEIHLMEAVRNRLDKALNRIADPISTTQKCLEHRNDRVGIDLVHDDVQKELYKESDVIIGAKGLLXKTLENVVEQLRLNKKIKYELELNITKKEDAIAIDSLCQIPTNCLSNQSPKLR-VRQPDDHYSVEDWHADCLSCIRSTQNETYSSAQLRLMVTNIISQARSDIQNQINAVNEAFWHSIEETKNAKGKLESELFEVKNQIRQTYKTIECLKNAIQEKEEPLTVAITRMGKRDQRQQVELCRDSAYYKLIEEVNQLRESIGKLGSSCHSLECSERTLIENQRRIEEEISIKENTIFIDEVQCMNLR
Dm_Tek2        HISLTDWYARVNQMRNVADARRSDAFAIRHSSRSLRNETRIEGDWANYETNEALTDRISELNRWRDIISKSFEKIEREIFMLQEEKNATERELEALAGPISVIAECLTIRDGRLGSEITYDEADTEIKNELVVLENNQRLLADRCQKAWEKLNRLEEVRFKIGLEIEFKVEAVQLDNSQLALDRNSANISYKPDPTRNPKNSCSYESWLENVKNIKLLAENELADTYAIREALFVCREKARNMLQSQQERAEHTIRKRIFETQRARNELEWQQLKMKEEMEKAMCEIRTSENALRDKTDALKLAETRLENRAQRSGMELCMDQAHDMLCLEVEKLREIRRRLQVKIDESKTNFSLLEEHGKRIDVDLENKQHSLMTDI-RALDLR
Dm_Tek3        RYTSNEWYNNNMTKYSESNMNRNLSERMRNDAVRLMRETDEKATSGQRDAGRRLGERITDLTFWRNELNAELEKLIAEMSDINELQRQCGKALLDLEIPLHIAQECLFHRESRQGTEKVHDIVEKALLVEINNLRNSRDRLGGLHEKISKQALDCRGAQHLLEDDVSHKESSLGIDSMCHQLNNHSRGITYYGGIEKFDPSVSTQESWAQASSEHVRRSQAERAKLSQLRSDAQSVVNSVATTVWDFWSNTNNAFDRRSQEMAEAKNRVQLHLQKVQQELFDMEKHLFLLQKAIQDKSGPLKVAQTRLEARSHREGVELCKDHAQDRLVQEVQDIQGAVETLHHKLMEAEATHQGLLKTRCTLEVDLRNKVNALFIDREKCMSLR
Dm_TekA        RYSPNEWRTRNHETVQVVNASLGRADKNRFSSTTEFLRLSALVDKSQKETTDKLRIRSQLIGKWKNTLENAIKAMADEISTMEVERIKLRKSMVVLGVPESIAKECIEKRATRPDTELVRDQVEEELVNELALIAEIRRLLMKTLDDFNSQQVENRTARQRLEYDWSDKKESYEIDTINTGLNNCSRTIMFRPGAVRQPPEQASEKYWEHFSMETLDECEKCRLKSVALRNTLNSTLMNAARDIRTQADVVEKALTSRINCTQEAVQRFENDLKNILQGTADVENRIEQMKRRINSFDSSMKVAQTRMDNRSYRPNVENCRDLAQQELIDGVHTIQSSVSALLHELEEAERVKTDLVNSRARLEREIMLKRRSLFIDRERCMLMR
Dm_TekC        RYSEEDWDYNNKIKFRITCDQEKLAERIVEESRRVVDETKDTTKNWQREVEHHMRERTSEIRFLVDELNRQKKTAALEDEALNTYRNRVLNCIEFLDKSLAICKQCLILREGRIGVDLCDDEVDRSLRRELKVIKGCQGLADAALKEAEEQIRKLRAAIYLLDQDLAAKDKSLAIDEKNLKLKEFQHDLAKGQDLSK-QHCQFSLTEWQAQTYENLEANAKALVSAGQLRAYIDLLLKQVCEDMQNQTDRTNEAFERRISETKHVKQCLENKHKDTMDHIHQVQRNMTELEKEMMDKQRAITLCQTRLSNRAHRPGLELTCDMVQDALYNELQALKASVCKLNQKLNENKASMRYLMHVQVMQEEEINIKANTCKIDEVDCMTLR
Dp_Tek1        YTTPTEWKLWNQTKLSQSQFERLTAERLDAESKRLRDDVGTRVTSSRREVSQQFSTRIRDLQYWSTNLESKTSEVGTEIDALLQCQAQLQRMHHACGDPIAVVEQCLQLRERRSHVDRCLDEVQSSLHDELRTLRQGEMVLGRTVIEAAEQIRLLRSAKYQLDRDLADKGKASEIDSTTVGLADSVVGDGRTPGAITKANRQTTPTEWQSFTERNIQEASEQVHRSLQLRVTAMSVMQDIIRDTRSHANQVDQLFHDVIDRTRKALGALKSEHSAVCQQIQETEETASGLRAAIGAQDAPLGSAIQQLARRTARPNVEFCRDSVQNCLETRVDVVRTSLRQLQEKLSQADASLRRLRQSKFDLEQEIAVKEATLRIDAEHCMALR
Dpl_Tek1       KFTLSEWKLSNEQRCRNTEDQQQLADRVLGECERVRDETAERASIMKATSDRRIEERIGDIEYNKKELQLQRKEICLELEALSVYKTRLLDCLSSLTNALTICQKCLMLRDGRIGIDLVVDEVEHALQQEITTILGGQSLLKRALEQLNEQMRRLRSTRYLLDRDLQYKQAAIDLDKGSLSLKPTDLCLSIYEGYANLDPANISADEYNAYSAKNIQSAAREVTSARPIRVFIDILLKQVIDDLWSAFNKCNHEFKERIEDTKRTKAKLEDMHRETTQKIADMEENILELQKALSAKEGNIALAHTRLGRRAQRIGAELVRDPPGQALYYECEMLRKSTEELQQMLHEATSSLRYLLQTQIQLEEDINVKMNSLKIDEVDCMTLR
Dpl_Tek2a      HLSLPDWDARLYGLQVTADTRRADAFDLRHGAHQLRNETRIKTEWDSYHNNNRLRARVYEIEQWKSTLQELLDRLDREMSALKEEKASTERELEQLNMPLLVCSECLSNRDGRRSSELTYDLADTELKKELCVTESNKKMLIDRCQSAWEKINKLEVVKFKLQLDLNDKNEALQIDKDMLSLEKNSANITYKTDSLKNPNRMITYEQWLDKCEATKKMAVDELQDTLRLRESLFVARGRARNALRAQTDVTNYMMRRRIYDTQRARNELQWQKLKMEENMDKLATELKTIGEQFADKVNALKVAETRLETRGYRPGVELAADEADIGLKEEVRNLRETIRQLQEKQDCAKATYNALEAASIKIAIDLSDKEQSLETDT-QALEMR
Dpl_Tek2b      SLTVLDWTRNIQRLQHEARCRRFESYELRQTANQLRNETSVTTRWDNYVNNELMRDRIFEVTSFREKQRFTKEQVRDETRALKEEKNNTELYLESLQIPLMVVSQCLTNRDTRVPSELTRDQLGEELRKELHIIENNKRVLTDVCHMGWEKIRDLNNVFCRLEREIQNKDDALELEYQVKDLNRDCSDISYKMDPTRIPPDTMTEESYVHCIENTIQIANQLMRESKTLRETMFRSCEQARNQMYDQSQRVEAVMRRRVYDVQRARNEMEWQKYKLETNLQKQDREIEALRAAVADKINPTKLVHTRLEIRTRRPVLERVEDKPMRGLIEETERVQTSSKLLEQKLEDSLSIYHGMYNHYERLIKDLQYKNQALETDR-RLIEIR
Dpl_Tek35      RYTHYEWNQNSIKNYNESDAKRNYSERVRNDIMRMLRETDEIGTQGQRDSGRRIGERITDTTFWRNEVSIEMERLVATCEKLNDTRRQLERAVAGIEGPLHIVQECLYHREKRQGLEQVHDTVEQSLLKEVAILRECQDKFRNMLEKVRQQSKNCRATQHELETDMRNKEYALGIDSMCHQLNNFSKGLQFYAGIERYDPTVCDAARWSAASAATLQRSQSERAKAVQMLSDAENLINVSATEIWDQWSNTNSAFTRRIAETIEIKNKLQLHLHKTGQEMFDVEKTLELLNKAIEDKLQPMKVAHTRLQARTNRPHLEKCRDEAQHRLVKEVCDLQETMETLRSKIATAEGTHQTLLGVRAGLEADLRNKSTALFIDRDQCMGLR
Dpl_Tek4a      RYSLSEWRNHNQKVLDP--EIIVESNIVEYNAKTSMMQAFGNIDKQQSENFKRLRQKARDIFRWKVEVEKACKAITDEVELLEIERQRLKGASKVLMLPESISKECLDLRSNRFQPDLVADLAEKELIKEMNLVSEVRATLKNTLDEIEKQMAVNKAAKHRIEYDWCDKTMAYNTEATNLGLDTKSNTIMFRPGATRFGEYTAPLEYWEYFCRENVQNCEAARQKSADLRGSLNAILVNGGRKLRNQADRTDMA-------------KLEETLRNTLQRIADMESLIENLKDSIKKMDAAMKLAQTRLDNRNNRPHGESVRDQPHLGLIEEVKKIHETVTSLLGQLNNAERVRSDLLKKRIVLEKDIASKRKTLNIDRDRCGMVR
Dpl_Tek4b      RYSTGEWRKNNLYTLTP--RATDKAKALEAQTKEDIDNAFQNLNTKLDDSNKKLDKRIKELSKWKKEVEKTLDAMTEEINTLDKDRAKLKGACRILMMPEAISRECLELRTNRYEPDLVRDDAEQELIKEVAIVGEIRRVFMNTLAKVEEQMAKNKAAKSSIEFDWSDKMVSLKVDRNIATLSPQSNLILYHPGVARWPENATTLEYWEHYCAESIRNCEDVRKQSVQLRGDLMTTILRGSQDMKLQADRTNAALAETVEATEALCDKLEENLKDNLQKIADIENLIDYLKESLRKVEEQNKCVMTRLFARNYRTSVENCRDEAQYALIAEAKFIKETAESLNDKMRQAAAVLSELKKYRGDLEKDIACKRKSLNIDKDRCARVR
Dpl_Tek4c      ------------------------------------------------------------------------------------MRQQLKNAMDVTNIPEYIADECLNLRSYRMQTDMVYDEPQDQLFKESVLIANIKTIHRDVLREVENQMKINVSARSSLEADWSNKYMAFRYETHNSELETKSVNVKDSVGATRLSEGQSDVQSWEQFTITVLEKYKNAVDSSKALREKLDAVLINSARDLRSQDIKVNKALSERIAQTERVKTELENQLRLTLTKIVEAENILQTLNEEILKISQRIQVAQTRLNLKNCRPKVENCREGSLMGLIEEVRDLNDSMSLLQKRSLETEKLRADLIHERSRIENEIIVKKKSIYIDNERCLFLR
Dr_Tek1        RFLPSEWKHANQEHYRSSEAGRKHSEKLTAECERLIEECNKSNKRMQHDTQKRLERRIQDIKFWRQELVQKFEQMVQEIETLIIYKSRVEKALESCSEPFQVTLQCLAERQKRVAIDLVHDEVEEELLKEKEVVEGVMVLLQRTLEQINEQIRLIRSVKYYLEKDLQDKFQAEHIDDFCSLLTNTSPDLNEGNSSFKYSGAAVTPEEWESLCNLNISKAEKEKNNSLSLRALVDSLLEQTARDMRRQYETTGRAFDLRIEETKTAKEQLENQLNELLAEIANQEKNQDALRLAVAEKEAPLKVAQTRLSTRSQRPNVELCHDPPQIQLLAQIKELTNHVQRLSEALELSESELKALAYNQLRLEEEIQVKTNSLYIDEVICHQLR
Dr_Tek2        RYSVSDWATNNKQMSDTAEHKRNVSHEIRQEGRALRNETTNKTSWNEYDSTRKLSDRINDITRWKENLKACAQEVDEEMDALTLSKEEMERALAATVLPLEVTAECLNLREGRRGKELVSDPVEAELKKEVEVIDGAQRVLQQCIDQAFEQLCRLQEVRQQLTIDLQDKIEALDVDMSCLSLTIQSPEISLKPNPTRVPPGSTNPQQWEQFSRYNISRAREEMQASVQIRENNSITRAQVQNELEAQRMSVEFALRKRTHHEEQAHHDMQWQLKTTQDEIAELEKDIIGLEEDLQAKTAPLKLVHTRLENRIKRPGMDLCRDEVQFGLVDEAKHLEATILALKQKLAQAQHSLQSLKQHEAQMMEELSRKQDALSLEQ-RSNQTR
Dr_Tek35       RYMPEDWYKSNQSNYRESESSRNSAERLRRDTIRLIQDKEQLTRRTQDTTSKNIGERLNDISFWRSEINHEIDNMVTEISALSDVKRRLERALAETEGPLQVAQECLFHREKRMSIDLVHDDVEIDLIKEVDVIKSCQERMRRHLERAVAQLAANRAAQHELERDLSDKVTAQRIDDRCHHLRNTSDGISYYRGIDRLDPSISLPDSWSKFTDDNILHSQSERAASHKLRDEIEILLNATSNEMWNQFNSVNVSFTNRISETADTKNNLQTHLAKTLQEIYQTEMLIEALKKAIRDKENPLKVAQTRLEERTRRPNVELCRDNPHHRLITEVREIEDTIHKLRDRLMEAENTLQTLVKTKITLEHDLSIKANSLFLDQEKCMSMR
Dr_Tek4        KYTPDEWFDNNSALLNRAAADRNQAENICHESRALKAETDAATLRTQTEGTTHLGARLQDIHLWRSELERLIERLSAETDLQISSRRRLEKALDATEIPFAIATDNLTCRERRFGPDLVKDAVEEELLKEVELIRSIQTLLKKTLDQTINQIRLNREVKHTLELDWSDKQQAYSLDDHCGRFSNRSTDTQRHPSSAVLQDQVCDEEVWRKFTVDNLRLAEREETASQALRRLTERVLQETTEDLRAQCDAVDRAFTQRCVEMSQAKTQLELHLAQILEQIGAQERNISQLQEAVHDKEAPLRVAQSRLHYRTLRPNMEQCRDQPQLSLLGEASKLSNTVSALQQQLYEAQKSLSDLEESRLNLEKDIACKTNSLLIDREKCMTHR
El_Tek3        RYTPDDWYKSNLSKYRESESSRNSAERLRKDTIRLMQDKEQLTRRTQETTSKNIGERLNDISFWRSELNHEIDNMVSEIMALTEVKRRLERALQETEGPLQVAQECLYHREKRMSIDLVHDNVEKDLIKEVETIKSCQERMRRHLDKAIAQLASNRAAQHELERDISDKITAQGIDARCHHLRNTSDGISYYRGIERLDPSLSLPDSWSKFTDDNILHSQSQRAASSKLRDEIEILLNATSNEMWNQFNTVNVAFTNRISETADTKNSLQAHLAKTLQEIFQTEMLIESLKKALRDKESPLKVAQTRLDERTRRPNVELCRDNPHHRLVGEVREIEDTIHKLHERLMEAEKTLQTLVKTKAALEHDLSIKANSLFLDQEKCMSMR
Em_Tek1435     KYVPAEWYAANNLQYSKAEKERAFAERLRDECARIRKETDAITRKVQEGVNHKFSQRLRDIEFWKEELRKKLSDNSDEIQSLLQSKLNLEESFKKLQYPLEVAQMCLLYREKRVSVDNVHDEVEIQLIKETEVIQGIQALIQQMLDQVVEQIRLMKACKYRLEKDLNDKLGAQDIDHSCARFTEASPGVGYAHDAVKIQANSITPEQWETLSNDNISKAEQERTASVTLRGIVVSVLDQTKQDLMQQRAAVNLAFEKRIREISTAKEALEKHFHTVLEETKAMEENVELLKTTLEAKEGPLQLAQTRLKLRASRPNQELVRDPVQYGLIEEVEQIQTSMQQLMNQLAESGCTLKALTRTEDSLREEIEVKTNSLHIDKDECMALR
Em_Tek2        KYATADWHTSNFVIQSSAERQRSVARTIRQQSEVLRNDTENRTGWTQHDSNTSVKNRVGEIENWVKSLEKALTDVEKEIGLLAECKDKAEQALRAKVVPIDVALQCLSLREQRLGIDMVRDEVEAELHKEVNVIEGIQNILSQRIAEAFKQTCALQSCHQQLHSDLKDKYSALSIDTECIQMNNLSGTVSLHPDPTRIKKGIVNPEQWCSFSAHNTASAKGEIQNSSSLREAICQTIKQTTSDLMAQWTATNYALRKRLHQVEQIKQELEWQQKNTETEVGEVEEEVQRLEQSLADKTAPMMVAHTRLESRTYRPNVELCRDKAQYGLVDEVMEISKTQRLLQDKLEVAVQTLGTLQRTLARIQQDHAIKAHSLALDQ-ECIKMR
Emu_Tek1       MFTPCEWLCSNRIKHSEADAARESAQNVAFDSEALMNEIKDRTIKTMQDVDEKLDQRITDISFWMSELTKKIKDNANESDKLISCIVRLKKALEATTEPLYLSEKCITIRQARKGSDLVADNAHNELVKEIAVFNGVRALLTRRIEQTKEQLRLNRKSAFNLKSDFRGKEAAKNRDEHAKTISTYD-NIPEVTKCYPAP---VSMDEWLLQLKKNLEEADRQIQNSRQTRSLVEGVLIQVFEDQKEQVDATNRAIQIRVGETRDAKRKLEEHLSLIFKEISNMEDNIRDIKKLICDTLKSAEITETKTNIRDCRPLNELCRDAPHYRMLKQIEELKTDISTLRQMLHDAEEELKALRRRQLDLEEEIQNKTNSLHIEEVRILEIR
Emu_Tek2       -------------MTACANWHREASEITRHDALTTLHGCQLRTKWDNHKSTTALDNRLDSLNTATQLLERGENMLEHGISSLNEAKEAMEKQIQEMQIHEDCNIECLVLRDRRREIDFTEDKVDLELRKEQGLLLKNRKRLQQKIDEALNQLLLMQDAHSRISRDIQDKRKATEIDVNQATLKLSEA--SLKVDPLRIPPNTTTLREWENFSRQNYDRALKEVGESTTQRYQIFNLIEEAANELTGQADAVDSALRERAHEVQQALTELKWQKKRIEEEIEEVLKQLAWLEQEMDSEMQTAKFAHTRLENRTYRPGMDLCLDVPQCTLTNEVRQLATSRETLLLKQRQCRHRLDGLQRQRQRLTEKIAKKENSLSLDK-ECLELR
Emu_Tek2b      EYPYPSWYHSLHAYSRASDDLRRQAELMRQRGKAIRIESDALAKYYQLDVNNRLRDRIQCNREFVHMLRDLLNAIISVTQTLGDIKIQADQFLANLNDAMTVNVESLTHRDTRRDGDYVLDDVQEHLRREAQLQKEIRDELQGIIDDAVVHLKALVAIRREAEEAIANKKETIEIDVGVHNANEKSANIGFKPFRTRNVSNYLELQTYEDLFRDLLSRGEECVAKARALCEQLYDALNRATNRLRQKAEDVSQRLRRRIFETSSALRELRYQQVELERMKEKLLMDIAEWQSSRASKVAQQKLSETRTEERTKRPGLENAKDAVYYGLNEEHSHLVEVIDALDEQIVKAREQLQMVEDRLGEVCERMRVLNRSLAVDR-QVFGLR
Emu_Tek35A     RYTPRNWFDSYNRLLQANDLAQKNSDCLALDSKRLKGELADRAKTNQNDSTRRLGDRICDTAFWQSEVDSEIAKMKQDIDDLIRARRVTEKLLAETENHLHVTQECLYNREKRQCTDLVHDDVEKRLIEEVNTVRCIQDELRRLTDNAKTQEQLNRAALHDLEADKARKFRAIQLDESAHSMHNSSAHISYYEGVECIDQTQSVPETWNKQVSDLVQRSQSERAASRMLRERIAKGIAHASKTLSDIWEAVNAAFAQRIREFTDARNQLQASLGKTLQAIFDTEKEIEDLKKAIKDKEEYLKTATSRLNTRLLRPEVENCRDPAMIHLICEVKQLKGAIEELTKQLRRAEGVLQELLHLRTAKEGELACKNNSLFIDRECCLALR
Emu_Tek4       RYAPEEARTALENRLALAQLDVDVGEKNRSDNRNMMMEAEEQSKADFQNTTERLRERLTDLHLWKTEMEKEILKVIDMSESLLRRLAELNTSLKALDECVLLTTDCLNARQRRFGEDLQQDEVELQLIKELDILNKAIALIKRSIEQVNDQLNRNRLAKTNLEKAWSDKHEADMLDTEGAHLTPESTNKQHYAGEARSWPAQSTVKSWTQHAHDLILSSEHERIASDNLLQLCENILHDVERDVIQQKDTVNAAFQRRLDEYECEKKNLTDKLRKTCDEIAKMEQSIKELENAIVAKDAHVQTVQTRLHLHNQRQNVENCRDPPQKAMLDEMHNVEETIDKLRNQLSNTENNLRHLQDEQMALEKQIHMKNASIQVDRDHCARHR
Ep_Tek1435A    KYVPEEWHASNHLQYFTAEKERAAAERLRDESERLRVEIEVRTVETQQDVNKKLEQRINDIDFWKSELDNQHQATSNEIETMLHFKSRLAKALADTELPLMIAQQCLVNREKRQGVDLVHDNVEMQLLKEVEVIEGVQALLKRTIEQATEQTRLLRSAKYYLEKDRKDKFQANNIDNTCASLHNESQGLGYARDPVKIEKNSVTPEEWEEFSNKNLLKAERENNSSCNLRSIIDGILMQSLDDLQKQCRAVNLAFEHRIEETQKSKTKLEDHLIKVKEEIAAMEENIATLKRAIATKQAPMKVAQTRIENRTTRPNIELCRDRVQYRLVSEVVEISTNIERLQEKLAEAESSLKGLIRRQLSLEEDIDIKANTLFIDRDQCVELR
Ep_Tek1435B    KYTPQQWRSSNVLNVSSGEKERATAERLRDECSRLRTETALLTHRTQMDVNKKLDNRIHDINYWKAELEKQHNETVAEIKALQAFIGRLEKALAATEKPLNIAQQCLGFRERRARIDLVHDSVENHLSKEVEMIENVQALLKKTMDQAHEQLWLLRSAKTQLEKDLGDKYGALNIDGKCSTLNNFSKEIHFAPXSVTIQQHSFTPDEWEGYSSENIAKAERERKASVALRSEINGILMQTYVDLKNIYETVNNEFSKRIQETDAAKKQLEKELARVMDELASMENNIRDLRMAIAEKEAPLKVAHTRLDKRSIRPNVELCRDPVQYRLVNEVGEINTSIDRLRMRLAEAEASMQALIRNKENLEDDIEVKTNSLFIDRDQCMVIR
Ep_Tek2        RFAMSDWHTSNTVIRTNAERQREASHQXRQEGRWLRNETDNHTRWTQHDSNTKLEKRIDDINDWRKSLERCLAETDHEIALLEVEKERTERALEAKKVPLDIALECLMLRENRLNIDLVRDEVEAQLHKEVEVIEGTKSLLQQKVDEAAEQLCLLQEARHQLHLDLTDKYTTLQIDGDCHSLNNLSANIGFQVNPTRTIKGSVTPETWDSFSNYNKLRAEAEMKASSHLREAIFATLQQTANDLEAQRKASEYAFRKRTHESQQAKSELEWQQKNTEKEIATLEGDIKELKYAIDAKNAPMMVAQTRLENRTYRPNVELCRDQAQYQLCHEVAEIGGSIRALTEKLRESENSLQALRSNLSRINEDLGIKNNSLALEN-RCMNVR
Gg_Tek1        KFHPSEWHVANKMQCASTESQKSSSERLVAESRRLVDEIEKTTQKTQSSVNKKIEQRLEETKFWKQELDNTLEQLVNETEVLLTFKIRLEKALESCKEPLVISQKCLLNRQRRAGTDLVHDEVEQELVKEAEVLQGVIALLERTLEQTNEQLRLNRSTKYNLEMDVKDKFAALMIDNYCANLTNNTADVRYPDKTVKIEENFVSPEDWLYFSNINVEKADKERNNSMALRVLIDSILSQAVNDMCKQCEMVNIAFRNRAKEVRDAKHKLETLLAVVMEETASQEMNIVALKKAIADKEGPVKVAQTRLEARNHRPGVELCYDAVQYRLTGEVQEITRNIQRLKDTLALAETELKGLRRRQLSLEEEIQIKADTLYIDEVLCMPMR
Gg_Tek2        RFTVPDWDTNARLISADAESQRSASHQLRQEARALRSETNNQAKWDEHDNQTRLAERISSVNRWKETLDKCLADVDEEIDALAKVKEAAERALQAKNLSLDVAMECLTLRDGRRSIDVVRDPVEEELHREVKVIDKAKRELQQRVHEAFEQLCLLQEARQQLSFDHRGKMEALEIDRTCLSLSVNSPNISFKVNPTRIPNGSTVVGEWEQNSQYNKDCAEEEMKASTKLREAIMLSIAQTNNELEAQRVATEFALRKRIRDMERAYDELKWQEQKTLEEIAEMEEDIRRLEEDLRRKMQDLKVAHSRLETRSYRPNVELCRDQVQYGLTDEVHQLEGSIRALKMKLAEAQDALDALYRQLHRVQTDAACKAHSLVLDH-KCADSR
Gg_Tek3        RYTPDDWYRSNLTNYRESETSRHNSESLRVDTSRLIQDKHQQTKKTQMESTKNLGERVNDIEFWKSELCHELDEMIGETNALTDMKKRLERALAETEAPLQVAQECLLHREKRMGIDLVHDDVEKQLFTEVDVIRSCQERMQRYLDRAKAQLASNRAAQHEVEKDLADKQTARRIDGKCHHLRNTSDGISYYRGVERVDATISVPDSWAKFTDDNILRSQSERAASAKLREDIENLLVVTANEMWNQFNAVNVAFTNRIAETADAKSKIQTHLAKTLQEIFQIEMSIESIRKAIRDKVPPLKVAQTRLDERTRRPNVELCRDSTQLRLVNEVHELDETIQSLQQRLRDAEDTLQILVRAKAVLEHDLAVKANSLFIDQEKCMGMR
Gg_Tek4        KYLPPEWHQSNYNLYHKAFASCEESERNRDEAKELSERTEAATQRAQKDSTAALGQRLQDIHFWKTELQKAIEELDAETNLLAAQKLRLERALDATEVPYAIATDNLQCRERRQPPDLVCDEVERELLKEAELIRNIQELLKRTLMQASNQMRLNRDHKEICEMDWSDKVETYNIDDKCGRYKNQSTNIQFHPSSVKFEESASTPETWAKFSHDNIYRAERERLASVNLRTLIDNILHDVSEDLRMQCAAVNEAFAKRCLELDDTKHKLEHHMKETLREIGDQEANIVALKQAIRDKEGPMRVAQTRLYDRSFRPNVELCRDAAQFRLISEVEEITESVESLKKKLREAEQSLRNLEDTRMNLEKEIAVKTNSIFIDRQKCMAHR
Gg_Tek5        RYSIRDWHHANMVQLKGSEASRYWAGRLNTDSLRLMQDKDQLTHQMQEDSSRNLGERISNIDFWRSELAYELECLLKETQALETAKKRLECAISEMQGPLKTALECLYYREKRKEIDLVHDDVEKNLMKEVDTYKDCQEILAKLAQRINHQLGINRDAQHALEQDLSDKNSAHFIDVKCFNLRNTSDSINFYHGVEKADGTVSVPATWAKFSEDNVRCSQHARANSVKLREDTEVALESTSEELWNQFVSTNLAFNNRIAEVADAKNKLQAQLAKVLQEIFQTEDTIMLLERSIMAKEYPLKVAQTRLEGRTRRPNIELCRDAPQFQLVTEVYTIDDTLQTLKKHLQEARDTLQTLLHNKSKLEHDISVKANSFFIDK-KCMEMR
Gp_Tek         ----------------------------------MQAVTNATVANDISTVNKALQTKLSQTEQLKNMLETCLAEVVSEIAELLSTRKRLEERGGKVADKIGVNSNRLQVRSGRPTREMTMDDVEKSLLKQQGLLGSFAERVNRAIAQVDKEIAALEAVRAKLEADLRDKLEALRVDEAVLSVPVDEGTLSASFRRA-ADCTPKTPHSWVRSTEDNLRNAHHWLADSARLRKAILHAVANSRANEHDMSARLNENMMAKVAATRNLREDLQSQLERVRDEQARARAQRASLSAALEAKRGPLAQARERLAVRRARPCREAVNDEVEAALAREVAHLASITQQLSDKISAVDKEISALDASANQLTDNIRDKDEALRIDE-RMVMLD
Gt_Tek         IWKPDGWRFTP-DYATPVGKEHEESGRLRKESPVLVYTAASTTDLPDRLSSSALEKNIKEAEALKARAERQLEAILKETVMLEEETSRTEAIHEKMKDPLQVAEENIIIRSKRPTREQTRDAVERSLNEQIAGAKHSIRMLGGVLDACDKELARLKVCREKLEEDIDQKRIALEVDNEALRMESGAANI-----QSKRSPSASLPHMWRQRTENLCEECERTRATCERLRAKSKAIQEEALNVERETREAVLRNFARKMEETDRLKSELEASIANVSNEIITMEDARASVEQSMNDKHGPLALAKSRLSFRTSKPGNEIVRDAAERSLEKEIGDLEHSIRRLQLEMARQTADIHRLEQTRARLESDLKDKMDALALEQ-ECEALQ
Ha_Tek1435     KYHPSEWHTSNQTNYKQSESERTRSERLRSECTRLCNEVNQTTVRIQKEVEHKLSQRIEDIQFWKEELEIKIKEVAEEIEEVLKCKIELEKALEATNFPLEVTKRCLMFREKRQAIDLVHDEVEIQLMKEVEVIEGIQCLLQKTHEETVEQLRLLRSCKYKLEKDIEDKFGALSIDGKCAQLTDTNPDLSYSPASVEVQANSIPPVEWKTISDVNICKAEQERITSTTLRGVINNLLDQTKQDMLRQRQIVNGAFYKRIHEVVDAKTTLESHLKEVVKEISSQEQNIASLQQAIHEKTGPMQLSHTRLDLRSYRPNNELVCDPAQYELVSEVQEIEEAVQQLQEHYLQSQATLKKLNRNKLILEEDISIKSASLSIDQDQCMAIR
Hmi_Tek1       MYSPRDWICSNEIKYSDVIAARQSAQMQEYTCDVILKEIQARTKWTMEDVDKKIEFRLNDIKFWMEELTKLIKDNVEETKALEACIVRLKNALEANKEPLCLARKCINIRECRNGIDLVADIVHYELAKEIDTFCGIQQLLIRTIEQADEQLRLNRKSAYNLRRDYESKDTAKKQEELAKTISDYENTIKLDKCCP--QADSISPAEWVISVKNNLQEGERQIHNSLQLRGIIENILNQIYEDQIKQIDATNRAIRKRIDEIRDAKHVMEENIGSIMKQIIEVEDNIDKLKDAICNILKVAQIVETKQTVRDCRPVNERTKDAPYYRMLEQKNDLRNDLSTLHKKIHDSEVELKSLRRRQLDLEEEIQLKAKTLHIEEVQIQSIR
Hmi_Tek2       ----------------------------------------------------------------------------------------MEKNIQQLHEYENFNIQSLTLRDRRAGIDYVEDKPDLELRKEKEILQKNIQLTQAQVDKIFEKLLRLKEVRQKLLKDIEDKHLAKDIDLKQYHLTPEES--SLKVNPTESPRNIVSIKEWERFSQQNMYLSNKETHESPFLYNESNQLAANIGIEVKEQYKAVNTALRERIHEVDQVINQLNWEKKQTKYNIDITIREIERLEALLVGELPRRKIAETRLENRKNRPGMELCDDLPHRQLISEVELHESTRKSLKDQLEFYRGQLSNLNRALHRIEKDILLKTSTQELDR-ECLKMR
Hmi_Tek2b      EIYCASWLNSLSIYSRAAEDIRHKAENLRQKGKALRIEADALAKYYQLDVNNRLHDRIQCNRGWFSVLQELIDMIISVSRILGETKIQGEHYIASLNDIMGVTVEIIAFRDSQLHVNTCKDEVQTELYKESELQKEICSDLQLLIDGGAVILQDLIHIPREIEKVVADKDKALKIDINVFNINEKSANVSFKPLHNLKNVNYVDLQTWDDIVRELYSPVEDCYKKGLELCERLYDAFNKASNRLAVKVDDITQSLRRQAHKIGLALRELHYQQIELGKTKEKLIADIAEWQSSKASKTAQRKLCETRTEFRKERPALENTKDAVYFGLNDERNNLMESSNALDKMISKAREQLKKIEDEMAEICEQIRILNRILEVDN-IVVGMR
Hmi_Tek35A     RYTPKNWFESYNRLLQANDLAQKNSECFVYDSKRLEEELADLVKANQEDSTRKLGDRICDIAFWQSELDVEIGKIKQEIDDLGRARRIVERFLAETENYLHITQECLYAREKRQGTDLVHDDVEVKLLREVDIVRKVQNDIRTLINDAIAQEALNRAALHELEYDKANKFMALQIDEGAHSMHNGSAFVHLYDGVECIDQTQSVPETWEKYVSNIIKRSQSERTSSRKLRERIVKELAHASKTLSDLWEIVNAALSQRIRELTDARNQLQASLGKTLQSITDTEKEMDDLKSAIRDKEEYWKTASSRLNARLKRPGMENSRDPVMNQLICEVKLVKETIEELKTQLKKSEGILQELLYLRTAKEGELVCKQNSLFIDREKCLALR
Hmi_Tek4       RYVPVEARRNLQNRLLLVEKDVEISQKFRENTVDLICSTLEKTKYNFTNTTESFRSRLQDIHHWARELENEIYRSVTITDFLIRRFGELETSLKALDECLLLTTDCINARQRRFGEDLQQDTVEIQLLRELDMINKHIAFTKEAITSINEQVKKNREAKANMEKAWSDKHEADLLDSEAAHLSITSGNTQYYPGEARAWPAQSTPISWMQHAQDLILVSEEQRRASCYLSDLVEKLLISTEKTIIAQKDRVNVVLLKRLEEYEFEKQELINKLGRLSKEILKVEESIEELKRAKAAKDAYVKVVQTRLHLHNQRKNVESCRDPPQQLMLNELHDLNEIIDQLENQIQSSIEKLKHLQDEQLILERQIHMKNASIQVDRDHCVGHR
Hs_Tek1        KFLPSEWHIANKNQYHRADAQRSRSERLVAESQRLVDEIEKTTRKSQSDVNKKLEQRLEEVQFWKKELDDKLEQLVNVTDDLLIYKIRLEKALETLKEPLHITETCLAYREKRIGIDLVHDTVEHELIKEAEIIQGIMALLTRTLEEASEQIRMNRSAKYNLEKDLKDKFVALTIDDICFSLNNNSPNIRYSENAVRIEPNSVSLEDWLDFSSTNVEKADKQRNNSLMLKALVDRILSQTANDLRKQCDVVDTAFKNGLKDTKDARDKLADHLAKVMEEIASQEKNITALEKAILDQEGPAKVAHTRLETRTHRPNVELCRDVAQYRLMKEVQEITHNVARLKETLAQAQAELKGLHRRQLALQEEIQVKENTIYIDEVLCMQMR
Hs_Tek2        RFQLPDWHTNSYLLSTNAQLQRDASHQIRQEARVLRNETNNQTIWDEHDNRTRLVERIDTVNRWKEMLDKCLTDLDAEIDALTQMKESAEQNLQAKNLPLDVAIECLTLRESRRDIDVVKDPVEDELHKEVEVIEATKKALQQKVSQAFEQLCLLQEVQQQLNSDHRGKMETLEIDRGCLSLNLRSPNISLKVDPTRVPDGSTTLQQWDDFSRFNKDRAEAEMKAATELREATALTIAETNNELEAQRVATEFAFRKRLREMEKVYSELKWQEKNTLEEIAELQEDIRHLEEDLRTKLLSLKLSHTRLEARTYRPNVELCRDQAQYGLTDEVHQLEATIAALKQKLAQAQDALDALCKHLARLQADIACKANSMLLDT-KCMDTR
Hs_Tek3        RYTPDDWYRSNLTNYQESNTSRHNSEKLRVDTSRLIQDKYQQTRKTQADTTQNLGERVNDIGFWKSEIIHELDEMIGETNALTDVKKRLERALMETEAPLQVARECLFHREKRMGIDLVHDEVEAQLLTEVDTILCCQERMKLHLDKAIAQLAANRASQHELEKDLSDKQTAYRIDDKCHHLRNTSDGVGYFRGVERVDATVSVPESWAKFTDDNILRSQSERAASAKLRDDIENLLVVTANEMWNQFNKVNLSFTNRIAETADAKNKIQTHLAKTLQEIFQTEMTIESIKKAIKDKTAFLKVAQTRLDERTRRPNIELCRDMAQLRLVNEVHEVDDTIQTLQQRLRDAEDTLQSLVHIKATLEYDLAVKANSLYIDQEKCMSMR
Hs_Tek4        KYLLEEWFQNCYARYHQAFADRDQSERQRHESQQLATETQALAQRTQQDSTRTVGERLQDTHSWKSELQREMEALAAETNLLLAQKQRLERALDATEVPFSITTDNLQCRERREHPNLVRDHVETELLKEAELIRNIQELLKRTIMQAVSQIRLNREHKETCEMDWSDKMEAYNIDETCGRHHSQSTEVQAHPYSTTFQESASTPETRAKFTQDNLCRAQRERLASANLRVLVDCILRDTSEDLRLQCDAVNLAFGRRCEELEDARYKLHHHLHKTLREITDQEHNVAALKQAIKDKEAPLHVAQTRLYLRSHRPNMELCRDAAQFRLLSEVEELNMSLTALREKLLEAEQSLRNLEDIHMSLEKDIAAMTNSLFIDRQKCMAHR
Hs_Tek5        RYSPHDWDQSNQLQVRGAEASRLWASRLTDDSMRLLQDKDQLTHQMQEGTCRNLGQRLSDIGFWKSELSYELDRLLTENQNLETVKRRLECAANEVNCPLQVALECLYHREKRIGIDLVHDNVEKNLIREVDLLKCCQEQMRKLAQRIDIQMRDNRDAQHVLERDLEDKSSAQCIDEKCFNLRNTSDCISFFHGMEKIDGTISVPETWAKFSNDNIKHSQNMRANSIQLREEAEHLFETLSDQMWRQFTDTNLAFNARISEVTDVKNKLQTQLAKTLQEIFQAENTIMLLERSIMAKEGPLKVAQTRLECRTRRPNMELCRDIPQLKLVNEVFTIDDTLQTLKLRLRETQDTLQLLVMTKCRLEHELAIKANTLCIDKEKCMGMR
Ht_Tek1435     KYHPIEWHSANNYNFKQSEKERSFSEGLRTECERLCKEIEDTTIRTQRDVEHKFSQRINDIGFVKTELETKVKELGDEIEAVTEAKSNLEQSLRNTNFPLKVAKSCLAFRERRQGIDFVHDEVEIQLIKEVEVIEGIQGLLGKSLDEAIEQLRLLRSFKYKLEKDLKDKFGALAIDSDCYTLTTTSPVLTYAPGTVKVHPNSLTPEKWQYITNDNLSKAEQERIASTTLRGVITCLLDQTKQDMLKQRKTVNFTFNKRIQETGQARYQLEGHLQEVNQEISAQENNLRILKNAIESKAGPMQLAQTRLNYRSQRPNNELVKDPVQYRLIQEVDIIDQSIAKLQDFYLQAEASLKKLNRTQLTLEEDIAVKTNSLAIDEQQCMGLR
Hv_Tek1435     NYTIKEWNDSNQIKYNQAYQELQTSELIQDESKRFSNEIHISTIKTHLDVNKKIEQRIDEIQFWKSELDSQFLETENEIQNLLKYQKRTEAFLKMTEVPLEISKQCIKNREKRISIDLVYDDVEVQLLKEVEIIEIMRVKLTKTIAQVVEKIRLLRSSNYYIGKDIADKFSALKIDNYCYTINSDS--LPLQDKTSKNISMPVTPEVWEYFSDKNLRKAQQEYALSLSLRSKVDEMLHNAFECLQNQSELVNLALSKRIDETELAKKKFQENLSKVLVEIDKMDDNINEIQCAVEENDAPLQVAQIRLDERACRPNIELCLDRVERKLREEVNEIKNNVIHLQSMMLESKMSLKCLLSQKLTLEESIAIKENTLFIDRDQNLLLR
Hv_Tek2        KYDMSDWCTSNELLQGNAEHSRDTSHSTRQEARRLINDTDNFTVWTQHESNCKLADRIDDINEWKTFLEKNLVDINKEIDALQFYKENTELSLETAKNFHNKTIECLMVRENREGIDCVRDKVEEELHKDVEVIGSIKNHLQQKLNACFEQLILLQETRNELSNDLSDKHHALGIDSKCQQFNNNCNQLTTQLISTSIPKEMVTFEKWRSFSEKNKNRAEAAIKASQNVRNQIYATLEKTKNDFEYKKKLTDYAFRKRINETEQVQDELKWQRQ---------------------------KVAHTRLECRSLRRNVELCQDNPYRQLSQEVGELRLTVETLLEKHQKAEVAMQKLLKDLARIEKDSEIKSKSLQLDN-QCLKIR
Ipu_Tek1       RFTHEEWVLSNNGQYSTAEQNRQKAERLRAEADRLIKETAETTDDTQEETTKRLDQRVNDVNYWNTEVDREKTAVGKELENLLDYKKRIENALAGLDRNRNLTKKCLQFRENRKGVDLVHDEAQKELIKEIEMIQGVEGLLQRTLEQVEEQIRQLRSANYYLEKDLNDKFSALNIDGKCVNLTNNDVGLGRHPGSDKIVANSVTPDDWQRFTDENIKKAERCRTAGTDLRAVVDSVLEQTREDLQKQAAAVDAAFRRRISESEKALDKSVQHHEKVVHEIADVEETIAKLNAAIAEKEAPLMVAETRLNERTGRPNVELCRDAPQYRLIGEVGQIQQNVARLKATREAAKTQLKELIRTQLSLEEDIGIKKLTLEIDHGLCVPTR
Ipu_Tek2       HFSVGDWHTSNFTIATNAERGRNASHQVRQEARFLVNETDNITKWSQHDNTTRLDNRCNDIANWKDRLEETRDQLDEEIARLKADKEICERALEAKALPLDVANQNLTTREGRLKIDLVHDPINAELRKEVEVIEGAKGALQQKCAQAFEQLCRLEEARKQVLRDLEHKDEALDIDIEQTNLTEDSPEICFHPNPTRTKKGSVTPQEWDAHSRYNRARAESEMQGSNSLRGAINQTIRQTANDVDAQRQATEYALRNRIHDMEKAKDEDEWQKDKTEREIAQMRKDIADLEAAIRAKENPLKLAETRLENRMCRPGMELCRDNAQYGLVNEVHELKNTIQALKDKLKQSQHELTNCEHNLQRVCEDLALKNNSLALDN-EVADYR
Ipu_Tek4       NFQPEQWHQNNYNKYYQSFADRDNSEKQRYESKNLIAATDAQTKATQADVTKKLKQKARDIGYWKDELNREIEEMLNEDDLLCAEKIRLQKALDATASPLIIATDCLKNRERRQNIDNVHDNVEIELHKEVDLIQKVQLLLQKTIEETDKQIKLVRRAKHSLSKDWSDKKHAYKIECAAGNLNNFTTEIMYRDGVDNISGG-VSPKDWAQKTHENIMAAENERMAGIQLRGLIDDILTDVANDQREQANAVEKAFATRVEEMHDAKRKLEDHLKKVADEITAQEKNIEDLKNAIRDKEEPMKVAQSRLEYRTHRPDQEQCDDAPQNRLVEEVAEIKASIAALQDKLAEGLQSRADLMQTRKELETEIAFKQDSLFIDREKCMTLR
La_Tek1        VFNHSEWTTSNKTKFSNAEGERAAAERLVDESKRLADETEKRTEYTQRDVSKKLDQRIADLDFWKSELDNKLAELKTEIDNLLAFKTRVEKAIEACAEPLHIAQQCLANREKRKGIDLVHDDVQKELIKEVETIQGVMALLSRTLEQAVEQIRLNRKAKYQLEKDLKDKFTAMDVDGYCKELRNNSQHIRYKDGVTKIQANSVTPEDWETYSNENIEKAERERNNSVQLRTIIDGVLQQTCNDMQKECECVNIAFQKRIDETKDTKGKLENHLSRVIAQIKEMEENISRLQKAIADKENPMKLSQTRLDTRAERPNVELCRDPVQYRLISEVTEIQMSIDALRERLAQAESSLKGLIRNQLDLEEDIDVKANTLFIDEVQCMGMR
La_Tek2        RFAPSDWFTSNYTISTNAERQRESSHQVRQESRFLRNETDNRTKWDQHDNNTRLSDRVDDIRKWKEILEKCLADLDKEIADLSESKEQTELALEAKNVPTDVAIECLTIREGRQAIDLVSDEVEAQLHKEVEVIDGIKKQLQQKCSEAFEQLCLLQEARQQIIMDLQDKNIALGIDVDQYNLTERSPLISFKPDPTRVPKGSVTPQNWEDFSRYNKERAEAEMNASTRLREAIHHTLQQTANDLEAQRLATEYAYRKRIHETERAKGELEWQKQNTEEEIAQLEEDIRGIERAIRDKINPMKLAQTRLENRTYRPNVELCRDHVQYGLTDEVKQLEATKKGLEEKLRQAKHALDGLEQNLHRINEDLACKINSLMLDN-RCMDTR
La_Tek35A      RYTPNDWSQSNNSNYMASDRVRSSAERLRLDTVRLCRETDDKTKRTQTDVGKRLGERIGDIQFWKTEVQHETDQMITEINALVEHKRVLEKALQETENPLHIAQECLYNREKRQAIDLVHDHVEKELIKEVDIIKRCQEKMRQTIERANMQLSLNRAAQHELEKDTGDKFMALNLDTNCHGMKNTSRGMAFHNGIERIDNTVSVPETWAKFSNDNIQRSQSERAASKQMRNEIESVLTQCSNEMWQQWNAVNNAFTQRIQESTEARNRLQTHLSKVLQEIFDMEKNIELLKKAISDKTAPMQVAQTRLETRTHRPNVELCRDPVQHRLVEEVYEITETVEQLQAKLRQAENALQHLLRTKATLEQDLSVKNNSLFIDREKCMGMR
La_Tek35B      RFSHGDWSSSNHANYHMSDRERSFAERLRADAWRAVKETDHRTRNRQADVTKRLGERVEDIDFWKKELVNECRAMENEIENLKEHKRILEKAYMDTNNPLHIAEECLLHREKRQGIDMVHDDVERSLSKEVLIIKNCQERMRKVLQRAHAQLKLDRAALHEMEKDAKDKHHAHHLDDRMHQLRNTSMGIGYHPGIENVDNTISVPHTWVKFTQNNILRSQKERAASERLRGEIDACLRACANEMWNVFNHVNNSFNMRIRESTDARNKLQAHLNRTMQEVFDMEKNIELLRKAIHDKEAPMKVAQTRLDERCRRQNVELCNDPVMRTLQKEVNEIRESVRYLKEKLRQSEISLARLMKTKSTLEHDISVKENSLSIDSKACMGMR
La_Tek4        KYNPPEWHESNYAKYYQSFADRDNAERVRHEGKRTDKETEATTNRTQNDVTKKLQERVHDINFWKFELNREIQDIIAETDLMLAQKKRLENALAATEIPLHISTDNLNARQRRQTIDLVQDEVELALLKEVEIINNVQDLLRKTITQAEKQISANRDAKQNLEMDWSDKLEAFQIDTASGALRNTHTHKQFYAGSAKFEEIQSTPESWAQFTHDNIVRAEHERMASIQLRTLIDNVLQDTSRDMREQSDTVDVAFQKRIQEMQDAKQKMEENLSKICDEIAQQERNIAAMKQAIRNKENPMKVAQTRLNNRTFRPGVELCRDPVQYKLVGEVQEIAQSVDALMEQLNAAENSLKDLQDNRMALEKEISIKANSLFIDNGKCLTVR
Lc_Tek1        KFLPQEWTFTNKSNYSKAEAQRSRSERVTEESQRLVDETEKTTQKTQRDVNKKLDQRIENINYWRQELDRKLDELVNETEVLLVYKRRLEKALESCEEPLRISQQCLINREKRIGIDLVHDAVERELIKEVEVIQGIIALLQRTLEQTIEQIRLNRSAIYYLEKDLKDKYSAFKLDDYCNNLINNSPDIHYAPNVVKIEGNSVTPKEWEDFSNTNVLNADKQKNNSVALRGLIDGIISQTTDDMRKQCEAVNFSFRERLKETKEAKSKLEDHLAKVMDEVTSQEYNIDHLKKAIADKEGPMKVSQTRLETRTYRPNVELCRDPVQYRLISEVQEITTNIERLRATLAQAEAELKGLIRNQLALEEEIHVKSNTIYIDEVLCMRMR
Lc_Tek2        RYTVPDWITNSQLISTNAERQRYASHQMRQEARALRNETNNQAKWDEHDNRTRLGDRITDVNNWKWNLEKCLADIDAEIDALSKMKDDAERCLEANNMPLDVAIECLTLREGHRAIDVVRDLVDEELHKEVHVIEGIRKALQQKISEAFEQLCLLQEARQQLNLDQRNKSEALEIDRVCLSLNPKSPNISLKPNPTRVPYGSTTPQQWDQFSQYNKDRAEAEMRASTRLREEIAATITQTNNELEAQRIATEFAFRKRIHEFEQAYDELKWQQTNTKEEIEDLEEDIRRLEEDLRAKMGPLKVAHTRLETRTYRPNVELCRDMVQYGITDEVHQLEGIIAALKEKLKQAQHALHLLYQNLARIEEDMGYKANSLKLDN-RCMDTR
Lc_Tek3        RYTPTDWYTSNLHNYKESDLSRNSAERLRMDTARLILDKDQLTWRVQTDTSKNLGERVNDITFWRTELSHELDQMIGETNCLTHVRKRLERALMETEGPLQVAQECLYHREKRMGIDLVHDNVERQLLKEIEVITSCQDRMRRYLERANAQLAANRAAQNELERDLFDKVTAYRIDDKCHHLRNTSDGISYFRGVERVDATISVPETWAKFTDDNILRSQSERAASAKLRDDIENLLNATSNEMWNQFNIVNVAFTNRISETTDARNKLQMHLAKTIQEIFQTEITIEATRKAIRDKEAPLKVAQTRLDERTRRPNVELCRDPAQLHLVGEVHEIDETINMLQLRLREEENTLQMLAHTKATLEHDLAVKANSLFIDHERCMGMR
Lc_Tek4        KYSPDEWHGNNYNKYYQAFADRDGAEKVRHESKRLSGETEALTQRTQMDSTKKLGERLQDIHFWKSELQKEIEDLIAETDLLLAQKRRLENALDASEIVYAIATDNLQCRERRIGTDLVKDIVEVELLKEVELVRNVQELLKRTLEQAINQIRANRDMKLTLEMDWSDKFEAYEIDVQCGKYNNQSTDVQYHLTSAKYEDNTSTPKTWAEFTHDNIFRAEREKKASAGLRALIDSILHDTTEDLRAQCAAVDLAFAKRCEEMNEAKCKLEEHLKNVLWEIGAQEKNIADLKQAIRDKEAPMKVAQTRLYQRSYRPNVELCRDHAQFRLVSEVTELAETIEALHRKLEEAQQSLKNLEDTRMTLEKEICIKANSLFIDRGKCMTHR
Lc_Tek5        RHTPDEWYRSNFCHYKESDWSRRNAEKLRLGSFRLMDEKNEITRKVQTQCNRNIGERIVDINFWKSELNCELEKLIKETNNLLFTNKRVNKALMETEGPLQMAQECLYYREKRMGIDLVHDNVEKELLKEVSVIKCCQERLRRTKERTEAQLASNRAIQHMLEADIGDKYTALRIDDKCHRLRNTSDGISYFKGVETKDKTVSVPESWSKFSDDNILNSQSERSASAKLREEAEVLIHVTSQEMWNQFNDTNVAFTNRIAETTEARNNLQMHLSKVLQEIFQTDMTIERLKQAIREKEAPLKVAQTRLEERTKRPNIELCRDVPQYRLVGEVHTLGETIQHLRQRLQEAQDSLQRLVNTKSSLEYDLSVKVNSLFIDQDKCMGIR
Lg_Tek1        RFTHEDWTRSNLTKYANAEVERQAAERLIDESKRYADETEKRTDKSQRDVNKKFQQRLDDIRYWKKELDDKLEGITTEVDNLLAFKNRVEKALEATDEPLHIAQRCLANREQRFGIDLVHDDAQKELIKEVETIQGVRALLQRTLDQAQEQVRLNRKAKFQLEKDLKDKFHAQSIDEYLENLKNNMEGLTLKDGVAKIEANSVTPDEWQDFSNENIERAERERQSSVELRSLVDGILQSTANDMTKQCEAVNLSLSKRIAETKDTKGKLEDHLNKILLQIKDMEENIAQLQKAISDKEAPLKVAHTRLDTRTSRPNVELCRDAVQYRLIEEVGEIETSVAGLQARLDQSQSSLKGLVRNQLDLEEDIEIKSNTIFVDEVECMGMR
Lg_Tek2        RFQPPDWFTNNYTISTNAERQRDASHQVRQEGRFLTNETDNQTKWDQHSNNVRLADRVDHIRKWKEILEKTLADLDQEIADLSDSKELTEQALEAKNLPLDVAVECLTLREGRQGIDIVQDEAENQLHKEVEVIEGIRKNLQQRVSDSFEQICLLQEARQQIQADLQDKNIALGIDIDQYNLTDRSPNISYKPDSLRVPKGSTTPQQWEDFSRYNKERADAEMQASGRLREAIHHTLQKTDNDLEAQKIATEFALRKRIHEFERAKDELEWQKKNTEDEIAELENDIRKLAEAIRAKTNPMKLAQTRLENRTYRPNVELCRDAPQYGLTDEVKQLEATKKALEEKLKQAQHALDGLEKNLHRINDDLALKNNSLMLDK-RNMSVR
Lg_Tek35A      RYTPNDWSSSNQTNYMSSDKVRSGAERVRFDTVRLCRETDDKTKRTQTDVGKRLGERIGDITFWKTELNHEIDNVIAETNALNEAKRVLEKALAETENPLHVAQECLYHREKRQEIDLVHDNPEKELIKEVEIIKRCQHKMRDVINKAEVQIGLNRAAQHELEKDSSDKFRAQTLDETCHGMRNASRGLAFHNGVHRIDNTLSVPESWAKFTNDNIQRSQSERAASKHMRNEIESTINSSANDMWTEWNAVNVALNGRMNESVDVRNKLQTHLSKVLQEIFDMDRNIELLKKAIQDKTQPMQVAQSRLDTRIRRPNVELCRDPVQHRLVSEVSEISDTVDALQAKLRHSENTLQELLRTKSALEHDLSIKNNSVFIDREKCLGMR
Lg_Tek35A2     RYTPNDWSSSNQTNYMSSDKVRSGAERIRLDTVRLCRETDDKTRRTQSDVGKKLGERIGDISFWKTELNHETDNMIAETNALNEAKRVLEKALAETENPLHTAQECLYHREKRQGIDLVHDAPEKELIREVDVIKRCQDKMRDIVDKSNVQLGLNRAAQHELEKDSGDKFTAQTLDETCHGMRNASRGLNFHNGVHRIDNTVSVPESWAKFTNDNIQRSQSERAASKHMRNEIESVLNACANEMWQEWNAVNVALTGRMQDTTDARNKLQTHLSKVLQEIFDMEKNIELLKKAIQDKVPPMQVAQTRLDTRIRRPNVELCRDPVQHRLVSEVSEISETVDALQAKLRHSENTLQELLRTKSALEHDLSIKNNSLFIDREKCLGMR
Lg_Tek35B1     RYSTNDWGASNKVNFGLSDRERSYAERLRADAWRAVKETDARTRNRQNEATRRLGDRVCDIAHWKSELNNEIDAMQHETEDLREYRRMLEKAFNDTGNPLHIAEECLLHREKRHGIDLVNDEVEKSLSKEVAVIKKCQGRMKKLLDKAYVQLKMNRAAQHSLEIDSKDKHHAQNLDDRMQQLRNSSAGIGYYPGIENVDNTITIPESWARYSQENIIRSQKERAASERLRGEIDSCLRACANEMWSIFNAVNNAFNTRVRETTDARNKLQGHLQRTMQEIFDMEKNVELLRKAIQDKENPMKVAQTRLDERTRRIHVEVCHDPVMKTLTREVHEIRESVRILKEKLKACELSLSRLVKTRSTLEHDIATKDNSIKIDTSYCLGMR
Lg_Tek35B2     RFSTTDWGQSNNSHFNLSSKERSYGERLRADAWRAIKETDTRTRNRQTEVTKRLGERVTDIAFWKSELNTEINQMATEIENLKEYRRVLEKALGDTANPLHVAEECLMHREKRRGIDLVNDDVEKSLIKEVDIIKRCQQKMKKCHDKALAQLKVDRACQHAMEVDCKDKHHAQHLDDRMQQLKNSSAGIGYFPSIENVDNTITIPESWARYSQENIARSQKERAASEKLRGEIDSCMRSCASEMWNIFNAVNNAFNTRIHETTDARNKLQAHLQRTMQEIFDMERNIHLLRKAIQDKENPMKVAQTRLDERTRRIHVEVCHDPVMKTLKNEVNEIRESIAILQKTLNDSELSLSRLLKTKSVIEHDIGVKENSLKLDSQLCMGMR
Lg_Tek35B3     RYSVGDWGQSNNSHFNLSSKERSYGERLRADAWRAIQETDSRTRNRQNEVTKRLGERVTDIAFWKSELNTEINQMATEIENLKEYRRVLEKALGDTANPLHVAEECLMHREKRRGIDLVNDDVEKSLIKEVQLIKHCQGKMKRVLDKAMAQLKVNRAAQHALEVDCKDKHHAQHLDDRMQQLRNSSAGIGYFPSIENVDNTITIPESWARYTHENVIRSQKERAASEKLRGEIDSCMRSCANEMWSIFNAVNNNFNMRIHDTSDARNKLQAHLQRTMQEIFDMERNIHLLRKAIQDKENPMKVAQTRLDERTRRIHVEVCHDPVMKTLKHEVNDIRESIAILKKSLRESELSLARLMKTKAVLENDIGVKENSLKLDSQLCMGMR
Lg_Tek4        KYNPAEWHETNYSKYYQSFVDRDGSEKVRHVSIQTSKEAEATTNKRQAAVTKKLNERVHDINFWKMEIEKEISDIIAETDLQLAQKKRLENALRATEIPLHIATDNLNCRQRRQGVDMVQDDVELALLKEVEIINNVQDLIRRTISQAEKQIALNRDAKQNLEMDWSDKKEALEIDTRAAALRNHHTNKQFYPGAAKFEEIQSTPESWAQFSHDNIVRGEHERMASIQLRTMIDNILEDTSRDMREQCDTVDSALQKRVVEVEDAKVKLEENLGKVCDEIASQEKNIEMLKKSIRDKEDPMKVAQTRLHNRSFRPNVELCRDPVQYELVGEVNEIAQSIDALHSKLNAAENTLKDLQDNRMGLEKEISNKKNSLFIDREKCMTHR
Ll_Tek1        VFTHPEWTHSNKTNYKNAELERAAAERLMAESQRRCDETAGTTDKTQKDVNKKLEQRIDDIKFWKQELDDKLDDITTETDNLLAYKVRLEKALEACLEPLHIAQECLRNRINRKDIDLVHDDVQKELLKEVETIQGVMALLQKTLEQTDEQIRLNRKAKYKLDKDLKDKGSALDIDAYCEELRNNSAGLHFKDGVAKIDANSVTPPDWEDFSDENILNAEREKCNSINLRSLIDGILQSTANDMKKQCEVVNTAFNCRIDETRDTKGKLQDHLAKVFADIKNMEENIAVLEKNIADKEAPMKLAQTRLDIRQGRPNVELCRDAVQYRLIEEVHQINASVESLRDALVKSNASLKGLVRRQLELEEDIQIKSNTLMIDDVQCMGMR
Ll_Tek2        RYQPADWFTSNYAISTNAERQRDASHQVRQEARHLRNETDNKTKWDQYDNTTRLADRIDDIRKWKEILERSLADIDQEISDLSEAKEEAERSLAATNTPLEVTVECLTLRDGRQKIDLVQDGVEAELHQEHSVIKGIRKQLQQRVDESFEQLCLLQEARQQIVADLQDKNIALGIDIDQYNLTEKSPGISYKPDPCRVPKGSCTPQNWEDFSRYNKERADAEMRSSTRLREAIHHTLHQTDNDLAAQNNATDYATRKRQHEMKKARDEDEWQKKNMEDEIAQLEADIRAVEEAIRAKIAPMKLAQTRLENRTYRPNVELCRDAPQYGLTDEVKQLEATKAALVEKHKQARHALDCLEKQLHNINDDLALKNNSLMLD-NRCMDVR
Ll_Tek35A      RYTPNDWKQSNSAHYLGSDRVRSSAERLRFDTVRLCRETDDKTKRSQSDVGKRLGERIGDIQFWKTEVNHETDNMITEINSLQEQKRILEKALAETENPLHIAQECLYNREKRQGIDLVHDDVERQLIQEVDNIKQCQNKLRQKIDKANMQLSLCRAGQHELEKDASDKYVAQNLDEKCHNLRNSSRGLAYYNGINRVDNTVSVPESWAKFSNDNIQRSQSERNASKQLRNDMDNVLNNCSNDMWRQWNNVNVSFSERTGETTDARNKLQTHLSKDLQEIFNMEKNIEMLKKAIHDKEAPMQVAQSRLETRTHRPNVELCRDPVQHRLFSEVSEISETVENLQHQLRQAENTLQQLLRSKAQLEHDLAIKNNSLFIDREKCMGMR
Ll_Tek35B      RFSPSDWKASNNAQFGLSDKERNFAERLRADCWRAVKSTDARTRNRQTDVTKRLGERVSDINHWKTEVHHETDCMQNEIGNLQEHKRVLESALQHTQNPFHIAEECLMHREKRRGIDMVHDDVEKSLVREVDIIKKCQDKMKRLLEKSAVQLKLNRAAQHELEKDAKDKHHAHGLDDRMHSLRNSSMGIGYHPGVEGVDNTISIPESWARFSQENIARSQKMREASERLRGEIDALLRACANDMWSQFNSVNNSFNTRIKETTDARNKLQAHLQRTMQEIFEMQKNIDLLRKAIADKEAPMKVAQTRLDERCRRLNVERCNDPVMKTLQREVAEIRDSIRALKERLRLSEQALARLLQARAKFEEDISIKENSLAIDQKACMGIR
Ll_Tek4        KVTPAEWHEANYSKYYQSFADRDNAERVRHESKRTQKETEATTNQTQADVTKKLGERLHDINFWKFELEREIQDVINETDLLLSQKKRLENALRATEVPLHIATDNLNCRGRRLGVDLVQDEVELSLLKEVEIINNVQDLLRKTIVQAENQIKFNRDAKQNLEMDWSDKKEADEIDSICGILRNNSTNKQFYAGAAKFEEIQSTPESWAQFSHDNIVRAEHERMASNQLRTLIDNVLNDTSRDMTEQCNAVDVAFNKRVEEMQDALAKLEEHCKKECDEITRMEKNIAGLKQSIRDKEDPMKVAQTRLYNRTKRPGVENCRDPAQYKLVEEVHQIAASVDALHEQLNQSENSLKAMMDTRMALEKEILHKKNSIFIDKEKCMTHR
Lm_Tek1        RFTTEEWKLASRVKHHSAEQDRELAERIIAESDRLCTEVDVKADQGQDDSTKKLAQRIGDINFWKDEIEEQLAKTGQEVDSLVATRTRVEKAIEAVQEPLHIARQCLANREKRKDIDLVHDDTQQELIKEIEVYEGANALLQRTLEQLTEQIRLNRKARYHLEKDILGKHTAVDVDGYCKELKNHREDTFLSSGAVKIDKNSVTPEEWKDYTDDNIKKAERERNNGKELRSIADGILQQVANDQESQVVKTNRAFNRRIDETRREKNKLEEQLKEVLVKIEDLEANVAKLKTNIEEKMAPLRVAHTRLDARAARPGVELCRDPAQDRMIQEVRDIEVSIEKLQTMQKQSEDMVKALRRNQLELEEDLNVKTNSLFVDEVECMGMR
Lm_Tek2        RYNVPDWFTANHEMSSTSEQLRDASHDVRQDGRRLRNETEITTRWDTYRNTQRLLDRTDDIQKWRETLQLTLNDVNKEISMLEAGKDMCERELEAMSVPLDVAIENLALREGRVKIDLVRDSPEHQIKKEASVIDGVKQALKQKCDEAFEQLCLLQEARQQLEADLQDKTAAFDIDMEQAMLTKDSPNISYKPNPLRVPPGTVTPQEWEAFSRYNKERADAEMRSATRLREAIAAQIAQAKNDLEAQKEATELEIRKRVHEVERALDELRWQKKNTEDEIAALEADIRELERAIKDKVNPNKLAQTRLENRTYRPGVELCRDEAQYGLTDEVKQLDASTRALEDKCRETKAAWNRLQDQLHRLDEDIKTKSISLDID-KQVIDSR
Lm_Tek35A      RYTPDEWMSTNATNYQASDRVRNAAERLRADAFRTCRDADMRTKASQMESGRKIGERKDDIRYWKEEVDDETNKMLKSITQLEDQKRKLEKALKDTEKPLHTAQENLYHREKRQGVDLVHDNVERELIKEVDTIKNAQEKMRRTLEKLEAQLSLNRAAQHELEKDSRDKYSAFNLDDKAHQLKNTSRGIHYHDGIERFDNNVSVPESWQKFTEENLKRSQSERARTAELCNEIDNTINETSNDMSRQFNNVNNSFAQRTQEATDARNKIQAHLGKTLQEIFDTEKTIEFIKKTIQDKEAPLKVAQTRLETRIRRPNVEACRDPVHHKLVTEVHELRDTVEDLQKKLHDGENALQHLLRTKSILEEQLSIKNNSIFIDNEKCMGQR
Lm_Tek35B      RYSPGDWKMTNEVAYSASSNECGQASTLKADAMKMMRDIDMRTNSTQLANTKRLEDRARDVLTMRDELRSEFEAMQNEIAALSDMKHELEVTLAESNRPLQVAEECLLLRESRVGIDQVHDDVERSLIKEVSTAKRCQEEMTALNKKADLQLKMNRAVLHNLDKDRKDKNMALGVDEKMTNLRNSSDGLGFFPGIEHTDSTISTPSTWLNFTQTNIDKSRAERARSEALRHQIEEAIRSCTTRMWTAFNATNVAFQARVQEVGDAKHKLLSQQQRVMSQIFEMEQGIQLLRRSLHDKEAPLRVAMTRLEERTRRPNVEDCRDQPTLHLRQEVDDIKDAIRLLKEKLRESEEALARLQKTRSQLEHDINIKDDTFGIDQQRCLTLR
Lm_Tek4        KFTVPEWHESNYAKYYQAFQDRENAERVRNSSKQAEAGTKAQETTTQTEVTRRLKERVHDTNFWKFELNREIEDMIAEADRLVSEKRRLESALRATEVPMHIVTECLGVRERRQGGDKVADDPEDAMLKELEIINNVRDLLTRTIKQAEQQIKKDRDAKADLEMDWSDKLEAAQIDARAASLHNESTEIMFYPGSAKFEDMQSSPESWAQFSHDNIVRAETERMASIQLRDLIGNILSDVAKDMVEQSDVVNMALAKRIEETADAKAKMENSLQNTLREIASQEKNIESLKHAIKEKEKPIKVAQTRLHMRTQRPGVDLCRDPAQYKLVDEVRELCDQVDALQKQLDESEESLRQLKDTRMTLEKEIAKKANTVFLDQKRCMQIR
Lo_Tek2        RLSVSDWQSGSQLLSSTAEHLRLQSQQIRQEGRALRNETTVQTRWDEQDSQRRLTERVQDVSRLKEALELCLQDADTEIEALSAVKGDTESLLAAMTLPLDAAVECLTLREGRRGDDLVRDAVEVELKKEVEVIGGVQRALQQRVSQAFEQICLLQEARQQLVFDLQNKSEALGVDQTCLSLTVTSPLISLKPNPSRVPNGSTSPQQWEQFSQYNRSRAQEEMKTSLQLREAMRVTISQTQNELEAQRVATDFALRKRSHELERAREELLWQQRLTQKEAQELEQDIRGLERDLKAKTAPLKLAHTRLETRTTRPGVDLCRDQVQYGLVDEVTQLEATITALKQKLAQSQHSLQTLQEQLSQIEKDLSYKTEALALDR-RCLETR
Lo_Tek3        RYTPDDWHKSNQSNYRESESSRHSAERLRRDTTRLIQDKEQLTRRNQESTNKNIGERINDIAFWRSELTHETGNMIGEINTLTDVKKRLERALAETEGPLQVAQECLYHREKRMSIDLVHDEVEQDLLKEVEMIKSCQERMRRHLDRVNAQLASNRAAQHELERDVNDKAEAHRIDDKCHQLRNTSDGISYYRGVERLDPSLSIPDSWAKFTDNNILRSQSERAASARLRDEVEILLNTTSNEMWNQFNTVNVAFTNRMAETADAKNNLQTHLAKTLQEIFQTEMLIETLKKSIRDKESPLKVAQTRLEERTRRPNVELCRDNPHHRLVSEVREIGDTIQKLKERLRDAEDTLQTLVRTKVSLEHDLSVKANSLFIDQEKCMGMR
Lo_Tek4        KYTPDEWHHNNQSAFHLAAADRDRSERLRQETRQLCSRTQAATLAAQAEATRQLGERLQDTHFWRSELQRQAEALAADTELLQAQRRRLERALDAADIPYAIATDNLACRGRRLGSDLVRDAVEVELLREVELIRNVQELLKRTLDQAINQIRSNRDVKQTLELDWSDKYEAYNMDDQCGRYNNLSADIQYHFNSAKLQDNVSTHETWTKFTQDNLVLAEREEQASVSLRALIDRVLQDTAEDLRAQCTAVDRAFSQRCEEMNAAKVRLEQHLNQILEQIGGQEKNIVTLQQAIRDKEAPMKVAQSRLYQRSFRPNMELCRDSSQLRLVSEVGQITDSIEALKQKLELSRESLRNLEDTRMALEKEIACKANSLFIDRDKCMTHR
Lo_Tek5        PTTPEEWRRANTAHLRQSEASRRQAEKMRAETSRLIQVQDQLTRKAQSETSRRIGERMTDIAFWTNELSYEVEQLVRDSEMLKGVKTRLEKALSVTEGPKQMAKECLYHRQKKLGNELITDTVEKELVQEVSVIASCQEQIQRLIDKTMKQLETNRKVQHVMEKDIDDKHAAYHIEDRCHKLMDFTSGIAFFMDVDRMDVSASVPESWAKFSENSILLSQSERAATAKVRDEVERVVEVTSREMWSQYHRVNIAFASCISETAEAKDKLQAHLAKTLQEVFQTERTISALEEAIRNKEAPLKVAQTRLKERSKRPNIELCKDPPHSKLLTEIHSINGTVASLKLHLAEARDSLQQLVNSKATLEQELFAKAHSLFIDREKCMGIR
Lsq_Tek1       RFSYTDWKISNKAKFKNAELERQFAERLVAESKRLVDETDERKVTSKDDVDKKLDQRLWDITYWKDELDRKLAEVGDEVAATEATENKLAAAIESMANPLHIVRNNLLNREKRRGIELVHDDVQVELLKELEIINGVNELLIRTLGEAKEQNRLNRKTKFYIEKDLKDKFSAKNIDEHCRELNVLSSGLGAKDCTTLINPKSLTPEEWQQLSNDLINKSESERQNAIKLRSFIDTILQQAHCDLVRQKERTDLAFEKRIRETKETKAKLEDHLNQVLSQIREMEENVDRLQKAICEKEPALKLAHTRLDHREQRPNNELCRDPAQYRLIGEVAELEESLAKLQSALSVTNDIIKGLRRRQLELEEDIENKANTIFIDEVENMGMR
Lsq_Tek2       RYGSHDWFTNNFAVSTNAERSRNSSFGVRQDAAYLRNDTNIKTRWDQHDNNTRLSDRIEDVRKWKDILEETLGRVNREISLLSDAKDTTEAQLAALENPLDVANENLTTRDSRRGIDLVRDDVDRELRKEVEVIEASKRLLQERCKQSLDQLMILQEARQELLRDIRDKNIALGIDVDQYNLTEDPGGISFKPDPCRIPPGATTPQQWEDYSRYNRDRADAEVGASQRLREAITHSLAKAANDITAQRNAVDYAFRRRLHEQERARDELEWQKRNTESEIARLEAECRALEAAIRDKLNPLKLAMTRAENRHDRPGVELCYDDPQIGLCAEIGELKGTLSALEQKLREARHALQNLENNLHRINEELAQKNASITLD-KRCMDVR
Lsq_Tek35A     RYSPNEWQRVNSFNWLAADKLKSAGERLRMEASRMAREVEERTRRAQDESGKRLGERISDIEFWRSELSNETDALNREMANLAESKRCLEKSLAEAAVPLQIAQECLYEREKRQGIELVHDNVERSLLSEVDVVRRCQERMRSLLERTNGQMAVDRATLHELENDSRDKFVALMADQSAAALRNSSRGVALVNGIERVDNTTTVPETWARLTESHILRSQSERARSQELRADIAKALDECANDMWQAWNSVNAELSRRVQETTEARNRTQAHLSRVCQEIFDMEQNVEFLRRSIQEQENPLKVAQTRLEVRTHRPNAEATRDPAQHRLVEEVHQIYESVDALNARLRASEATLQQLLMTKSTLEHDLAVKNNSIFLDREKCLGMR
Lsq_Tek35B     RFTPGDWQQNNKSHYWGADTDKNLAERIRSDAWRAVKETDARTRNRQAESNRKLAERVQDIAFWKCELTNELRAMENEMENLAEHRRVLDKALRDTFGPLQIAEECLMQREKRAGIDRVHDDVEKALCREIALIKKWQEKMRKMLNRADIQQKMNRAAMHELEKDAIDKNSAQNIDDRMHQLRNTSADIAYHDGIECYDYTVSNPESWVKFTQNNILRSQKERENSEKLRGDIDAMRRQAANEMWHMFTAVNNAFNARVQETTDARNKLQVHLNKTNQAIFDMQKNIELIRKALADKEAPLKVAQTRLEERTRRPNIEACNDGPMKMLIKEVCELKDSIRYLRDRLKQAECALSRLLKTKGALEAEIDNKENSLGIDAKACMGMR
Lsq_Tek4       KYTPQEWHNSNYARYYQAFLDRSTAERIRNESKKTAAETEATTNRNQDENTKKLGQRVHDINFWKVELEREIKDMIDETDRLLAQKRRLENALYTTEFPLHIATECLNNRQRRLGFDLVQDEVECALLKEIEIINNAQDLLRKTIFESEKQIAANRQKKKELEFDWSDKSEAFEIDKRNQMLRNEDTNKQFYPGAATLAEKMSTPESWAQFSHDTICRAENERMASIQLRQLIENILEDTARDMREQADIVERALHKRIAEVEEAKQKLADQLKKTVDELAAQERNIDMLKKAIRDKEAPLKVAQTRLHNRSFRPSVELCADPPQYGLINEVNDINNSIEQLLQKLKDAENSLQCLTEQRMALEKEIAIKKNSLMIDREKAANYR
Ml_Tek1435A    KYSTFEWHKSNNKNYSSAETERASAERLQSESKRLTDETDEITRFTQEDVNKKLAQRLRELNFWKDEVQSQLQAVDREIDTLLKYKGNLENSLESIEHPQSVTTSCLTYRQGREGIDLVQDDVENNLLKEVEVIEGVRSVLVRTLEQTVEQIRRLRSAKYFLQKDVADKNAAISIDNSCHNLNNKDTDINLYEGVTQDLVNAVMPADWSNYSDSNIKKAECEKQASVTLRSVISGVVEQTRNDLLTQCRNVDLALKKRVEECTNAKERLTGHLEKVDKEIENMEGNISQLKAAIDEKLAPLKVAHTRLAQRSQRPNIELTRDPAQYQLVNEVKLIEASISALESQLEASEASLKGLIRNQIDLKEDIRVKTKSLHIDKVLCQDLR
Ml_Tek1435B1   RYTIHEWTGSNANQYLTSSTERTSSNNLRLEAERLRCETADRTRRTQNDINVKLQDRIDNITYWKTEVDRQLQKTDQEIANLMSSKKQLEQAHVATQLPHEVATTCLKHREGRLSIDLVHDDVEVQLLKEVEMIENIQALLQQRISESDRQLSELRHCKNNLEMDLKDKCTSYGLDSRCAGLHNGSLGMSIHNNSVKIDPKSATPVAYEAFSHDNITNAEKQRVSSCRQRELNEHTMHQTSNDLHKQAETVNESFRIRTQEMIVAKTNLEENLSQTILEIGSMNENIAALKEAIRLKDSPMKVAHMRLNTRSYRPNIELVRDPVQYGLVEEVAQITDSIEALAAKLHESEAKLRNLESNKKALEEDIAVKTNSLNIDQSQCLRLR
Ml_Tek1435B2   ------------MHVRLSDKDKNKAETQRDASNRLIKELDQKTKSKQAEINRRLQDRITTVAYWKQRLNTEHAAICQEITNLSMSKKKTQQALASTELPTEVSHNCLKNRENREAIDLVQDLVDDELINELNMLSEVQKLLATRIGDSDQRLKNLNDCKSKLEYDIRDKEECLRLDEHCYKLNNGSAGLQQVAQPTLYDGHTTTVDKHESFSQDNLEKSEIARVMSCLQRELNDFSINKSNDELQKQSELVGSMFRLRLKELTTAKTNLDGQLEKTNQEISCVEDSLHQLREALRSKDGPMKVATTRFAVRSKRPNVEQTRDYVHGGLLSEINDISGSQEALKQQIASAEETLHRLLKNKERLQQDIEIKKKSIQIDEQQCLRLR
Ml_Tek2        TFAPNDWHNSNSIMSTTAVRQQGGSLEIRQAARKLRNDTDNKTEWGQKDNTTRLHDRMIDITAWKDKLEQTIADTDVEMAALTSHKERCETALTNMNTPYEVVQDNLATRSIRVAIDLVDDEVNQALNKEVEVINGIKAKLQQKVNEAFQQLCDLQDAYNAMCDDLADKMHSLDVDQACHGLTNQSSNIGFHKNAVRIKEGIVMPDAWDGHSNYNTQRAIAEIRASTSLREAINNMIEQTSNDLEAQRLRTEYAFRKRIHEVQMAKDELEWQQRNTKREIDVLSDDIRGLKQAISDKDKPLEVAETRSENRTYRPRVELCRDAPHDGIINERNELLNTVSTLIDQHNIAEDAHTQLKQTLERLNEDWSIKSNSLELEE-RCMTKR
Mli_Tek1       RYTHPEWTFSNNQKYRNAELERAAAERLKAESDRIIEETAKKTAAAQADVDKKLNQRLNDVKYWREEVDEKLAGVSGEIDRLGAFISRVDKALESYQEPLHISQQCLINREGRIGIDLVHDDVQKELLKEVEVNQGAQALLLKTLEQAKEQLRLNRKAKYQLEKDIADKRSAEQLDSHCVALKANSAGLGRSPCAVGIDSKSVSPEEWQELSNRNILEAEKQRQNSAHMCSIVDGILQAVANDLEKQKSCVDIAVKRRVAETRDSKAKLEEHLAQVLAEVKDMEVNIDKLESAIAEKEQPLKVAETRLKVRGARPNVEQCRDPAQFRLVEEVGGIQASVEALSQRLAASRDSLKGLLRRQLDLEEEIQIKANTLYIDEVQCGGLR
Mli_Tek2       KYQPVDWFTNAYAISSNAERQREASDQVRQEARFLRNETDNKTKWDQKDNNTRLADRVDVIRKWKEILEQTLGDLDAEISKLSESKEQTEEALERKNLPTDTVNECLTVRDGRRSIDNVEDEIEHQLRKEQEVIAKAKRNLQQKVDEQFEQLCVLQEARQQILADLQNKNIALGIDIDQYNLNEQSPNISYKPNPTRVPKGSTTPQQWEDFSRYNVDRAKAEIASSGRLREAAHRTIHDTDNDLESQRQASDYALRKRLHEEEQAKDELEWQKQQTEDEIAELERDIRALEEAIKAKIPPAKLAETRLENRTTRPGVELCRDAVQYGLTDEVQQIKASKDALYDKLKQARHNLDGLQKQLDRINADLAEKTNSIMLDR-RTADVR
Mli_Tek35A     RYTPNDWMSANLSNYSVSDRVRGNAERIRYDTLRLCREGEDRTKRAQEESGKRLGERVTDINFWKTELQHETDNMVSEISSLQEAKRIAEKALGETENPLHVAQECLYNREKRQGIDLVHDLVEKDLLREVDVIKQCQDKIRAVIDKANVQLNLNRAAQHELEKDTADKFSAQHLDEKCHGLRNTSGGIAFHNGIEQLDRTLSVPETWAKFSNENIQRSQAERAASKNLRAELDKVLNDCANDMWKQFNCVNTALSERVQECTDARNKLQTHLDKVLQEVFDMEKNIEFLKKSIKDKEAPYQVAQTRLETRIHRPNVELCRDPAQHRLVSEVQEIRETVEQLQAKLREAENALQHLLKTKSALEHDLSVKNNSLFIDREKCLGIR
Mli_Tek35B     RFSTDDWKKSNTANFGVSEKERAEAERLRAEAWRTVRATDQRTKARQSDASKRLNERLEDIQFWRRELQKESQLNHDESENLSEHLRVLENALQHTAKPLKISEECLMNREKRIGIDQVHDNVERQLIKEVEVIKRCQGDMQKLIDKAKVQLKLNRAALHEIDKDVKHKSHSREIDDRMYHLRDHSSGIAYHPGIETVDNSTSVPQSWARFSQENILRSQKCRAASEKLRGCIDSLLRTCANDMWSQFSTVNNALNSRVRESTDAKNKLQANLQKTMGEIFDVDRSIALLRKAIADKEAPMKVAQTRLEERTRRLDIEICNDPAMNTLQREVCEIRDSIRALKDKLRAAEAALSRLNKTKGLLENDIAVKENSIQIDAKYCLGMR
Mli_Tek4       KRNPGEWQDSNYQKYYQSFVDRENSQKVRKDTQSMIKETEALTQKNQAQSTKKLKERLHDINFWKTELEREIQDVLDETDLLCAQKVRLENALMATEIPLHIATDNLNCRRRRYGVDLVEDDVELGLLKEVDIINKVQDLLKRTIEQSDKQIKLNRAAKESLEMDWSDKKEADEIDAVCANLRNGNTNKQFHAGVARFQEIQSTPESWAQNSHDNIVRAEHERMASQQLRQLIDNILVDTSRDMREQADIVEVAFQRRIEELIDAKAKLEDNLKKTCGEIAQQEKNIEDLRAAIKAKDDPLKVAQTRLYNRQSRPNVDLCRDPAQYNLIGEVQDISNSMDALTQELTMSENQLKDLMDTRMALEKEIQMKKNSIFIDKDKCVPHR
Mm_Tek1        RFLPEEWYIANKSQYHRAEAQRSRSERLVAESQRLVEEIEKTTRKSQSDVNKKLEQRLEEVRFWKKELDDKLEQLVNQTDDLLTYKTRLERSLESYKEPLHITEKCLEYREKRVGIDLVHDVVEQELQKEADIIHGVMNLLIRTLEESTEQIRLNRSAKYNLEKDLRDKFTAITIDDVCFSLNNNSPNINFSEKVVRIEPNSVSLEDWLDFSNANVEKADKQLNNSTALKTLVDQILSQTANDLRRQCEVVDEAFINGLKETKDARNKLADHLAKVMEEIASQEKNIMALENAITQQEGPAKVAHTRLETRTHRPNVELCRDIAQYRLIKEIQEINHNVARLKETLAQAQTQLKALYRRQLALQEEIQVKENTIYIDQVLCMEMR
Mm_Tek2        RYRLSDWRTNSYLLSTNAERQRDASHQIRQEARILRNETNNQIVWDEHDNRTRLAERIDTVNRWKETLDKCLTDLDAEIDSLAQAKESAEQNLQAKNLPLDVAIECLTLRESRRDIDVVRDPVEEELLKEVEVIEATKKVLQEKISQAFQHLCLLQEIRQQLNSDHRDKMETLEIDRGCLSLNLTSPNISLKVNPTRIPKDSTTLQQWDEFTRFNKNRAEAEMKASIELREAIALAIAQTNNELDAQRVATEFTFRKRLREMESFYSELKWQEKNTLEEIAELQGDIRRLEEDLRRKMMNLKLAHTRLESRTYRSNVELCRDQTQYGLIDEVHQLEATINTMKQKLAQTQNALDALFKHLARIQADIACKTNTLLLDT-KCMDTR
Mm_Tek3        RYTPDDWYRSNLVSFQESNSSRHNSERLRVDTSRLIQDKYQQIRKTQAHSTQNLGERVNDLAFWKSEITHELDEMIGETNALTDIKRRLERGLIETEGPLQVSRECLFHREKRMGIDLVHDEAEKELLAEVDTILCCQERMRQHLDKANAQLASDRSAQHELEKDLSDKQAALRIDDKCQHLRNTSEGVSYFRGVERVDATVSVPETWAKFTDDNVLRSQSERAASAKLREETENLLIVTANEMWNQFNKVNLAFTNRIAETVDAKNKIHTHLTKTLQEIFQIEMTIESIKKAIKEKSAFLKVAQTRLDERTRRPNVELCRDMAQLRLVNEVYEVDETIQTLQQRLRDSEDTLQSLAHTKATLEHDLAVKANTLYIDQEKCMSMR
Mm_Tek4        KYLRDEWFQNSYARYHQAFADRDYSERQRHESGQLVAETGALAQRTQLDSTRKVGERLEDMHCWKSELQREIDELSSETDLMMAQKLRLQRALDATSVPYSIATDNLQCRERRQHPDLVRDYVEVELLKETELIRNIQELLKRTIGQAVDQIRLNREHKESCEMNWSDKVEVYNIDDTCSRYTNESTQVQFYPHSSKFEESASTPETWAKFNHDNLLRAERERLASVNLRKLIDCILRDTAEDLRLQCDAVNSAFSSRCQELDDSLQKLQYHLRKTLTEITDQEHQIAALKQAIKDKEAPLRVAQTRLYQRSHRPNVELCRDNAQFRLLSEVEELNMSLRALKEKLQDAEQALRNLEDSRMSLEKDIAVKTNSLFIDRQKCMTHR
Mm_Tek5        RYTPRDWDRSNDLQIRNAEASRLWASRLTGDSLRIMQDKDQLIHQMQEGTSRNLGQRLSDLGFWKSELCYELDRLLTENSSMDTLKRRLECAAEEVNCPLQVALECLYNREKRIGIDLVHDNVEKNLIREVDLLKCCQDQMRKLAKRIDFQIRDNRDAQHSLERDIEDKSSAQYIDENCFNLRSTSDSISFFHGVEKFDGTVSIPETWAKFSNDNIRHAQNMRANSIRLREEAEHXFETLSDQMWKQFTNTNLAFNARISEETDVKNKLQTQLAKILQEIFQAENTIMLLERAIVAKEYPLKMAQTMLACRTRRPNVELCRDVPQFRLVNEVXTIDDTLQTLKLRLRETQDTLQLLVMTKSRLEHELAIKANTLCIDKDKCMSMR
Mme_Tek1       RYTHPEWTHSNKTKYKNAEKERQGSERLVEESKRLVSETQDRADRAQADVNMKLEQRLDDIKHWKAELEQKLDDLKVELDALLAFKNRVAQALESTADPLHIAQQCLGNREKRIKIDLVHDDVQKNLIKEVETIQGVQQMLQKTLDQATEQVRLNRKAIYNLEKDLKDKFTAESLDDKCSTMKNHMSNLYLKPGAAKVEANSVTPEEWEDYSDVNINKAEQERMSSKQLRSITDGILQQAANDMNKQKAETDLCFDKRIRETKETKSKLEEHLSRVINQIQEIEENISRLEKAINDKTPNLKVAHTRLDTRKDRPNVELCRDPVQYRLIAEVTELNESVERLKERLVDAETSLKGLIRNQLDLEEDIETKSNTLFVDEVECMGMR
Mme_Tek2       RFQPADWYTSNYSISTNAERQREASFQTRQESRFLSNETDSKTKWDQYDNNTRLADRVDDIRKWKEILEKCLADLDREIADLNEAKDLTETSLQEKEVPLDVCIENLTTREGRQDIDLVQDEVENQLHKEMDVINKIKQKLQQKVDESFEQLCLLQEARQQVLLDLQDKNIALGIDVDQYNLSENSPGISYKPNPTRVPKGSTTPQQWEDFSRYNKERAEAEMRSSTRLREAIHHTLQECDNDLEAQKLGTEYAFRKRIHETERAKKELEWQKANTEKEIADMEEDIRNLESKIRDKINPTKLAETRLENRTYRPNVELCRDEPQYGLTDEVKQLRATKAALEEKLRQAQHGLDGLQKQLHRINDDLAVKNNSLMLD-NRCMGSR
Mme_Tek35A1    RYTPNDWSKSNQSNYLLSDRVRTAGERLRLDTVRMCRETDDKTKRTQADVGKRLGERIGDIQFWKNEVNHETDQMIQEINDLAEAKRILEKTLAETANPLHIAQECLYNREKRQGIDLVHDPVERELIKEVDVIKRCQSDMQKVVDKANAQLALNRAAQHELEKDSGDKHSAQNLDQTCHGLKNTSRGIAYHNGIERVDNTQSVPETWAEFSNNNIKRSQAERANSKAVRVEIADTINRCANEMWNQWNKVNTEFTRRIGETTDARNRLQTHLSRVLQEIFDMEKNIELLKKSIGDKEAPMMVSQTRLETRTHRPNIEACRDPVQHRLVSEVHEINETWEALNHRLREAENALQQLLRSKSSLEHDLSVKNNSLFIDRERCMGMR
Mme_Tek35A2    RYTPADWNRHKKG--TNADQVRSTGERLRLEGNRLANELEDKTKNAAADVGKKLGDRVNDIDYWRTELSHETDEMLDETAQLDKARKALETFIKESENQVHIARECLYNREKRQGVDLVHDEPEKSLITEVDLTRRCQEMARTHLNRANGQLNLNRAAQHELEKDSKDKHIASTIDRAAFNLKETSRGLGLHRGVERVDNTVSVPESWAEFTNNNIKRSQSERMASKNMRNDIQNMLNHASDQMWKQWNKVNSDLTRRIQETMDARNKIQHHLAGTLQEIFDTEKNIEMTKKAINDKMGPLKVATTRLENRLHRPNMEGCRDPAQKRLVQEVHQIDETIESLTNQLRSMENQLQALLRKRSSLE---------------------
Mme_Tek35B1    RFSDNDWANSNKAHFMLSDRERSQANNLRADAWRAVKETDDRTRRRQAENTRKLANRRDDIHFWKQELLNEIRAMENETENLQEHKRVLEKAYMATANPLHIAEECLLHREKRTGIDLVHDDVEKELVKEVDIIKKCQEKMKKCIQKAHIQLKLNRAALHECEKDAKDKHHAQNIDDRMHQLRNSSIGIGYYPGIENVDNTLSVPYSWVKFTQNNIARSQRERAASERLRGEIDACLRACANAMWSQFNAVNNAFNTRVRETTDARDKLQAHLQRVMQEIMDMDRNIELLRKAIRDKEAYMKVAQTRLEERTKRLNVELCKDHPMKGLAREVHEIRESVRYLKDKLRASEIQMARLMKTKSQIENDISVKENSLALDSKACMGLR
Mme_Tek35B2    RFSPGDWHGSNQAHFSLSQRERAAAADCRADSWRAVKEMDSKTRSRQCENTKRLGERVQDIAFWKCELNNEIGAMQNETANLMEYKRVLERAYADTANPLRLAEECLLHREKRQGIDMVHDGVEKNLSREVDKIKNCQDKMRKTLEKTAIQLKLNRAAQHACECDSGDKHHAQGIDDKCHQLRNTSMGLGYYPGIENVDNTISTPETWIRFTQENIKRSQRERAASEKLRGDIDSLLRFCANEMWTAFNGSNNAFNSRIAETVDARNKLQDQLAKTMAEIFDMEKN---------------------------------------------------------------------------------------------------
Mme_Tek4       KYNPSEWHESNYAKYYQAFVDRDNAERIRHESIRTEKETEATTNKVQNDVTKALGERLHDIHFWKSELEREVNDIISETDLLLAQKRRLDHALLATEVPMHIATDNLNCRARRQGIDLVQDEVELSLLKEVEIINNVQDLLRKTIKETEKQIKLNRDAKQNLEMDWSDKKEAHEIDTACFNLRNGHTNKQFHPGAARYQEIQSTPESWAQFTHDNVVAAENERMASIQLRTLIDNVLQDTSRDMMEQCDVVDTAFAKRVEEMEDAKAKMEENLRKVCDDISRQEKNIMELKKAIRDKEDPMKVAQSRLYNRESRPGVELCRDEVQKKLIDEVAEIQRSIDALVAQLQDAEASLKQLQDDRMTLEKEISIKKNSIFIDKNKCMTHR
Mo_Tek21435    ATKHQQWSKTNAAVVQQAATTRTVAQTDRQVTHNTIRANSEDLQRTQRDVQNKLALRADDIENRKRDLATALANVQAEITELIAYIQHVESTIKEKEAPLAVAGECVDARKGRQGPDLFKDDVDDKLAAEISLLLKVQDLFRAKHVVATEQLRLLRASAFQLNEDINDKSVSLHIDSTCTSMDATQAPDLFRDTVRRTKTTTALPEEWEQFTASNIAKSESEIAKSIALREELDALFKSTAADLLAAANTTEDSFNSRLAEYTDARNLAAQQLGKVKQDIAVQDRAIADIQDVIASRDPPLKLATTRLEKRMGRPNIELVRDPPQHALVNEVQALDLSVQQLSEKLAQAQDILKGLIRSELALDQDIAVKTNSINIDN-ACMLKR
Mst_Tek1       RFTKEEWIISNHNKFSSAQNQRAAAERIRAEADRLVDETDERALKNTQETNKRLDQRIEDISYWKSEVYRAKNELVDETDKLAHFKVRVERALTDTENRLAIAQQCLVNREGRIGIDLVHDDVQRNLMKEVEIICGVRSLFLRTIEEAKEQMRRNRASIQCLMKDTSDKASALKIDETCWNMTTDSAEIAKLLEECLTEGATSTPVDWESFSNENILKAEREKENSIRLRAMIDGYLVQAQSDMEQIQEEVDVQFIKRIKETKDSKAELEENLAKVDEEIEAMECSIAKLQVKIKEKNGPLALALARIQERHSRPNIEECKDAAYFRLIQEVEELKKYIEQLEITLEQSHAQLRGLIRNKLGLTEDIQVKAHTLSIDEGQCQPIR
Mst_Tek2       HFRLPDWHHNNYAIATSAENSREISTQVRNEAQWLENETKNVTEWMQHDNTTRLRRRCDDITDWKEQLERTRELLEKEIAALKADKLLVEDALEAKALPLDVANDNLTIRDGRRDIDLVDDLVEKELRKEVDVIEGAKAALQQKSSEAFEQLCRLEEALQQINRDLEHKNTALDIDLEQHDLTEDHPEISFHPDPTRTPKGSTTPQQWDEFSRYNKARADAEMRSSKSLREAIHATIDRTSNDIDAQRRATEYAFRKRIRDFEKALNELEWQKKSTEDDIARMLKKIADLEASVKAKANPLKLAMTRLENRTCRPGVEKCRDNAQYGLCEEVRQLEATIEALKLKLKEANSSLTDLYKNLDTINADIDLKTQSLDMDN-HCMKVR
Mst_Tek4       PYSPEDWFQNNYNKYYQSFADRENAEQIRFDSKNSMANTKAKTDATQAEVTQKLKERMHDISYWKGELHREINEMIHETDLLEQQKERVKNALDATKVPLDIATNCLRYRERRQGIDLVRDKAEIELMKEVSLIKKIQDLLKRTVKEADHQIRLNRAAKHKLDMDWSNKKEALDLDGDCGRMNNQASDIQYRD-LEGVDATNSDPLSWAEFSHANIVRAENERMASMQLRSIIDDVLTDIANDMTIQASVVQSALAERLGQLRQCKVQFEDHLKKVNKEIVRQEENIKALKKAIKDKEPPMQVAQSRLEKRSHRPQGELCDDPAHKRLLEEVQEIAGSIEKLKGNLEEANKSRMNLMEIKMQIEKEIAMKKNSIEIDNDKCQAER
Nv_Tek1435A    KYVPEEWHASNHLQYFTAEKERAAAERLRDESERLRVEIEVRTVETQEDVNKKLDQRITDINFWKSELDRNQSETEEEINMMLNFKARLERALADTELPLMIAQQCLMNREKRIKIDLVHDNVEMQLLKEVEVIEGVQALLKRTIEQATEQIRLLRSARYYLEKDRKDKFHANKIDNTCAALKNDSPGLVYARDAVKIEKNSVTPDEWEDFSNKNMLKAEREKNSSTSLRSIIDGLLVQTLNDLMNQCRAVNLAFEKRIEETLKAKTKLEDHLMKVKEEIAAMEENIATLQRAIALKIAPMKVAQTRVENRTFRPNIELCRDRVQYRLIDEVVEISTNIERLQEKLYEAESSLKALIRRQLSLEEDIEVKENSLFIDRDQCMELR
Nv_Tek1435B    -----------MLNVSSGEKERATAERLRDECSRLRTETSLLTHRTQMDVNKKLDHRLHDINYWKAELEKQHSETVAEIKALQAFIGRLEKALAATEKPLNISQQCLGYRERRVKIDLVHDNVETHLSKEVEMIENVQALLKKTMDQAHEQLWLLRSAKTQLEKDLGDKYGALGIDGKCSTLNNHSKDIHFAPHAVTIQQHSFTPDEWEAYSSENIAKAERERKASVALRSEINGILMQTYVDLRNIYETVNNEFHKRIEDTVGAKKSLEKELSRVMDELASMDNNIRTLTQAIADKEAPLKVAHTRLDKRSIRPNVELCRDPVQYRLVGEVGEINTSIDRLRMRLAEAQASMQALLRNKENLEDDIEVKTNSLFIDRDQCMVVR
Nv_Tek2        RFAVSDWHTSNQIIRTNAERQREASHRVRQESRFLRNETDNHTRWTQHDSNTKLEKRIDDINDWKRSLERCLAETDNEIALLTREKERTERALEAKKVPLDITLECLMLRENRQSIDLVRDEVEAQLHKEVEVIEGTKALLQQKVDESFEQLCLLQEARHQLHLDITDKFTTLQIDGDCYAMNNMSTNIGYQVNPTRTVKGSVTPETWDSFSNYNKLRAEAEMKASKHLREAIFATLQQTANDLEAQRKASEYSFRKRIHETDQAKSELEWQQKNTMKEIATLEDDIKGLKEAIDAKNAPMMVAQTRLENRTYRPNVELCRDQPQYQLCHEVAEIAGSMRALTEKLREAQNSLEALRSNLSRINEDLAFKNNSLALDN-RCMSVR
Nvi_Tek1       KFLPQEWTLANQTRYSNAEKQRSRSERLTAESERLVEEIEKTTRRTQSDVNKKLEQRLEEIRYWKSELDKKLDDTVTEIENLLSYKVRLEKALESCVEPLNIAQQCLLNREKRIGIDLVHDEVERELIKEVEVIQGVMALLQRTLEQTIEQIRECRSAKYSLEKDLKDKFQAITIDDHCSTLTNNNPNIGYASNVVRIEGNSVSPAEWEDYSNENILKAEKQRNNAVSLRTLTDSILSATANDMRKQCETVNIALMNRVMETKVAKGKLEAHLAKVMDEITSQEKNIDGLKKAIADKEGPIKVSQTRLATRTCRPHVELCRDPVQYRLISEVQEITTNVERLQETLAHAEAELRGLIRNQLSLEEEIKVKENSLFIDEVMCMQIR
Nvi_Tek2       RYTIPDWHTSNLLISTNAERQRSASHQVRQEARTLRNETTNQTKWDEHDTRTRLSERIDDVDRWKETLARCLSDVDTEIDNLTQMKEEAERALQAKNLPLDVAIECLALRDRRQAIDVVNDLVEDELHKEVEVIEAARRALQQRISEAFEQLCLLQEVRQQLNLDHRGKMETLEIDRTCLSLNKNSPNISLKPDPTRVPNGSTTLDQWEQFSRYNKDRADAEMKASTLLREAIAVTISQTNNELEAQRDATEFAFRKRIRETEKAYDELKWQEKNTKDEIAEMEEDIRRLEEDLRLKRGPLKLAQTRLETRTYRPNVDLCRDKVQYGLTDEVHQLEGIIAALKQKLAQTQDALDALYKHLARIQEDIRIKENSLLQDN-KCLDVR
Nvi_Tek3       RYSHDDWYKSNQLNYRESESSRHSAERLRVDTSRLLQDKDQQTRRTQTDTSKNIGERVNDIAFWKSEINHEIDQIIGETNSLSDVKRRVERALAETEGPLQVAQECLYFREKRMSIDLVHDDVEKELLKEVDIIKACQEKMRRHLEKVIAQLASNRAAQHELERDIGDKQTAYRIDDKCQHLRNTSDGIGYFRGVERIDATISVPESWAKFSDDNILRSQSERAASAKLREDVETMLNVTSNEMWSQFNAVNVAFTNRIAETADAKNKLQCHLAKTLQEIFQTEMTIESIKKAIKDKQAPMRVAQTRLDERTRRPNVELCRDPAQLRLVNEVHEIDDTIQTLQQRLREAEDTLQMLVHTKANLEHDLSIKANTLFIDQEKCMGMR
Nvi_Tek4       KYLPSEWAVRCQAGFAQSFADRDTSERGRQESKRLATETEARSQRSQAGVTKALGERLQDLHFWRSELCREIGDLTAETDLLLAQKRRLERALDATELPASIVSDNLQCRERRLGPDLVRDEVEVELIREMELIRNVQELLKRTIEQTVMQIRLNRDAKQTLEMDWSDKVEAYDIDDKCGRYNNQSTEIQFHPNSSKFEDYASTPESWAEFSQDNICKAEHERMASIHLRTLIDNILQDTAEDMRQQCATVDRAFAKRCEELEDAKHKFENQLAKTLEEIGKQELNIASLKQAIKDKEAPLKVAQTRLYQRSFRPNVELCKDSVQFRLVNEVEELTESIRCLQQQLEEAEQSLMNMEDTRLSFVKEIAIKENSLFIDREKCMTHR
Oa_Tek1        KFLTPEWHIANKHQYNGAESQRCRSERLVAESQRLVDEIEKTTRRSQSDVNKKLEQRLEEIKFWKKELDDKLEQLVNETEVLLNFKTRLEKAFENCKEYLFIAQRCLTYREKRVGIDLVHDEVEQELIKEVEVLQAVMSLLDRTLEQTSEQIRLNRAAKYNLEMDLKDKFMALSIDDFCSSLTNNTPNIHYASNAVKIEPNSVSFEDWVDFSDINVQKADKQRNNSLTLEALIDRILSQTTHDLRKQLDTVNVAFKNRVNETKDVKNKLVIHLAKVMDEIGTQERNIEVLRKAVEDKEGPLKVAQTRLEARTGRPNVELCRDAVQSRLIHEVHELTHNVDRLKDTLAQAEAELKGLNRRQLLLEEEIQVKENTLYIDEVLCMQMR
Oa_Tek2        RFTVPDWQTSNFLLSSNAERQRDAAYQIRQEARTLRNETNSQTKWDEHDNRTRLEERMESIKRWKEALDKCLAEIDAEIDALSKVKEAAERALQAKGLPLDVAIECLTLRESRRDIDVVKDSVEDELHKEVELIDGIKKTFQGRIDEAFEQLCLLQEARQQLNFDHRNKMEALEIDRVCHSLNVNSPNISLKVNPTRVPTGSTTPQQWDEFSQYNKDRAEAEIKASMELREAIALTIAGTDNELEAQRVMAEFAFRKRMREMEKAYDELRWQEKNILEEISGMEEDIRRLEEDLRRKMDNLKLAHTRLETRTYRPNVDLCRDQVQYGLTDEVHQLEGTVAVLKQKLAQSKDALDALYKHLARVQANIICKANSLQLDN-KCMDTR
Oa_Tek3        RYTPDDWYRFNLTNYKESETSRHNAERLRVETSRMIQDKEQQTKKTQSDSTKNLGERVNDIGFWKSELTHEMDEMIGETNTLSDVKKRLERALAETEAPLQVAQENLFHREKRMGIDLVHDDVEKQLLTEVDVVKSCQERMRRHLDKAMSQLASDRAAQHELEKDLSDKQAAYRIDDKCHYLRNTSDGIGYFKGVERFDATISVPESWAKFTDDNILRSQSERASSSKLREDIENLLVVTANEMWNQFNKVNVALTNRIAETADAKNKIQSHLAKTLQEIFQTEMMIEAIRKAIRDKGAPLKVAQTRLDERTRRPNVELCRDPAQLRLVHEVYEIDDTVQKLQRRLRDAEDTLQMLVHTKATLEHDLAVKANSLYIDQEKCMSMR
Oa_Tek5        RYTPQDWERSNLTHFQRSDASFQLAGKISADSLRLMHDKEQLTRQMEESSCRTLGQRLSDINFWKCELNYELERLLTETRALEVAKKRLECGAKQVEKPLQVALECLYHREKRIGIDLVHDDVEKHLIKEADLLKSCHDQLSNVLDRIDLQLRDNRDAQHAIEKDLADKSSAQVIDEKCFNLRNTSDSLNYFLGVEKLDGTVSVPETWAKFSDDNIRHSQNMRANCIKLREEAENLLETTSDQMWKQFTATNMALTIRVSEETDIINKLQIYLAKTLQEIVQTEKTIKMLERAILAKEYPMKLAQTRLECRTHRLNMELCRDSSQFRLANEVVVIDDTLQALKLRLHEVQDHLHVLILNKTQLEHDLAVKANTLFIDKDKCMPMR
Oc_Tek1435     KHSVEEWHHSNRQKYNKADAERAFAERLRAESERLRTEREVKTNKTQSDVNKKLDQRTKDVEFWKSELHQQHDATTSEIDAMLDHRSTLERALADTDFPLQVAQSCLQFREKRVSIDLVHDDVEINLKKEVEMILGIRALLQKTLEEATEQVRLLRSKKHYLEKDLNDKFSALKIDQFCSSLQNDSAHIHLSSKKTVIDSKSVTPDDWEAFSNENILKAESERMASAALRGVIEDVITSTSNDMHSQRNVVNSAFTKRISEMTRTKQTLEQHLQKVNAEIAAMEENIASLEAAIAAKTGPLKVSHTRLDQRGQRHNVELVRDPAQYKLVSEVEEIEESLALLNAKRAESVSAFKGLNRQQLALEEDIQVKSVSLNIDENQCMKLR
Oc_Tek2        RFLPSDWKATNYNQSKSAVKHRDVSSSLRQSSIHLRNQTNSRTQWAQNDSDVQLQQRHYDVEETRRELEATLDETEAEIQALSGERERLEKVLEAMEVPSGVVMECIGRREGRKGIDLVKDEVEIQLFKELDVVENIKAILRQKLSESYYQLSVLQEARQQLHLDLTDKYKALSIDTECIELKGNLSGTAFYPNSTRREKQIVTPDTWSSFSNYNILRAKAEMKASVSLREAVGHIICQTSSDLETQRMATNFAFRKRVHEVQQAIDELEWQDKNTSEEISDTQREIDSLMRSIDEKQPPMMVAQTRLENRTSRPHVELCLDNAQHKLVDEVSEISGALQALFQQLDTTRNMLETLTLTLARIRDNLDVKRTSLQIDT-DCRKTR
On_Tek3        RYTPDDWYKSNHNNYRESESSRKSAERLRKDTIRLMQDKEQLTRRTQENTSKNIGERLNDIVFWKSELSHEIDNMVTEIAALNEVKRRLERALAETEGPLQVSQECLYHREKRMSIDLVHDDVEKDLIKEVEVIKSCQERMRRHLDRAIAQLASNRAAQHELERDVSDKLTAQRIDQRCHHLRNTSDGIGYYRGIDRLDPSISLPDSWSKFTDDNILHSQSERAASHKLRDEIEILLNTTSNEMWNQFNNVNVAFTNRISETADAKNSLQTHLAKTLQEIFQTEMLIESIKKALRDKESPLKVAQTRLEERTRRPNVELCRDNPHHRLVSEVREIEDTIRKLQERLMEAENTLQTLVKTKVSLEHDLSVKANSLFLDQEKCMSMR
Ov_Tek1        RFTHEEWTFSNNVKYRSAEKEREFSQGLQNECDRYMDEAEKRTDRTLKDVDKKINQRITDIKYWKSEVNKKLDDVTAETDALHSAFIRLKKALDATEEPLHLAQQCILTREGRSGIDLVHDDAQKELCKEVEVYKGVQALLQKTLEQTKEQLRLNRKAIYNLKKDAGDKLSAQHIDEYALSLKSTDESLPGLK------------KEWQHFSHNTIQAGDKQLQNSQQLRSIIDGILQQIASDQKRQVEATNRALKKRITETRDAKGKLEEHLSRVLEEISKMEDMISEINKSIKDKEGALRLAGTRIDLRKVRPNIELCRDAAEYRLIQEVEEITTDVAELRHRLKLAHDSLKALCRRQLDLEEEIQIKAATLFIDEVQCMGMR
Ov_Tek2        KYQPPDWFTNAFAISANSQRQRDASHQVRQETRSTRLAAALRTKWDEYNNTTRLADRTDAIRDLRDILDLAKAQVDEELTMIQMGKDALEEQMRNIQTPRDCVTECLTLRDKRKKIDFVEDGAEVQLKKEQELIANSTRALQQKVDESFEQMLLLKESRNQLIMDLQHKNEAMDIDMQQYKLRPECPGVSFKPNSTRIPKGTVTPQQWEEFSRYNWLRAQAEVGAGQRLREAIFHTLSKVANDLEAQAQATELALRNRRHELEQALDELKWQKKQTEDEMAEMENDLEKLEQVIRDMIPAGKLAQTRLERRTYRPGMELCRDAVQYGLTDEVKQIEVTKEALLEKQRQCRHALDALHKQLNRINDDIAIKQASLDLEN-QCLTLR
Ov_Tek2b       KTDYPSWFTQLHAQSRAATDSRRASSEIRERSRAMRIETDSKTKWDQYDTNNRLVDRIWTLRQWRDELAAQLRRLKQRMADLRDAKMITEDYMVKLSDAQQVNTEVLTLMDRRRQGEYILDPVEVELKGEQVLLKEIYDSLQSRILEAFETLIHMQEAADALEKDVADKNEAMRIDIDQHNLTEKSANIGFKPFATRKPELQMDLQSWEELSRKALDRAQAEIERAAEVIHSLHLGLHQAANRMLAKSDRAADAIRMRLHDTERAIRELEAQRDMTEKERGKLQLELRNLEEARRAKYATLKLAQTRLEGRHDRPGNENIEDAAHAGLLEELKGIVDSIDALDEQIDKSRAAIGRLDSQLARLCQAGKMKRETLQVFQ-ELVNIR
Ov_Tek35A      RYTPRDWFANYQRLLQSNDRGQKDSECLRYDSERLMDETNERTKHNQNESSRQLGDRLSDIAFWQNELTDELDKMVKEITDLIRAKRVAEKLLAEVENQLHIAQECLYQREKRQCVDLVHDDVEKALLAEVEAVLRAQEMLRNLIDRANTQLELNRAAQHEMEVDLKNKFTAQQLDETAVGMKNSSAGVHYYEGVENIEQCQSVPETWNQHVHNIVSRSRAERAASRKLREDIGNNLAQIGQFLAERWADVNAALAQRIREVTDARNQIQASLGHTLQEIFDTEREIEALKDAIRAKEAYLKTATSRLNIRLRRPGMEHVCDAAQMQLKCEVAQLKDTIRQLNEQLCRAQDVLQELLRLRSAKEAELAVKNNSIFIDREKCLALR
Ov_Tek35B      RYSEESWNLDTEVATANATQERVEAENTRIQAWKTIQDAEKQTREQQKLTTDRLRNRIRDIEYWRNELLTEIRLAEQETDRIQEKLRILGLTRHHLTKPLQLAQECLQTREGRCGIDEVKDSVERALNKEIQVIKECMNQVEQHSEKGEIQLKLSQAAQKELQKDVANKNHAYRIDNRIYGLSNSSDGIKLHEGIELVDDTNSIPGSWVEFSKGNLQRSQKQRVASEQLRDAIDRLMRNVNSTIYGQFTTVNNALQTRIAETVAARDQLRSALKKVMQELYDTEQLEQFLRGSMEDKLKPLKLAETRLAERTRRQNVELCYDDPMKSLQEEIMQIRQAIRQMKDKLDQTQVSLSRLRRNKVSLEQSIAVKENSLQIDQ-RCLNMR
Ov_Tek4        RYTPKEAKELLEQRYAQSDQSLNLSQRIRNDCNDLLLETDALSKKNTNNLTLRLKERLHDTNFWKTELEREIDDMIRVTDKLLQRKRELENALLVVEQAIHVCTDNLNARRRHYGEDLQQDDVELQLIKELDILNKSAQLYKRAIEQCEYQIKRNRDSKQDLEMIWSDKLEASQLLDQAAKLDVYSTNKQFYHGEARRHPAQSTVESWAQHTHDAILRSEHERMASEELWTVTTNILHDVSNDIVQQKDTVNAVLQKHLTKLENELFTYQQKLKETTDEIREVEKTIEDLRCAISDKDNYIKLVQTRLHLHNQRPGVDNTRDRPQKAMLDELVDLEKILDRLNDQLVVAETNLKRLQDNQMMLEKQVQSKQHAIQVDRDHVVRHR
Pb_Tek1435A    KYSPYEWHNSNNKNFKSAETERACAERLQSESKRLTDETDEITRFTQEDVNKKLAQRLRQLTFWKDEVHSQLFAVDKEIETLLKHKAMLENSLEATEHPQSVTTSCLTYREGREGIDLVHDDVEINLLKEVEVIDGVRSVLVRTLEQAIEQVRRLRSAKYFLQKDVADKNTAIGIDNVCHHLNNADTDTHLYEGVTQELSSAVTPADWSSYSDANIKKAECEKQASVTLRSVITGVIEQTRNDLVTQCRNVDVSLNKRVQECTNAKDRLNSHLDKVEKEIDSMESNISKLKAAIEDKIPPLKVAHTRLANRSQRPNIELTRDPAHSQLVNEVQLIEDSIAKLEIQLEASESSLKGLIRNQIDLKEDIRIKTFSEQELDHALQLVE
Pb_Tek1435B1   RYTIHEWTGSNANQYLTSSTERTSSLNLRLESERLRCETADRTRRTQNDINSKLQDRIENITYWKTEVDRQLQKTDQEIANLMASKKQLEQAHVATQLPFEVATTCLKHREGRLSIDLVHDDVEVQLLKEVEMIENVQALLQQRIHESDRQLSELRHCKSNLEADLKDKCSSYGLDSRCAGLHNGSLGMTIHNNAVKIDPKSATPASYEAFSHDNITNAEKQRVSSCRQRELNEHTMHQTSNDLHKQAETVNESFRIRIQEMITAKTNLEENLNQTVLEISSMNENIAALREAIRLKDSPMRVSHMRLNTRSMRPNIELVRDPVQYGLVEEVGQITDSVEALSAKLNESIERLRNLERNKKALEEDIAVKTNSLNIDQSQCLRLR
Pb_Tek1435B2   RIEPAQMTSAYASVLPSYGSKRDPGKALRDPGKALLQVGVLPPLMGQREIPARL-YYITTVSYWKQRLNTEHASICQEITNLNMSKQKTQQALAATELPTEVSTNCLKNREGREAIDLVQDLVDDELINELNLLSEIQRLMQTRLLDTDNRLRNLNDCKNNLELDIRDKEECLRLDEHCYKLNNGSSGLQQVSQASIYEGGSSTVDDHENFSQKNLEQSEIARVMSVLQRELNDFSINKSNDELQKQSELVGAMFRQRLKELTDAKTGLDNQLEKTNQEISSVEDSLHQLREALRSKDGPMKVATTRFAVRSKRPNVEQTRDFVHGGLMNEINEISSSQEALKNQIACAEETLHRLMKNKERLQQDIAIKKKSIQIDEQQCLRLR
Pb_Tek2        VFAPNDWHNSNAIMSTTAVRQQNGSLEIRQAARQLRNDTDSLTNWGQHDNTTRLHDRMQDTTAWKEKLEQTITDTDVEIALLTNHKERCETALQNMNTPFEVAQENLSTRSIRVSIDLVDDEVSQELTREVEVINGIKEKLKQKVNEAFQQVCALQDAYNAMCDDLADKMHSLDVDQQCHGLTNQSANIGFHKNATRIAKDIVLPDAWDSHSNYNTQRANSEIRASTALREMINNTIEQTANDLEAQRLRTEYAFRKRIHEVQMAKDELEWQQRNTKREIDVLMDDIRGLKQAIADKNKPLEVAETRSENRTYRPRVELCRDAPHDGLIEEKNVLQKTVSNLVDKHNTADDALNQLKQTINRIDEDIAIKSDSLELDE-TCMTKR
Pc_Tek1        QYSWQQWSAENHAKYINAEKQRSEAERLTKELERLCEETADITTHSQKEVNKKLEQRLDDIEFWKTELEQKLQDTKTEVENLLTYKTRLEKALKASQEPLEIAQLCLEHRKHRVGEEQVRDAVQGELLREVAGIQEVMSLLEKTLDQTTEQIRLCRSAKYYIEKDLKDKQTALAIDSHCSNLRSNTASADMLQGDQIAHVTSTDPNGWQTFSNNNIQKAERECHNGLNLRLLIDSMLKQTAKDMKAQCDSVNTAFGHRVAETKDAKERLEMHLAQINAQLSDMEFNITRLREAIVAKGAPLNLAHVRLGTRTQRPNVELCYDPVQSRLQVELGEIQMSVNRLQQKLEDAEAAQKALERTRLSLEADIEVKANTLYIDNVQCVGMR
Pc_Tek2        RFTVPDWHTANMTMVASGEQQRGKSRQCREEARQMQNEAENTSKWDQQENTTRLAQRVGDIEYWKNTLEKCLSDIDSEIASLSEAKHHTENALEAMAVPLDVALECLTLREGREGTDIVADGVEDQLNTEVQVIAQAKQQLQQRCREGFEKLIQLQEARQQVVLDLQDKSVAYIIDTQQHTLNESTPGISLKPDPVRVPKGSVVPPNWKNFSEQNCMRAEALMKASSKLREAIQITLNRTTIRLASQHSATNFAFRKRTHETERARDELAWQRGETEAEIERLERDVDRLDESMRDKRAPLKLAXRRLVERTARPNMELCRRHVQYGLTAEVLSVEATITTLQRKLSDAKDVLHRLQSHLYSLTGDLGHKNAALQLDR-QCVEIR
Pc_Tek35       RSTPAEWLNASLSIAAQASGMRNSAEKLRFETVRLIRDADEKTRMTQADAGQKLGNRISDISYWKSELLTESDKMVTEINVLSDFRRRLDKSLQEMNGPLEIAEECLRIREQRQNIDLVHDNAERELIREVNLAKECKEKMTIALDRIDAQMRLNRDSLQSLEFDTTDKQMALSLDELSYKLSNTSRGICFHPGVEQT-RTDSDPQTWMQHSDSNIQHSQAERTKSAQLRKDLEAMWTMCINDMWSQFNKVNTSISERQREYEDARSRTQHNLSRVMTEMFDMEKNIDLLSKSIRDLQAPLQVAQTRLHTRAARPNVELCHDPPHQRLVYEIAEIQATVRELGNKLQDAEAAYQRLQEMKDCLQRDLEVKNNSVFVDREKCLGIR
Pc_Tek4        ---------------------------------------------MDNDVTKKLVHRLQETDCWKSELQQTIQDLIAETGLLLEQKIRLERALATTEVPLHISTDCLKCREKRQATDDVQDNAELALIKEVEMINNVQDLLNNTIQETNIQIRNNRSAKQKLEMDWSDKSEALKIDVESGALSNSSTQARFKPGATAFQNMQSEPETWSSFSRDNVAHAEQERQASRRLRDVIENVLRDITRDLLNQADHVGVVFRERINEVHTSIVELTNQLQQVLTETVRQEKNIQELTQAIKDKEAPMKVAQTRLYNRTRRPGMDNCRDLAHYRTMGEVSSISESISALVEKLHSVEESLRRLTQMRMVLEKEIVAKQNSWFIDGEKCLSIR
Pcap_tek4      ------------------------------------------------------------------------------------------------------------------------------------------------------------------------------------------VDIEFKPGAARFQEGQSSHEDWAQLSFKNLSNAENERLASSELRAIIDNILLDTAQDMREQANIVDVALGKRLREVHDSKMQLENHLHKVLDEIAKMEDNINDLKIAIRSQDAATKVAQTRMANRAKRRDIELCRDPAQYKLMEEVMELGSSQDTVANLLRKAEESLRNLMDTRMMLEKEIQIKNNSIIIDREKCITAR
Pd_Tek1        KFTHPEWNVSNQMKYANAEAERSAAERLIEESKRLDDDTRAKTRKTQRDVNKKLDQRLDDIKYWETEVNDKLDELKVETDNLLAFRTRVEKALEGCREPLHIAQQCLINRQKRIGIDLVHDDAERELLKEVEVIQGSMALLERTREQATEQIRLNRKAKYNLEKDLADKFAALSIDGHNKELKNYSAELHFKDGVAKIDANSVTPQSWESFSNKNIEDAEKQRHNSVGLRTLMDGILQSTANDMNKQKESVDIALNRRIDETRDSKEKLEDHLSKVVKQIQEMEDNISRLTKAIEDKQNPMMLNQTRLENRSYRPNVELCSDAVQYRLVQEVTEIGVSVAQLQERLAQSQESLKGLVRRQLDLEEDIKVKANTLFIDETECMGMR
Pd_Tek2        RHATSDWFTSNYTISTNAERQRVASDDVRQESRFLRNETDNKTKWDQLDNNTRLSDRVDNIRKWKDILERTLANLDREIADLSQSKDLLEQSLEDKNLPTEVNVENLVTREGRQNIDVVEDEVEDQLKKEQEVINGIKIQLQQKISESFEQICKLQEARQQVLADLQDKNIALGIDVDQYNLTEESSGISYKPDPLRVPKGSTTPQNWEDYSRYNKDRAEAEMQASKNLREAIHQTLQQTDNDLAAQKNATDYAIRKRMHEMKQAIDELKWQKEQTEEEIAELEEEIRRLGDAIRAKINPLKLAQTRLENRTYRPNVELCRDNVQYGLVDEVKQLEASKKALEEKLKQAQHALHGLEEKLHTINKDLQTKMNSLKLDE-QAIASR
Pd_Tek35A      RYTPNDWMASNQSNYMASDRVRSGSERVRLDTSRMVREADDKTRRTQSDVGKKLGERLGDITFWKTEVANEIDNMITEIDCLQRSKQVLEKALAETENPLHIAQECLYNREKRQGIDLVHDDVERELIKEVDTIKRCQEEMRRLVQDSNNQLSLNRAAQHELETDSRDKTGALRLDGQCHELRNTSRGITYHDGVERVDNSVSVPDTWAKFSNDNIQKSQSERAASRDNRNRIESLLNRCAEAMVNQWNAVNNAFTDRIRDYMDAKHKLQTHLSQVLQEIFDMEKNIELLKKCIQDKEAPMQVAQTRLATRTRRPNIELCRDPVQHRLVTEVYEINDTVEALKAKLREAENALQHLLRTKASLEQDLSVKNNSLFIDREKCMGMR
Pd_Tek35B      RYSPGDWENSNKSNFNLSERERSFAERLRGDVWRAVKSTDTRTRNRQSSNTKRLGNRVYDITFWKGELTTECRLMDTEIDNLKEHKRVLEKALSDTKGPLQTAEECLLQREKRQGIDNVVDDVEKHLSKEVDIIKRCQDKMKRLVEKSYIQLKMDRAAQHACDKDAKDKHHAQGLDDRMHQLRNSSNGLGFHPGIENVDNTLSIPESWIRFTQENIARSQKERELSERLRGEIDALLRACANEMWSNYNSVNNALNSRVQQTQDAKNKLQGHLARTANEIHDMEKAIGLLKKAIHDKELPMKLAQTRLEERTHRINVEICNDPVMKGLQKEVHEIRESVRYLKDKLRSAESALSRLMKTKATLEHDISVKENSLMIDSKYCLGMR
Pd_Tek4        KYNPPEWHETNYAKYYQSFADRDNSERVRHDAKTTIKETDAITEQAQAESTKKLGERLKDINFWKFELNREIQDMISETDLLLAQKKRLENALRATEIPLHIATDNLNCRNRRQGVDLVQDDVELNLLKEVEVINNVQDLLKRTIKESDDQIKRNRDRKQELEMDWSDKKEADEIDTFAGALRNGHTCKQFFAGSAKVPEIQSTPESWAQFTHDNITRAEHERMASIQLRTLVDNVLQDTSRDMREQADAVDMAFQKRVEEMQDAKNKLEENLRKVCDNITATEHNIEDLKKAIKDKEDPMKVAQTRLHVRQFRPNVENCRDPAQYSLVNEVNLIAGSVDALMQKLNDAEHALKDLQDNRMSLEKEISIKKNSIFIDKDKCMTHR
Pf_Tek1        RFTHPEWTTSNLTHYANAESERAAAERLVEESKRLSDETEKRTEKTQRDVNKKFEQRITDIKYWKKELDDKLNELATEIDSLTAFKARVEKALEATAEPLHIARGCLANREKRQAIDLVHDDVQKELIKEVETIEGVQALLRRTLEQASEQIRLNRKAKYQLEKDLKDKFGALSIDEYCANLRNNSAGLNMKDGVAKIEANSVSPEDWQDFSDANILKAERERQSSVELRSLIDGILQQTSNDMRKQCNEVNVAFNKRISETKDTKSKLEDHLNRIVKQIKEIEENISRLQKSIADKELPMKLSQTRLDTRQSRPNVELCRDPVQYRLIEEVHEIESSVEQLQARLAQTQDSLKGLIRNQLSLEEDIGIKANTLFIDEVECMGMR
Pf_Tek2        RHQPPDWFTSNYTISTNAERQRSASHQVRQESRFLRNETDNQTKWDQHSNNVRLADRVDNIRQWKEILEKTLADIDKEIADLSDAKELTEQALEAKNLPTDVAIECLTLREGRQSIDVVQDEAENQLHKEVEVIDGIKKALQQKISDAFEQLCLLQEARQQLQADLQDKNIALGIDVDQYNLTDRSPNISFKPDPLRVPKGSTTPQQWEDFSRYNKERAEAEMKSSTRLREAIHHTLQQCDNDLEAQRLATEYAYRKRIHEFERAKDELEWQKKNTEEEIAELENDIRGLEEKIRAKDAPMKLAQTRLENRTYRPNVELCRDAPQYGLTDEVKQLEATKRALQEKLKQAQHALDGLEQNLHRINDDLAQKINSLNLDN-KCMDVR
Pf_Tek35A      RYTPNDWMSSNQGNYLASDRVRSNAERLRFDTVRLCRETDDKTKRTQSDVGKRLGERLGDIQFWKTEVNHETDSMITEINALQEAKRVLEKALAETENPLHISQECLYHQ-----VDFYYSVLKKA--QEVDIIKRCQEKMRNTVERANVQLGLNRAAQHELERDSADKFVAQSLDENCHGLRNTSRGISFHNGVHRIDRTVSVPETWAKFSNDNIQRSQSERAASKQMRNEIESVLNSCANEMWQEWNSVNVALSQRIQESTDARNRLQTHLSKVLQEIFDMEKNIELLKKAIQDKEAPMQVAQTRLDTRIRRPNVELCRDPVQHRLVEEVGEITETVDSLQNKLRMAENALQELLRTKASLEQDLSVKNNSIFIDREKCLGMR
Pf_Tek35B      RYSTNDWGMSNSMNFSLSDKERSFAERLRADAWRAVKETDARTRNRQNDITKK----------------------------LEEYRRTLEKALADTANPLHIAEECLMHREKRQGIDLVHDDVERHLIREVDIVKKCQVKMKKVLDKAYVQLKMNRAAQHALEIDAKDKHHAQGLDDRMQQLRNASAGIGYHPGIENIDNTITIPDSWVRYTQENIARSQKERAASERLRGEIDSTLRACANELWNQFNSVNNSFNTRVRETTDARNKLQAHLQRTMQEIFDMEKNIELLRKAIQDKEQPMKVAQTRLDERTRRINVELCNDPVMKSLQREVSEIRESVRILKERLKASELSLARLMKTKATLEHDISVKDNTLKIDTSYCMGMR
Pf_Tek4        KYNPSEWHDSNYSKYYQSFVDRDSAERIRHESKRTANETEATTNKTQAEVTKKLGERIQDINFWKFELEREIQDVISETDLLLAQKKRLENGLRATEIPLHIATDNLNCRQRRMNVDLVQDAVELSLLKEVEIINNVQDLLKRTIAQSDKQIKLNREAKQNLEMDWSDKKEALEIDTKSGALRNHHTDKQFHSGAAKFEEIQSTPESWAQFTHDNIVRGEHERMASIQLRQLIDNILEDTSRDMREQCDTVDVNFQKRLEEMEDSKTKMEENLHKVCDEIAQMEKNIDMLRKAIRDKENPMKVSQTRLDNRTYRPGVELCRDPVQYKLVGEVNEICQSIDALTEQLNNAENSRKDLQDNRMTLEKEIQCKKNSIFIDRDKCVTVR
Phc_Tek1       RFTYDEWQQQTTQKFRAADDQALLSDRILEESARVIDNINEKLDKNKEVTELKMKERVGDIEFLRNEVERSRTVIQVELEALNAFKERIRDALNSINIGKTRTQRCCILRENRLGIDLVQDNVEVELRKEIKTIGSSEMILQRTLEQVDEIMRELRAALFLLDRDLEDKLKVLNIERDCLNLKTTDLNLSTYHGTRPLNVSNVAFHEWQRYTDDMILKGFKNVNTARNFRNVVDRVLKDVVEDLRNQYNAVNEAFSQRIEEQKEMKVKFEKQLFEETGQVNDMKNHIIQLKKSIEDKSGFLALAQTRLKKRQERPGVELVKDRVEMALICEVSDIENSISKLQKSLVEAEKSLRCLLETQLHLEEEINIKNNSIKIDEVDCLTIR
Phc_Tek2a      HISEADWKAKIWNMKAVGQTKAENSYELRNDVRQTRNEAVIIRRWTNYHNNLKISDRLTEIRRWMNKLGGALQNLKLQSELLMADKFETEKEIEKYCCCLNTISECRFLRDSKNKLNLVNDNVGQELQSEIESLESTKKYLSEKCFSAWEQNNRITSLIYTLENDIADKGEALEIDLNVLKLDSTSASATYKPDVLRLPDKVLPIEVWLERAQANCTSADNECLTATKMRESLSLARERSRMDYLAQYEATNYALRKRSYETLRLKTELEYQKKNILDEMEKLSKELERLKMCKEETINYLKCAESRLESRNQRPANEATRDDAQIGLHEEVVKLRQTIEDLDAKIAKIKSTYNQMESYILELETEIKYQEQSIKLDD-QALSIH
Phc_Tek2b      KETIEKWREHVRKIRNLLEGKDSDCRDLRNASRKIRYDLEVSKKWETYYNNLKLHDRKIEIELLIEYAETILPKIANEKKLIEDEKFQTETFLQKCDKWLTICIEGLNCLDKKLENEITRDDATNEIKNEIELLENIKKRLKEDCILAWETLSSLEDVETKVSLNLEFKKDVLAIEERCLAIEKMDTGVSFKVEPTKGPDKMISIEDWTKVVYGLVEKGLAEIQKSRKLRERMSSTRGVSLNEYTIQFDKTDYEMRKRIYEINREKNESQYQCMKVEDLIKVTSAEIVRLEKFLIDVKNDLKCAETRCSDRYFRPSLEATADPPFHGLNKEVVNLKKNIETIESHLDALKTFRTKLETDYHKLQLECDAKNKSLQVQV-QALDIR
Phc_Tek35      RYTPYEWTQNNISQYNEADSNRNFSEKARADACRVMREADELANSAQREVGRRIGERINDLTFWTSELQNELEKMVQESKLLQDSRRVLEKTIQDLEAPLHIAQECLYHRENRTGVDLVHDEVEQSLLREINLIKKCQAELHCLFKKLKDQLRNNRASQHELERDLRMKEQAMGIDNLAHSLNNFSRGINYYGGIENYDNTITTPETWIEFSNQNIQKSQAERAKSAQIRTDTDNIINAHANDCWNAWTSTNAALERRANEMLDAKQKLQMHLHKIQREIFDVEKNIEMLRKSIQDKSLPLKVAQTRLEARAHRQEIELCRDPAQNRLVIEIKDIQDSIEKLHLKLQEAEAQHQQLLKTRSNLESELANKVNSLFIDREKCLGMR
Phc_Tek4       RYSMKDWRKKNQDELDKA----FFTTKLKSDVKCTMDSIIEATDKHQSDNFFYLEDRFKEVRDSKDDIETLVKDFREEIVLLTETKIKLKYSLPALKIPESIAGECIDRRTTRIEPDLVKDEVEIELVKELSMVNSVRELYEDLIKNLEKQIKSNKAIKDQLELAWSDKKETCEIETVNIGIKNNTPTIGYHGGAIRFPGTQSTPESWAIYNATLITMAKDELTKSRDLRKTAEEIIEECVRNLRKQADIVHNALLKRIEEMDQCRQMFENELRDVLRQISETESLYDGLLKLQRQLEHNTKVVETRLNNRLKRPRAENCKDVPELELFEEAEHINDYKKRLKQQIYDVDKTVSKLYETRSNLEYVILTKRKSLYVDQQRCLAYR
Pm_Tek1        KFTLEEWKMSNEQRCRNTEDQQQLADRILGESERIREETAERAAIMKATTDRRIEERIGDVEFIKKELEIQRKEICLELEALSMYKTRLQDCLASLTNALTICRKCLILRDGRIGIDLVVDDVEHALQQEITAILGGQSLLKRTLEQLNEQMRRLRSTRYLLDRDLQYKQGAIDSDRGSLSLKPTDLCLSVYEGYANLDPASISAEEYNAVSNKNIQQAAREVTSARPIRVFIDTLLNQVIDDLWTAFNKCNHEFNERIKQTKIAKEKLEDMHRETTEKISKMQNNILQLQKALSDKEGNVGLAHTRLGRRAQRISAELVRDPPGQSLYYECEMLRYSVEQLQQMLQEATASLRYLLQTQIQLEEDINVKMNTLKIDEVDCMTLR
Pm_Tek2a       HLSLADWDARLYGLQVTADTRRADAFDLRHSARQLRNETKIKTDWDIYHNNNRLRARVYEIEQWKSTLQELLDRLDREMNALKEEKASTERELEQLNVPLLICSECLSNRDGRRSTELTYDLADTELKKELCVTESNKKLLTDRCQSAWEKINKLEVIKFKLQLDLNDKNEALQIDKDMLNLDKDCANITYKSDPLKTPKRMITYEQWLEKCEATKKMAEDGLQDTLSLRESLFVARERARNALRAQTDVTNYMMRKRIYDTQRARNELEWQKMKMEENMDKLAAELKIMGEQFSDKINALKVAETRLETRGYRPGIELAADEADIGLKEEVQNLKETIRQLQEKLDCAKATYNALEAASIKIALDLADKEHSLETDI-RALEMR
Pm_Tek2b       KITVLDWTRNIQRLQNEARVRRFESYELRQRANQLRNETSVTTYWDNYMNNELLRDRIFEVQSWREKQRFTRECVRDEVRALREEKNSTELLLEYLQVPLMVVSQCLTNRDQRVPPELTTDQLGEELRKELHIIENSKRVLTDVCHMGWEKIKELQNVFCRLDREIQNKDETLQLEYNVKDLNRECSNISYQLDPTRIPAESMSEESYVNCIENTIKIANQLMTESKELRETMYKSREQAKNQMYAQSQEVEMFMRRRVYDIQRARNEMEWQKTKLETNLQKVDREIECLRAAVADKINPTKLVETRLEMRTRRPVLERVQDKPMRGLIEEYERIHTSSSLLEKKLEDALATYHGMYNHYQRVIKDLENKNQALETDR-QLIEIR
Pm_Tek3        RYTQHEWNQNSIRNYNESDAKRNFSERVRNDIMRMLRETDEIGAQGQRDSGRKIGERITDTTFWRNEVAIEMERLVATCERLTDTRRQLERAVAGIEGPLHIVQECLYHREKRQGLEQVHDTVEQSLLKEVAILRECQDKFRNMLEKVRQQAKNCRATQHELESDMRNKEYALGIDNMCHQLNNFSKGLQFYAGIERYDPTVCDAQRWAAASAATLQRSQSERAKAVQMLSDTDNLINVSATEIWDQWSNTNSAFTRRIAETIEIKNKLQLHLHKVQNEIFDIEKTLELLNKAIEDKLQPMKVAHSRLQARTNRPHLEKCRDYAQTRLVKEVCDLQETMEQLRSKIATAEGTHQTLLGVRASLEADLRNKAATLFIDRDQCMGLR
Pm_Tek4        RYSLNEWRHHNESVLDP--SVITESNIIDYNAKTAMMQAFGTVDKQQNDNNERLKQKAKDLYRWKVEVERACKAITEEVELLEIERQRLKGASRVLMLPESISRECLDLRSNRYEPDLVSDLAEQELIKEMNLVSEVRATLKSTLEKIEEQMLINKAAKHRIEYDWCDKSMAYDTETLNIGLNTKTNTILFKPGSTRFGEFSAPLEYWEYFCRENVQNCEAARQKSADLRGSLNAILVNGGRKLRTQADKTDIILAETVAITQELCTKLEETLRNTLQKIADMESLIGELQNSIRKMDAAMKLAQTRLDNRNTRCHGESVRDQPHLGLIEEVKKIHETVTSLLGQLKKAEKVRKELCEKRIALEKDIASKRKTLNIDRDRCGMVR
Pm_Tek4b       RYSTRDWRLNNESVLTP--RSVDKAKLFETNTKKQLAETFEEMDKKLNNSNNELDKRIKECEDWKAKVEKTLEAITDEINILDENRARLKGACRILMLPEAISRECLELRTQRYEPDLVRDDAEQELMREVAIVGEIRRVFMNTLAKVEEQMAMNKAAKATIETDWNDKVVCLKLDKENFNWTVDSNLILYHPAVVRWPENACTLEYWKHYCAESIRNCEEVRKKSEDLRGDLMTAIIKGSQDMKLQADRTNAAFGETIAATEGMCEHLEENLKNNLQTIADLESLIANLVATLSNMNDRNKLVTSRLQARNYRCNVENCRDNAQYALMAEAKYVKEASQKFSNKLREAESVRADLMIYRGILEKEIACKRKSLYIDKDRCSRIR
Pm_Tek4c       LKTIQYWQKHNQDVLKG--DIIVETDRNTAITKNCILKVNQTSCNDFNDSTDQLKHRARHINYWKTELERALRDIDEEITVLEALRQQLKNGMDTLKIPEYITEECLNIRRNRMESDAIYDEPQDALFNEAVLIENVKRIHNDALREIENQMRLNLAAKNALERDWSNKHLAFKYETSNSELTTKSVNVKETSGATKLSEGQSDVKSWEHFTQSGLEQFKSAIDKSKQLRIKVDAILINTARDLRTQDIKVNKALSDRIARTEQVKTELENQLKLTLAKITETENILETLHEEVLKVSQRIQVAQTRLNTKHIRPNVENCREGSLFGLIDEVKDLNDSMTLLQNRIMETQKLRAHLIHERSKIENEIIIKKKSLYIDNERCLFTR
Pt_Tek1        KFSDHDWKFNNLFQYNLADGDCTKSEAVVAESQRLCRETSERTEKQKTQVERKFDERIADVDHWRQEGNRCCAKLQEALDKLAHLKLRLTQASDACRDPILACKKTTMERDKRLGTDMVQDKPQQEIQKYLLYLEEVVGVFEKTIQEIEDQMISDRAAKQRLLRDVADKQAALEIDAHASSCNTITKDFKFDPHLMNPEKSAVTMAEWERNTRHNIEKAEQAVKNSRTIYPRVEEMLERTYVGLTKQRLRVLNSLGDRIRETATAQKNLEERLSRIQKQVLEVEDTLRKLEQSMDRKIPSMELASSRMEGRRRRPRSELCHDDVDAELEEEVRQLSLSVHQLRGQSGQAKEMLRKLEQTRLALQKEVEVKKNTQYIDNEHCINTF
Pt_Tek2        HFTPGDWHSYNKNLDTVTRNVAITGNNVRQEAAQCRNSVNNTMAWKLRDTNNKLADRINDVEQWFHNLDRSLKEVQDAVDQLAEAKQEVEISMGESLPLLETTKEAISLRDRRRDIDLVEDEVYYELRKEKDLIQNINNSLSEVAKHDWDHLIELKEQRDQLEADLNDKELAMKIDRFQLSLTPTSTVISFKPDACSAGQCPVSLETWLQNCLDKRRKAEDAVAKATRATNDSWNLVRKSKEDIRQQRENTQFALRKRRHETLQARDKLAAQRKDLKDEIDRLDKEMLTIEQDINTSRGNLKLVQTRLEYRKARPGVELVRDQPTFGLEGELRHVVESREYLAQRLRDVKNMLNRTQHHLHEIEDDLQRKERSLAIEM-TTLDLH
Pt_Tek4        ILSIDEWYKNNQRRFNQSDVTRAEWFRINQQSKQLAKEKKILTDTLQDAVTKKIADRAKDIFDCQKDLEKTIEDLTVEIKKLHMEKKRLENSLNESQLSLIVAQESLDLRDQRISSDLVHDKVQDELHREIEIIQMYQDLTKMIIGEIENQIKRDQQSKVELERDWSDKWEAYNIDTICAHMNNTSSQIAFYTGPQKIPNKWSSPQEWIEFTRHRLFYARDEIRTSGILRDKINSHLMNGFRDLRHQADMVESALARRVNETADSLYRLKKHLEIIMGDIAEAEKLITFLKKQILEKEAPLKKVQTRLHLRNERPNVELCEDKAHLGLITESRELAATIQSLQEQLARAEASLSNLQETRRDLEREIAIKENSMTVDKGRVQGVR
Pv_Tek1        RFTHEEWTYSNNHKYRSAERERQGAERLENESDRLIDETEKRTDKTKADVNKKLDQRLNDINYWNDELDGKLKGLKEETDRLVEYNKRVGKALEAVNDPLHIAQQSIMNREGRIKIDLVHDDVQKELLKEVEVCQGVQALLQKALEQSKEQIRLNKKATYQLEQDMKNKAHAKSIDEYCAELKTNSHNIGFAPDVANIDPNSVTPEQWQDFSDNNIINAEKQRQNSQNMRSIIDGLLQQTANDMRQQCNAVNLAFSRRISETKDTKGKLEEHLKNVLQEISNMEDNIKNLELAIEDKIAPLKLAETRLHVRKDRQDVELCRDPVQYRLIEEVGEINMDINQLNNRLADSKESLKGLIRRQLDVEEDIQVKANTLFIDEVQCMGMR
Pv_Tek2        KYQPSDWFTNAFAISTNSERQQNASHQIRQEARFLRNETDNKTKWDQYDNNVRLSDRVDVIRKWKEILDKTLADLDAEIQELHVSKENTEQALDAKNLQTDVINENLTLRDGRRSIDNVEDEPEHQLLKEQELIAKVKKNLQQKIDESFEQLCLLQEARQQVIADLQDKNIALGIDIDQYNLNELSPNISYKPDSTRVPPGSTTPQQWEDFSRYNVDRAKAEMGSSQRLREATHLTLHKCDNDLEAQRLASDYALRKRIHEAERAKDELLWQKQNTEKEIEDMEKDIRGLHEAIRAKIPPSKLAQTRLENRTARPGVELCRDAPQYGLTDEVKQLDTTKHALEEKLRQSRHALDGLMKQLDRINADIACKDNSLMLD-NRCVDVR
Pv_Tek35A1     RYTPNDWMNSNLGNYTASDRVRSNAERVRFDTVRLCRETDDKTRRTQEDVGKKLGDRIVDINFWKKELEHETDKMIDEIGKLNENKRVAEKALAETENPLHIAQECLYNREKRQGIDLVHDNVEKELLQEVDNIKMCQDKMRRIIDKANAQLSLMRAAEHELEVDSSMKRNAVEVDNKAFSLNNASGGKQFHTNVETVDQHISVPETWAKFSNDNIQRSQSERQASTDCRNEIENTLNQCANDMWKHWNNVNTALTQRTQETTDARNKLQAHLGRVLQEIFDMEKNIEYLKKTINDKENPMKVAQSRLDIRLNRPNMELCRDPAQHRLVEEVHEIRETVEQLQHRLREAENSLQHLLRTKAALEQDLAVKNNSLFIDREKCQGLR
Pv_Tek35A2     RFTPNDWMNQNLSNYTSSDRVRSNSERVRYETIRVTRDTDDKTRKSQNEAGKHLGERLVDINYWKTCLKHETDNIINEIAQLIEVRRMAEKALAETANPLHVAQECLYNREKRQTIDLVHDDVEKDLLKEIDTIKNCQDRIRRVIDKANAQVSVNRHIQHQLENDLADKHAAEQMDSVCFSMTNSSAGIAYHNGVEMGDSTLSVPNTWAKFSNDNIQRSQAERSVSKSIRHEIEHVLNACSNDMYRHWNQVNSALASRTTEIAEARNRLQEHLSKVLQEIFDMEHNINYLKRCLAEKEAPMQVAQSRLETRNRRPNIELCRDPAQHRLVSEVYEIRDSIESLHAKLRESENILQHLLRQRSVLESELSVKNNSLFIDREKCMSLR
Pv_Tek35B1     RFTPNDWSASNLANFSLSDKERSHAERLRADVWRAVKVTDQRTRVRQSDATKRLGERVHDIGFWRVELDKEARFNAAETDLLHEHLRVLEAAFAHTERPLHIAEECLMHREKRIGIDQVHDEVERQLVKEVDTIKKCQSRMKKLIEKTHIQLKLNRAAMHELDKDIKDKTHAHVVDDRMFQLKNSSAGIGYYPGVEMVDNTISIPDSWARFSQENIARSQKCRAASERLRGEIDQTLRVCANEMWSQFNHVNNAFNTRIQESTDARNKLQAHLQRTMQEIFDVEKAIELLRKAIADKEAPMKVSQTRLDERTRRLHVELCNDPVMKTLQREVYEIRESIRALKDRLRLAESSLARLVKTKSILENDIAVKENSLHIDSKLCMGMR
Pv_Tek35B2     RFTPSDWFSSNVANFQQSDKERSQAERLRADVFRTVQITDQRTRVRQSDATKRLGERVHDIDFWKIELDKEARYNLAEQEELEEYLRLLQSAFGHTAKPLQISEECLMHREKRVGIDQVHDDVEKQLVKEVDVIKRCQERMLKLIEKSHIQIRLSRAAQHELEKDAKDKSHAHVLDDRMYQLKNSSAGIGYYPGIELTDNTISIPDSWARFSQENIARSQKCRAASEKLRGDIDQTLRVCANEMWSQFNNVNNSFNSRIQETIDARNKLQSHLQRTMQELFDVEKVIDLLRKAIADKESPMKVAQTRLEERTRRLHVELCNDPVMKTLQREVYEIRESIRALKDRLRMAESAHARLMRTKARLENDIGVKENSLQIDQKMCMGMR
Pv_Tek4        KFNPAEWHENNYSKYYQSFVDRDNSEKIRQIANAVIKETDATTDKNQKEATKKILERKHDVVFWIGELNREIKDIISETDMLVSQKKRLDNALLATEIPLHIATDNLNCRDRRYGCDKVEDEVELSLIKEVDIINKVQSLLKKTIEQADKQIAANRAAKEQLELDWSDKKEADELEASCAILHNGDTNKQFFAGVAKFQEIQSTPESWAQHSHDNIVRAENERMASLQLRTLIDNVLVDTSRDMRQQADIVEVAFRKRIDELITAKIQLEDNLKKTCVEISNMEMNIEALKAAIKAKDDPLKVAQTRLHHRTFRPNVELCRDPPQYKLIGEVVDLTQSLDALNQQLNMSENSLKDMMDTRMALEKEIQMKKQSIFIDQDKCVPHR
Sc_Tek1435     KYHPSEWQASNRINYTRAEQERAAAERLRAECERLCKETDATTLRTQQSIDHKFAQRIGDIQFWKEELKRKLSDNASETDRLLQRKEQLEKALVATQFPLEVAQSCLSFREKRVAIDLVHDDVEIQLL------------------------------KYKLEKDLTDKLEALNIDSGCATLTDKSPQIGYGQGAVKIQTNSVTPDQWASFSNENILKAEREQNASATLRGVIDGVLEQTRQDIERQRATVNLAFKKRIQETSEAKESLEQHLEKVVAEIEAMEENIGKVKEAMAAKGAPMMLAQTRLDLRSHRPNTELVRDPVQYGLISEVGEIAGSVSQLQEKLGDSEGALKGLIRNQLTLEEDIAVKTNSLQMDKDQCMALR
Sc_Tek2        KFAPADWHTANYIIASSSERQRTTAHNIRQQSQRLRNDTENKTRWTQHSTDTLLDQRIGDIHSWRNTLEKTLQDTETEIDEMTEHKERTERAFEAKTVPLDVVIECLSLREQRVSTDLVRDEVEGELHKELEVIEGIRGLLHQKINEAFEQICVLQECHHQLHADLTDKHSALQIDTETAELTNTSDTITLQTDPTRIKKGIVTPDQWRSFSAHNTRRAQEEMQGSVRLREAINHTLRQTTTDLETQWTATNYAFRKRLHEMEQARRELEWQKKNTEAEIREVEEEIGGLERSLAEKLPPMMVVQTRLENRTFRPNVELCRDDPQYGMVKEVAEIAESQQALREKLAVAEV-----------MDDDVSYSNSNLKYDG-------
Sch_Tek1       RFTHEEWTYSNNLKYRSAEKEREISQGLQNECDRLIEETAKRTEKTLKDVEKKFDLRIANVKYWKSEVNKKLQDTSEETEILDEYFIRLKKTLEATEEPLHFAQQCLLSR-----------------------------------------------------------------------LKPTDELPSGFTNVPKTEPNSFTPEEWQTFSTASVESGDRQLQNSHELRSIIDGIIQQVASDIKRQIETTNRALNKRISETRSSKAKLEEHLSAILHEISNIEDTLRELEKAIQDKDGALRLAETRLGIRKERPNVELCRDPANYRLIQEVEEIKRDIEQLRQRLHAAHASLKALCRRQLDLEEEIQIKAATLFIDEVQCMGIR
Sch_Tek2       KYQPSDWFTNSFAVSANSQRQREASEQIRQETRSLRLAAALKTKWDEFNNTTRLADRIDAIKDLKDVLELAHSQLDAEISM------------------------------------------------EKEVIDKSNKRLQQKVDEAFEQIVLLKEARQQILLDLQDKHAAMDIDIQQYKLTHTCPGVSFKLNSTRIPKGTTTPQQWEEFTRYNWRRAQAEIRSGQRLRGAIYLTLCQVSNDLEAQAQATEFALRQRKHDFEQALDELKWQKKQIEDEMAEMENDLDQLEKAIQGLIPMGKLAQTRLERRTYRPGVELCRDSVQYGLTDEVRQIELTNEALLDKQRQARHALNALHKQLNRINDDITLKEESLQIEN-DCLNLR
Sch_Tek2b      KRTYLSWFENLHTEGKAAEGYRNISYDNRQLVRATRIETDINTKYDQLQTNNHLSDRIWIVRQWRDKLITQLNKLKQKDTHLKAVKHKTQEFMTKLNDSSDVNIESLTHLDHRQNDENIIDPVFKELNKERDLLKEIQTDLQRQIDEAIHLLVEINNVAKPFYSDIFNKNEAVHIDIDVYNLNEKSSCISQKPFCERLPESSIDLQTWENISYQTLGNAENVIEKADDLLHRLHNSLHKAINRMASKASQVDNELRRRIHDTLRSLREIEYQIKSTENERDEHLKDIKSLEDTVRAKKESLKLAETRLEKRHNRSGNENIRDDPQLSLLEELSSLRNCIDMLEEKLTKSRSMLNNLEQQIVQLHYDTQQKRNALQIYE-EIHNIR
Sch_Tek35A     RYTPADWTKGNFTRLSNSEQAMKRAEHIRGNGERLGVEADDRIKRAQQEVGRLLGQRINDINYMKHELNNEIDALINEMNKLNESKRIAEKAFAEIENPLHITQECLYHREKRQSTDLVHDQPEKALLKNQASIFLYFCLPSFTYEQLMHVLCLCRSVQHELEQDSSDKFRALQLDQLAHQLRNSSANIALYGDIEKLEKWMSVPEKWAEHTSANLKRSQAERAASRSIREAIEHCLGATFSRIRNLWSSTNACLSQRIQETMEAKNRIQVQLEKINQELFDVEKNMEYLKRCIADKQAPLKVARTRLDLRNRRPNIELCHDDPHERTKPKFHV-----------------NLHLLTRHIVNIEEAYAIHNNEYEISC-------
Sch_Tek35B     RHSETMWNLVNKAALQNAAHERAEAEELRLQSWQKIQQVNRQTKNRQAEATNKLRERVEEISHWKNELKTEIHLNEEEQERLKTNIQLLNYNKDYIRKPLEIAEECLANREQRHGIDEVKDIVERALSKEVQTVNKGIDFITKLIDKAEIQL------------------------------------------------NRSIPTSWMRYTQENLIRSQNQRSASENLREKIDSALRSIIGRVHGQFVTVNNALQTRMNEVTNARDNLRLSLRKVTQELYEVENLIGALKKTTDDKIQPLKVAQTRLKERTRRINVESCYDQPMKTLQTEVLELRKTIEELH------------------------------------------
Sch_Tek4b      KCTPEEWISYQNEKYIRATSDCEQTEHVNDLTKSIIKSTDAITRKLQADSTKRLKERLHDTIFWKQELEREINDIIQETTFLIKEKDRLQNVLLETDLPLQIATENLNTRERRRGIDKVADPVESELY-------------------------INRTVKEALELNWSDKKEAEEIDSKAGNLKNCSTNKQFYAGVALYQENMSTVESWAKDANEVITRAESERLASIDLRSLISNLIVDTSRDMRQQFDRVNAAFQDNLNQLMAAKATLEENLKNVLHKISMLEHNLNELKEAIRAKDDPLMNAQTRLHLRTFRPNMELCKDPASVSLVEEVNVLGQSLDELLHQYSTVENKLKDLHDTQMALEKEIELKTETIHLNQFGCIPER
Scm_Tek1       RFTHEEWTYSNNLKYRSAEKEREISQGLQNECDRLIEETAKRTEKTLKDVEKKFDQRIANVKYWKSEVNKKLQDITDETEILDEYFIRLRKTLEATEEPLHFAQQCLLSREGRTGIDLVHDDAQMELIKEIEVIKGAQTILQRTVEQAKEQLRLNRKAIYNMKKDSSDKLQAQHLDEYALSLKPTDELLSGSTNVPKIEPNSFTPEEWQTFSTASIENGDKQLQNSHELRSIVDGIIQQVASDIKRQIEATNRALNKRISETRSSKAKLEEYLSAIIKEISNMEDTLHELEKAIKEKDGALRLAGTRLGIRKERPNVELCRDPANYRLIQEVEETKRDVEQLRQRLHAAHDSLKALCRRQLDLEEEIQIKAATLFIDEVQCMGIR
Scm_Tek2       KYQPPDWFTNSFALSANSQRQREASEQIRQETRSLRLAAALKTKWDEFNNTTRLADRIDAIKDLKDILELAHSQLDAEILMVNLGKEAVEEQMRSIITPKECVTECLTLRDKRKRIDNIEDAPEVQLKKEKEVIDKSNKKLQQKVDEAFERMILLKEARQQVLLDLQDKHAAMDIDIEQYKLRPNCPGVSFKPNPTRIPKGTTTPQQWEEFTRYNWQRAQTEIRSGQRLREAIYLTLCQVSNDLEAQAQATEFALRQRKHDFEQALDELKWQKKQIEDEMSEMENDLDQLEKAIQGLIPMRKLAQTRLERRTYRPGVELCRDSVQYGLTDEVRQIEVTNEALLEKQRQARHALNALHKQLNRINDDITLKEESLQIEN-DCLSLR
Scm_Tek2b      KRTYLSWFENLSAERKAAEGYQNISYDHRQLVRAARIETDLNTKYDQLQTNNHLSDRIRIVHQWRDKLIVQLNKLKQKEIQLKDVKHKTEEFLIQLNDSFDVNIESLTHLDHRQNDENVMDPVFTELNKERDLLKEIQTDLQGQVDEAIHLLVEIYNAAKPFHSDILNKNEAVHIDIDVYNMNETSSCISHKPFCERLPESSIDLQTWENISYQTIENAENVIEKADDLLHRLHNSLHKAINRMSSKASQVDNELRRRIHDTLRALRENEYQIKSTENERDEHLKDIKGLEDAILAKKESLKLAETRLEKRHDRSGNENIRDAPHLSLLGELSSQRNCINMLEEKLTKSRSILNNLVQQIVQLQHDTQQKRNSLQIYE-EIHNIR
Scm_Tek35A     RYTPADWTRGNLTRLSNSEQAMKRAEHIRENGERLGVEADDRIKRAQQEVGRLLGQRINDINYMKHELNNEIDALVNEMNKLNESKRIAEKAFAEIENPLHITQECLYHREKRQSTDLVHDQPEKALLKSIHDVDYPMG------------FHLCRSVQHELEQDSSDKFRALQLDQLAHQLRNSSANIALYGDIEKLEKWMSVPEKWAEHTSANLKRSQAERAASRSIREAIEHCLGSTFSKIRDLWSSTNACLSQRIQETMEAKNRIQVQL----------EKNMEYLKRCIADKQAPLKVARTRLDLRNRRPNIELCHDDPHERLLREIGELQESIDQLIQQLNNTQIIHQDLLNNKSRLEMDLSIKTNSIYIDREKCLGLR
Scm_Tek35B     RHSETMWNLVNKAALQNAAHERAEAEELRLQSWQKIQQVNRQTRIRQAEATNKLRERVEEINHWKNELKTEIHLNEEEQERLKTNIQLLNYNKDYIRKPLEIAEECLANREQRHGIDEVKDIVERALSKEVQTVNKGIDLITKLVDKAEIQLKLLRSTQNELQKDAVDKDHAQTIDDRLHGLCNSSANIALYNGIEYFDNTRSIPTSWMRYTQENLIRSQNQRSASENLREKIDSALRSLIGSVHGQFVTVNNALQTRINEVANARDNLRLSLRKVTQELYEVENLIGALKKTTDDKIQPLKVAQTRLKERTRRINVESCYDQPMKTLQTEVLELRKTIEELKNNRRNANITLARLQKSRTSLEQEIETKENSLSIDQ-RCLSMR
Scm_Tek4b      KCTPQEWMSYQNEKYFQATNDCEQTEEVNDSTKSIIRSTDARTRKLQADSTKRLKERLHDTLFWKQALEREINDVIQETSFLIKEKDRLQNFLLETDLPLQIATENLNTRECRRAIDKVADPVESELYVEVELIQNVQKLIKNAVEQAHKQI------------------------------------------------------------------------CCVAFRLVI-------------------MDFKDNLAVYLLS--------QEVLHKISMLEHNLNELREAIRAEDDPLMNAQTRLHLRTFRPNMELCKDPASVSLVEEVNILGQSLDELLHQYSTVENKLKDLHDTQMTLEKEIELKTETIRLNQVGCIPKR
Sf_Tek3        RYSPEDWHKSNQSKYRESEASRNSAERLRWDTVRLIQDKEQLTRRTQETSSRNLSERISDIAFWRSELNHEIESMVTETAALNESKRRLERALAETEGPLQVARECLYHREKRMSIDLVHDNVEKDLLKEVEVIRSCQERMRRHLDRAIAQLASNRAIQHDLEKDVSDKVTAHRIDSRCHQLRNTSDGIGFYRGIDRLDPSLSLPDSWSNFTDNNILRSLSERASSHKLRDEIEILLNSTSADMWSQFNTVNVAFTKRISETVDAKNNMQTHLAKTLQEIFQTETLIEALKKAIREKESPLKVAQTRLEERTRRPNVEL--------LVSEVREIEDTVAQLRERLQVAEGTLQSLVKTKAALEHDLSIKANSLFLDQEKCMGMR
Sk_Tek1        RFTREEWVVANHSKYNNAEKQRASAERLKAESDRLIDETEKHTKKTQRDVNKKFEQRIDDINFWKEELDHKLDDNKKENDTLLAYKTRLENALDACREPLAIAQQCLVNREGRKAIDLVHDDVQKNLMKEVETIQGVMALLQKTLDQTVEQIRRSKSAKFYLEKDLKDKFLAKDIDDACHDLRDNTPGIKYNEGAAKIEANSVTPDDWQEFSNKNIEKAEREKNASISLRSMIDAILEQTADDMQRQVDETDLAFDKRITETKATKEKLEDHLSKVQGEILEMEKNIDKLQNAIDDKEGPMKLSQTRLKERTNRPNVELCRDPVQYRLIKEVGEITSHIDRLSLTHAQAESELKGLIRNQLTIEEDIDIKANTVQIDDVECMGLR
Sk_Tek2        HYAPSDWHTSNYILATNSERQRDSSHQIRQEGRQLRNVTDNKTWWGTHDNTTRLDNRIDDIEQWRQILEKTLKDTDEEIERLQDEKDNAERALEAKALPLDVAIECLTLRDGRKSIDVVDDDPDAELHKEVEVIEGAKKALQQKVSESFEQLCLLQEARQQLAADLRDKFEAKGIDTYCRDLTIDSPDICFQPDPTRTPKGSTTPQTWEDYSRYNRDRAVAEMKASQRLREAVKATIAQTNNDLDAQRQALDYAFRKRIHDMERAKDEDEWQKKNTEEEIADMEKDIRDLEAAIKAKDNPLKLAMTRLENRTYRPNVELCRDNAQYGLVNEVQEIQNSIKELKAKLQEAHNARDANEKQLYRINQDLETKKNSLDLDK-KSMQVR
Sk_Tek35       KYTPTEWFKSNNTNYRTSDFTRSAAQRLRDENVRIAHDTDAKTFKNQHESSKNLGQRMSDINFWKSELHKEIDEMQKEINDVAAWKQRTEHALRETEGPLAIAQECLFNREKRQGIDLVNDAVEKELLKEVDTIKRSQDQLRKMIDRQSAQLSMNRAALHELEKDTADKWRSLNIDGKCHQLHNNSEGLAYFRGVEGVDNTVSVPESWAKFTNDNLLRSQRERNASRGLRGDVDSVLQETANDMWTQYNTSNVAFQGRVAETLDARNNIQAHLAKVLQEINEMENNISMMRKALQDKNAPLQVAQSRLDSRTRRPNVELCRDQPQHRLVREVSEIYETVDILQNRLRAGEAALQELVRTKTTLEHDLSVKNNSLFIDKEKCMGVR
Sk_Tek4        KHTPQEWNESNYQKYYQSFSDRDNAERVRHESKKTAAETAAQTQRTQQDSTKKLEERIHDIHFWKEELNREIDEIRNETDLLCAQKKRLENALDATDVPLMIAQDNLRCRARRREVDLVQDNVELQLNKEVSIIMKVRDLLQRTIAESDKQIKLNRGGKHKLTMDWSDKLEAFRLDEKCASLNNNSTDIQYHEGSAKFEEIASDPESWAKFSHDNIVRAEHERMASIQLRNLIDNILTDTSNDMREQCNTVDSAFAKRVEEVHNALTQMQNHLKKVIDEVADMEKNINDLKQAIKDKEAPMKVAQTRLHIRTGRPNVELCRDPAQYKLIGEVGEIQQSIDNLTQRLADSEASLKDLMDTRMTLEKEITVKKNSLFVDKDKCMTTR
Sma_Tek1       --TASEWIMAKQLRFNRSELSRLEGERLIAESNRFCDSTRQLTHATTADVNKELEQRIDDMDYWRAEVGRRQLGINDEIDNLNMYKSRLDMAVDILNPYMDIVNQCLTLRDQREGIDLVHDVIQENLLKERDVILGVKAMFERTKEELIEQIRLNRKARYFLENNLCDKTIAIRVDNFAVNMTPHSKDLVDNSGV------------WRKITSAILNKGEMELNQSFQLRGVIDGLLSQAAGDVRYQLNATENAFYDRIREQKAVASHLEDEHAELERQVNAMQFNMENLLKTIAETERPLALAQSRLALRTKRPNVEFCVDGPQIHLNSEVQQLNNSLANLKDKLRETQHMLHKLIRNKLEVAGDIKIKKNSIYIDDVQCSSMR
Sma_Tek2       --------------------------------------------------------RIDELYKCKERLVKLRNQLDREIATLSMAKEQADRFVQDKDSALKITKHCLLMRDKRSNFEVVKDGVEDELAQEVNVCEGAKQLLTDKSKEAFEQLCLLQDIRNRVDKDLQDKRTTLAIDCDQLHLDNQALNKSFKLKANRLPEGIATYEQWLDNTNYLAMSAECEIQTSRRMREIIYNSILQSDNDSMSQKETTEFEFRKRMQQMRQAIDDHQWQKRNMEDEASNLERTILNLEDSYREKCNNMQLLETRLENRSYRPGMELCLDGAHKQLLGEWNRLKATMESLQKNISQTRTRLFELNETHRFTTDSLRDKLKALELDQ-RCMEER
Sma_Tek35      RYTPAEWSKNMQDQWQTAENARNISERLRTEALHLVRQTNDQTRINSLESGQRLGERMNDVNFWMHEVKSEVDRLDQEMLALHDVRRHLERALNETNKPLHIAQECLLHREKRRGIDLVHDEPEESLVKEVDLDTEVQSKMRNMLDKINVQYGQMRMTQHEMEKDLSRKMAALDLDNICHQLNKHSPGIGHFRGIER-----STPETYPSKSNENLVNSQSMRLASARLRAETETLITNCAHDMWISWTNTNTSLQQRSKEGSTARDKLHMHLARVNTEINELKKHIALIVRSITDKASPLQVAQTRLEVRTHRPNDELCNDGAHERLVKEVDVIQSDLERLHRKLQDSEEALQSLVRTRAQLEDDLRCKANSVFIDRDQCLGLR
Sma_Tek4       -----KWHRVMNNIYQNAIDVRNQAENQRTETNWITTKLIEQTDRNQADATHILRERFQDVIYWKNELQRTIEDVTKQLDLLGTQRDRLDKLLRTTEIPAQINLECSHARDRRQLPDRVDDIVDQSLHRELILIRKIQEFLRKTIAETDDQIRRLRGMKEECEFDWGDKWEAANIDDRNCKLTNNSKDIIMRHG--------SSAEQWATYTRDLINRTETNRAHAVRYYAILDGIIADTSRELRDTADNVDTALDERISEMEEALQKVEHHRDRILTEISQTEKMTSDVKYTLNQLENPLKVNFTRMDNRKYRNGIERCRDFAHTRLLDEHQDLLNTTETMLSRFATSRNQLDTLERTRLDLEKEISVKYKSLFIDRNKCKFAR
Sme_Tek1a      RYTHPEWTYSNNTKYRNAEIERQTAERLQNECDRLIDETDKRTVKSLNDVNKKIDQRIDDIKYWKNELDKKLADVAVENYKLDEHIKRVGKAREALLEPLHISKQCMANREGRVAIDLVHDDVQKELIKEVEVHNGVKELLDRTIEQAVEQLRLNRKAEYRLKRDMDDKLTAQGIDEFVRELKPNSKDIGYTNAAAEIDPKAVTPEDWQSFTNENILNMDRQLLNSSDMRSIIDGVLQQTADDQKRQKIAVDTAFRRRINEVRDSKGKLEEHLARVLKEISNVEDTIKNLEMAIEAKIQPLKLAQTRLQVRKGRPNVENCRDNPQYRLLEEVEELEKDIAHLQRRLADANSEKKALKRRQLDLEEEIQVKQNSLFIDEVECMGIR
Sme_Tek1b      LFIHPEWVQDKEMRFRNAELERQSAERLMNDADRFEDETDRRTNKTLDDVNKKLAQRIDDVKYWNDENEKKSDELFKETDMLGTSAARIDKARAAVKDYLHYTKACKVNREDRYGIDLCADDVHFNLNKEIETYENVLKLLDKSEEEAREQLRLNRKANHRLYQDSLNKKASLAIDNYCLDSKPHLSDINQTPPNSDPNKPLIQLDDWMHLTNDNIHNGEKERMNSENMRSIIDGILQQVANDMERVVEETNVSFRKRISELKDTKGKDEEHMNRVLQEIKNTETSMEDLKKCLDSKMAYLTLAEHRLGQRNLRIANENCLDEPHIRLHEEICEIKLDIIQLKKRIVDHEFQLKGLRRQQLGLEEDIQCKSNSIFIDEVICGGIR
Sme_Tek2       KYQPADWHTNSFAISTNSERMQQASHDIRQEARFLRNETDVKTKWDQYDNTTRLADRIDAIRLWKEILEEDKEKLDKEIENLNNAKDELEKRLEALNVPTDVVNECLTLRDARTSIDNVEDEPEHMLLKEQELISKCKLRLQQKIDEAFEQMTLLTEARNQVLKDLQDKNIAMGIDINQYNLNENSPNISFKPDSTRVVKGSTTPQQWEDYSRYNHQRANAELTSSQRLREAIHHTIHSVDNDLKAQKNATDYAIRKRIHDNEKALDELNWQKKNVEDEIAAMEKDLQGVEDSIRAKIPTAKLAQTRLENRKARPNVELCRDAPQYGLTDEVKQLEATKAALLEKQRQARHALDGLEKQLHRIKDDIALKEFSLATDR-KCEKAR
Sme_Tek2b      EYAPGEWFSDAYELSKNSEEKRDISEKARQLGRATRIETDLKTKTDQLDSNTRLSDRIDIIRRWRELLDKTKTNLDKEIQALSETKEEMEHQLEDKNINEDIVNECINNRDCRRGIENVNDDGQMELRNEQNLIAECKKLLQSKIDDAFEQLCRMQEAREEFFGDLQDKTTALEIDITQYNMNEKSSHISYKPNPTRKPKMSTDPQEWEDFSRYSINRAKTEMVKGQRTREDLHYTAHKVDDMLDHQSQRTEYALRKRIHELEQAVNELEYQKKLTEKEREELLDDIKALEEAARAKIPSAKLTQTRLENRLERPRMEQCRDAAQEGLVDEVGQLADSKETLEERLANARNALDGVDKKLAEINDNLNGKKHALLMDK-MSLDYR
Sme_Tek35A1    RYTPKDWMTAAMKTFQSADRVRDYGERIRFDTNRLGRETDDQTKRAQEDVGKKIGDRLSDTNFWKTELDDEIDKMITENNNLNEMKRVAEKMLGETENQLHIGEECLYTREKRQGIDLVHDNVEKSLIGEIDTVKQAQDDIRNIISKANAQMSLNRAAQHENELDSRDKFIAQQIDENAHQIKNSSAGINFHNGVETIDNCVSTPETWAKYSDDNVKRSQAERENSTKVREEIEATLDKAANDMWKRWNNVNTALTERIQETIDARNKIQAHLAKILQEIFDMEKNIEYLKKCIKDKEDYMKVAQTRLHFRLRRPGMELCRDQPNHRLVEEVDEIREVVAMLMRELREAETALQHLLDNKAVLEQDLNIKNNTLFLDREKCLGLR
Sme_Tek35A2    RYTPNDWIKSAEINYNVSDNVRNNAEKIRLDTSRMAREFDDRTKRAQEDSGKKLGDRLADINFMRNEVNDEIDKMMAESEALSNAKRAAEKSLSETENPLHVTQECLYNREKRSGIDLVHDMVEKNLLGEVDLIKKCQDQIAELVNKANVQLNLNRASQHELEKDSHDKFQAEQIDSYAQSLKNSSPGIAYYNGVENVDNCISTPETWLKFTNNNLQRSAAEREASRRLREEIEQVLARTQRDMAKKWAEVNAALSQRAQETADARNKIQNHLNKVLQEIFDMEKNIEYIKKSIQDKEAPLKVAQTRLHVRLDRPNMEACGDQPRSRLIEEVHEIRESINNLNRQLQQAEATMQHLLSSKSNLEHDLNVKTNSLFIDREKCLGTR
Sme_Tek35A3    RHTVNDWIKSAQNVYGNSNRIRGVSEKVRGDSLRLVRQFDDRTSQTQDDSTHKLGNRVTDINHVKSNLDSEIDEIIKETNLLINAKIVAEKELTESENPLHISQECLYNREKRAGIDLVHDDPEKELLKEIDTIKRCQDKISYVIQKANEQIRLNRNVQHELEKDTRDKYHALKIDQLAHSFNNSSASLSYHNGVEFINNCVSTPETWMKFTTSNLQRSWSEREASRKLREEIELCLNQCQDDMWKKWIEVSNSLSKRIQETSDARNKDQAHLKNILQEIFDMEKNIEYLKKAIIDKEAPLKVAQSRLLVRLDRPNMEACNDVPRNRIIQEVEEIKNSTESLKNQLRLAESTLQNLLMNKSDVESDLNLKTNSLFIDREKCLGIR
Sme_Tek35B     RFSPNDWESSNNAHFKLSEAERAQATRLKSDAWKAVKETEHKTRSRQAEATKRLNERVQNISFWRQELDQEIRSMDIEQENLKEHLRVLKENLEHTQKPLAISEHCLVKREGRQGIDQVQDEVEKSLIKEVETIKKCQEKMNRFLQKGEIQMKMNRAAQHECEKDLKDKSHSHQLDDKMYHLKNTSSGLAYHPGIELFDNTISIPVSWAKFSQDNINRSQKCRASSEALRGEIDMLIRNCANIMWNNFSNVNNSLLSRVQEITNARNKLESHLQRTVQEIFDCEKSINLLRKAIADKEEPLKLAETRLEERTKRLNVELCNDPAMRTLQKEIMELRNSIRLLKEQKRSAEIVYNRLINTKSLLEKDIAVKENSLQIDQKACLGVR
Sme_Tek4       KYNPTDGETQLYNKFYQAFVSRDNSEKARNDAESTIKETDATSKDEQEKSTKKLKDRLHDVRFWKGELEREIQDVVDVTDKLVDKKNHLERALMATELGLHIVTDNLNCRDRRYGVDKVEDEVEMNLIKELDVLNKVQQLIKKTIEEFNKQIRRNRESKENLEMDWSNKLEAEEYDEKSKQLNNMSTNKQFYNGVARYQELQSTPESWAQHSHDNIVRAEHERMASEQLLTLCANLVNDAATDIRRQADATDISFQKRVDQYIDQRNKIKENLKKTCKEIAEQENNIDNLKKAIREKEDFLKVNQTRLHNRTFRPGVDLCRDTPQDQLISESAELEKSIDALKNQLSMSEACLKDMHDSRMSLEKDFAMKNNSIFIDKDKCLTHR
Sme_Tek4b      KYLPEEWHTLNYEKYHQSLTDREVSQRLREESKALIKETDAVTAKNQAESTKRLVERLHDINFWKSELEREIQDITDENQLLCEQKRRLDNALIATGLPLHIATDNINCRDQRYGVDRVEDGVEINLIKEVDIINKVQELLKNTIEHTNEQIQRNLNAKQILEMDWSNKLEADENDSIAAALKNSSTNKQFYAGVARYQENMSNPETWAEESHKHILHAEGERMASLELRTLINNILTDTSRDMRQQADAVEVELARNIDNLNDSRCKLEDNLKKTVTEIAKQEKNIDEIKAAIRAKEDPIKVAQTRLHQRNFRPNIELCKDPAQDKLLAEMQDLQLSLEALETQKVNAENSLKNLLDTRVTLEKEIQLKKNSIFIDQQKVLPRR
Smi_Tek1       KFSPLDWKFNNTFQYNLADGNCSRSEAVVAESERLCKETTQRTEKHKSQVERKFDQRIADVDYWRNEGDKVIVKLQEWLDNFTHLKTRLKKAVESCRDPISTCKKAMMERDKRLGVDMVQDKPQLEIQKYLTYLEEIIPIFEKTIQEIEDQMICDRAAKQRLLRDVTDKQAAIEIDTHASNCNSASRNFKFDPSLMNPEKSALTLAEWERSTRHNIEKAEQMIKISSEFVPRVEEMLEQTYRDLIGQRQAVIHALTDRIKELSDAQKSLEERLARVQKQILDVEDTLLKLDQAMDQKLPALELAANRMEERRQRPRYELCRDMVDFELEEEVRNLSLSLHQLRDQGKEAKEMLRKLEQTRLALQKDIEVKKNSIHIDQEKCLNAF
Smi_Tek2       HFTWEDWKSYNKNLETVTEKTNITGNNVRQEAAQLRNAVTNTMSWKLKDSNQKLADRINDVDQWFRNLDRTLREVTEAVDRLAEAKVEVERTIAANLPYHEAAKECLNLRDRRREVDLVEDEAYYEIKKEVDLIHKINNSLRECARHDWDHLIELKEQRDKLEADLNDKDLAMKIDRFQLSLSPTSTIISLKPDACSAGECPVSLETWLKNCEDKRREAEDVVDKATRATNDSWNLIRKSMNDIRHQREATQFAIRKRRHETLQARDILAAQRKDLKDEIERLDKEMLTIEQTIDNSRGNMKLVQTRMENRKFRPRIELCRDNATLGLEEELRHVVESREYLAQKLRDIKNLLNRVQQHLHEVEDDLRRKERSLAIET-TCLEIH
Smi_Tek4       IFSIDEWYRNNQRRFNQSDVSRAEWFRICQQSKQLAKEKQILTETVQDAVTKKIADRAKEIYDCQKDLEKTIEELTTEIKKLMLEKKRLENAINEVQLSLIVAQESLDLRDQRISSDLVHDRLQDELHREIEIIHTYQDLTKMIVGELENQIRRDQQAKIELERDWSDKWEAYNIDTICAHMQNTSTQIAFYTGPQKIPNKWSTPQEWIEFTRHRLFNARNEIRMTSILRDKINTHLQNGYQDLRCQADLVESVLAQRINEISDSLYRLKKHLQLVIADIAEAEKTITFLKTQILEKEAPLKKVQTRLHMRNERPNVELCEDKAHTGLIIECRELAATIQALQEQLARAEASLSNLQETRRDLEREIAVKENTLMVDKNRVQPLR
Sp_Tek35       KYTPHDWFKSNNTNYRTSDMTRGAAQRLRDENVRLCHDTDARTVKTQQDSSKNLGDRLADVNFWKSEVTHELDEMGKEIGDVTEWKRRLENALKNTEGPLQIAQECLFNREKRQGIDLVNDAVEKELIREVNTIRKSQDHLRKMIDRANSQLSMDRAAQHELEKDLTDKFRALSIDNKCHQLGNTSSGMGFFRGVEGVDQTVTVPESWAKFSNDNILRSQRERNSSKGLRSDVDSSLQETSNDMWTQYNTVNVAFSGRIAETMDARNSISAHLSKVLQEINEMENNISLLRKSIKDKEAPMQVAQSRLENRTRRPNVELCRDQPQHRLVHEVGQIYETVDILQNRLRAAESALQELVRTKTTLEHDLGVKNNSLYVDKERCMGTR
Sp_TekA1       KHTTQEWHESNYNKYFQSFTDRDNAERLCHESKQLSNETHALTMRTQADVTKKLGDRMNDINFWKFELNREIEEMIEETDLLCAQKKRLENALDATEVPLKIARDNLTCRSRRQDIDLVGDRVEMALNKEVDIITKVQDLLKRTLEQSDRQIKLNRGSKHKLTMDWSDKLSAFKIDEKCTGLNNNSTEIQYKEGSAKFEAVQTNPQSWAEFSHDNVVRAEHERLASQQLRNLIDQILTDTSNDMREQCNTVNTEFARRIEEMNDAKTKMENHLLKTVEDIAGMEKNIKDLTQAVKDKEAPMKVAQTRLDHRTHRPNVELCRDPAQYRMVQEVGEIQDSIDKLQQKLAESKASLKDLMDTRMALEKEIALKKNSIFVDRDKCLKFR
Sp_TekB1       ---------RNSVITPTPPAKNLASFVTKPTTDIM----------GYHDNTTRLSNRIDDIETWRETLEKTLADVDEEIRKLEEDKDLAERALEAKALPLDVASECKTLRDGRRDNDVVDDLANSEVGKEIDVIEGIKDALQAKVSSAFEQLCLLQEARQQLHADLRDKTEAKKIDTYCHDLTISSPDICYQPNSTRTPKGSTTPQTWEDFSRYNKDRADAEMRSSQRLREAIHSTVAQTDNDLEAQRQATEFALRKRIHEMKRAKDEDEWQKKNTEEEIAKQERNIRELEQAIKDKENPLKLAMTRLENRTYRPNVELCRDNAQYGLVNEVHEIQDSIKALEKKLQDAHNARDACEKQLYRINKDLELKNNSLDLDN-KCMQVR
Sp_TekC1       RFTHGEWNYSNHANYNSAEKQRASAERLIDESDRLIDETDEATKKTQRDVNKKFEQRLDDVTYWKDELDRKLKDSKDEIEMLLAYKTRLENALEACREPLAIVNQCLNDREGRIGIDLVHDDVEKNLLKEREVIMGVMALLQKTLDQVIEQIRIMRSRRYNLEKDLTDKFGALDIDQDCRNLRDDNSTLQFKGGVAKIETNSVTPEDWQSFSNENILKAERDRKNSADLRAVVDSLLKTTADDMQQQVDDTNLAFSKRIRETDMTKGKLETHLAKVEGQMREMEENIQKLQKGVDDKMGPKKLSETRLDARTNRPNVELCRDPVQYRLIGEVTEINTSIARLQATLAQAQSELKGLIRNQLNLQEDIDIKSQSLNVDDTQCMTLR
Sr_Tek21435    KHRPEEWQTRRSQVTTTARTTRSLSNGIRAEALETARQTTQRVQRVARDTENELNLRIDWVEHRRRDLKLSIEETLDEIGLLNNVKERVEEERAAKAEPTDINKECQDLRAQRYGIDLVDDEVDAELDHEAKLLSDVERLLTEAMEDAKEQLRLLRAAKYSLEKDLEAKDAAVSIDAECRSLDRSSNTITQQLDGINLQDDGIDPSDWDVNTQHNLDQAEQERINARNLREDIEDLLQSASDRLTQQANKVEDAFNRRIGECKDALADTENNLDKTRLEIESMERLTEDLNASIDDKVPTLQLAQTRRQKRTLRPGHELVKDPAQATLSREVQEVQAAMGDLQAQKDSAEKALLSLRRTALELEEDVKCKTNTLNVDN-ACMQKR
Ss_Tek3        RYTPDDWYKSNQSNYRESESSRNSAERLRRDTIRLMQDKEQLTRRTQETTSKNIGERLNDISFWRSELNHEIDNMVSEIMALTEVKRRLERALQETEGPLQVSQECLYHREKRMSIDLVHDNVEKDLIREVETIKSCQERMRRHLDKAIDQLASNRAAQHELERDLSDKVTAQRIDNRCHHLRNASDGINYYRGIERLDPSLSLPDSWSKFTDDNILHSQSERAASHKLRDVIEILLNATSNEMWKHFNTVNVAFTNRMSETADAKNSLQTHLAKTLQEIFQTEMLIESLKKALRDKECPLKVAQTRLDERTRRPNVELCRDNPHHRLVGEVREIEDTIHKLRERLMEAENTLQKLVKTKAALEHDLSIKANSLFLDQEKCMGIR
Taa_Tek1       MFTHCEWLCSNRIKHSEANAARESAQNVAFENDVLMKEIKDRTNKTMQDVDEKLDQRISDLSFWMSELTKKIKDNADESDKLNSCIVRLKKALEATKEPIYLSEKCITTRQDRKGSDLVADNAHNELLKEVTVFNGARALLTRGIEQAEEQLRLNRRSAFILKADFCGKEAARNRDECAKTVSDYD-NIPEAKKCCPTPTSSCSTDEWLLHLKRNLEEADRQLQNSRQTRSLVEGLLIQVFEDQKEQVDATNRAIQTRVDETRDAKRKLEEHLSLTFKEISNMEDNIRDIKKLICDTLKSAEITEAKKNIRDCRPLNELCRDAPHYRILEQTEELKTDVSTLQQMLHDAEEELKALRRRQLDLEEEIQNKSHSLHIEEVRILEIR
Taa_Tek2       KFQMPSWFLKNDSMTACATWHREASEITRHDALTTLYGCRLRTQWDNLKSTTALANRLDSLNAATQLLEQGETILERGISDLNEAKEAMEKQIQEMQIQEDCNIECLVLRDRRRDIDFAEDKVDLELRKEQQLLLKSRKRLQEKIDEALNQLLLMQDAHNRIIADIKDKKKTIEIDVHQTKLKLSDA--SIKVDPTRIPPNTKSLKEWEDFSRQNYNRSLKETGVGTTQRYQIFNLIEEVANELTAQAEAVDSALRERAHEVQQALTELQWQKKKVEEEIEEVLKQLDWLEQELDSELQTTKIAHTRLENRTYRPGMDLCRDMPQCALTNEARQLAISRETLLLKQGQCRHRLDGLQRQRQRLIEQIAMKENSLSLDK-ECLELR
Taa_Tek2b      ESPYPSWYHSLHAYSRASDDLRRQAELMRQRGKAIRIESDALAKYYQLDVNNRLRDRIQCNREWLHMLRDLLNAILSGTETLGDIKIQTDQFLAKLNDAMTVNVESLTHRDTRRDGDYVLDDVQEHLRKEAQLQKVIRDELQGIIDDAVVLLQKLIAFRRELEKAIDNKMTTIEIDVDVHNANEKSANIGFKPFHERNVNNYLELQTWEDLFRDLLSRGEDLVAKTRALCERLYEALIRAHHRLGQKADEVSQRLRRRIFETMSALRELRYQQAELERMKEKLLVDIAEWQSSRASKVAQQKLSETRTEERTKRPGLENAKDAVYYGLNDERSHLIEGIDALDEQIVKAREQLQMVEDRLGDVCERMRVLNRSKSIDE-QIFALR
Taa_Tek35A     RYTPRNWFDSHNRLLQANDLAQKNSDCLVHDSKRLEEELADRAKTNQNDSTRRLGDRICDTAFWQSELDSEIARMKQEIDDLIRARRVTEKLLAETENHLHVTQECLYNREKRQCTDLVHDDVEKKLIEEVNTVRCIQDELRKLIDNAKIQEQLNRAALHDLEADKARKFRALQLDESAHSMHNSSAHISYYEGVECIDQTQSVPETWNKQVSDLIQRSQSERAASRMLRERIAKGIAHASKTLSDMWEAVNAAFAQRIRELTDARNQLQASLGKTLQAIFDTEKEIEDLKKAIKDKEEYLKTATSRLNTRLLRPGMENCRDPAMVHLICEVKQLKAAIEELTNQLRRAEGVLQELLHLKTAKEGELACKNNSLFIDRERCLALR
Taa_Tek4       RYAPEESRAALENRLTLAQMDVDVGEKTRSDNKNMMLEAEERSKADFHNTTERLRERLTDLHMWKTEMENEILKVIDMNEMLLKRLAELNTSLKALDECVLLTTDCLNARQRRFGEDLQQDEVELQLIKELDILNKAIALIKRSIEQVNDQLNRNRMAKTNLEKAWSDKHEADMLDTEGAHLTPESTNKQHYAGEARSWPAQSTVESWTQHAHDLILRSEHERIASDHLLQLCDSILHDVERDVIQQKNTVNAAFQRRLDEYECEKKNLTDKLRKVCDEIFKMEQSIKEMENAIVAKDAYVQTVQTRLHLHNQRQNVENCRDPPQKAMLDEMHNIQETIDKLRNQLSNTENNLKHLQDEQMALEKQIHMKNASIQVDRDHCARHR
Tc_Tek1        RFTLQEWHLNNLLRNRNCYDQQTLADRVLAESDRIRDQVAEITLLNRREADHKLDEKLKDIQFNIDEIQKQRKEVCIEIDNLTTYSERILDAMESLEQALKICKKCIILREGRIGIDLCHDQVEVELLKEIDVIEGAQKLLKRTLEQANEQIRRLRSTIYFMDRDLEDKSNVLKIDEHNRGLKETSLNLSIYHGFAPLDPANVTAEEWQQFTTTNIERAAKEINSARQLRCYVDTLLKQVIEDLRDQWHAVNEAFRARIEEVKEAKTKLETQHFEITRQANEMTRNVTRLEKAIAEKEGFMALAHTRLGNRAQRPGIELCKDLVETSLVNEVGELRLNVANLQHMLAEAQASLRYLLKTQIQLEEDINVKTNTLKIDEVDCMTLR
Tc_Tek2        HIGLADWHAKQWQNQQTNDTRRTDAFNLRHESRQLRNETNIRTEWDTYHNNVRLADRITELDRWRDVLTCCLERVDKEILSLKDEKFSTERELDALGIPLGVVAECISMRDCRQGAELTYDDGDTELKRELCVVEGVKKLLIERCQAAWEKLNKLEEVRFKLNLELNDKTEAIEIDKDQLTLDKNCANISFKTDPLRIVKNSIPYEAWLEHSRFIKELADNELADTHKLREALFVVRERARNDLRAQRDRVDFTLRKRIYETQKARNELEWQQFKMREEMDKLLKEIKTLEDALLAKTDALKLCETRLENRAYRPGFELARDETETGLKNEVTQLRQTRNDLINKINCAKATYNALENQQVIIDTDLENKSHSLMTDI-RCLDMR
Tc_Tek35       RYTPIEWTHNNLRNYGESDTNRNYSERLRGEFIRVMRETDEKTAQGQREVGRRLGERITDLTFWRNEARTELERLLTESDLLQEARRSLEKAISDIEGPLHIAQECLYQRENRQGIDLVHDNAEHSLLKEIEIYRNSQEQLKCLYERIKDQLRNNRAAQHELETDVRSKEGALGIDNMCHQLNNFSKGINYYGGIEKYDPTVSTVQTWAENSNRIVQRSQSERGKSAQLRSDIENLINTVATQIWDAWSNTNNALARRAAETLEAKSKLQMHLHKIQQEIFDVEKNIELIKKAIMDKSNPMKVAHTRLEARTHRKNVELCRDTAQDRLVREVVDIQDSIEYLHRKLQEAEAQHQQLLKTRSNLESDLHNKVNSLFIDREKCMGMR
Tc_Tek4        RYSEGEWRKHNKDVLEMSAKEQHKMNLVDWNGRQCLQQTSADVDKNQEDNTKRLRQREQELFRWKCELEAEIEAISEEITLTEEQRFRLKQASRVLQMPESISGECLERRTGRLDTELVRDEVEVELIKELALTAEIRETFTRTLKDIEAQLLEDKTAKQRLEYDWSDKTVAHEIEALNISLTNTSNTMLFKPGAVIFPEDQSTPEYWTHFTEETLSEAKATRQRSERLRATLDAILINAARDLRSQADRVELALSRRVACVEEILQKLELELKKILRDLADVEILVIDLQSAIRRMDLPMKKAQTRLDNRLGRPRVENCRDAPHIGIIEEVKFIKENIAALQAQLKQAQESQAHLITARNDIEREIMLKRQTVEIDKGRTQWIR
Tr_Tek1        NIARHQWTMASKPSFLEAEVIRNQSAFFRAECKRLISETSKRCRDLQNDQTQKLDRRVKEVQFMKTELELKLEEIVVETDELLLLQTRVAKALEASREPLRVTLLCVEERRKR-GPEMLQDEVDRELLNEREVIEGVASALRRVSEQISEQIRLNRSAKYTLEQDLKRRVKLSTLTLL---LHNALTRSQAATAPHHRYCPAESPKQWESISHVNMAKAEQQKANSASLRALAEALLEQTFTDMQKQLQATAAAFQLHVQEIKSAKSQMEDQLAEILPELSSQRKIRDDLNVAIKETGQALAKAQAQLTSRNQRPSKELCSDPAQTHLLSEIQWLKASTSRLQKALVQSEEKERVLVRCQLELQHRIRCKADYLYMDEVVCGQHR
Tr_Tek2        HHSVLDWLRNNQQLSATAQSQRLVSAVIRQEGRSLRNQTNCKTAWDESDTSRRLSDRAWEVARWKEALETCAQELDKEMEALALAKEETEQTLAATAAPLEVSRECLTLRDGRRDAELVMDPVDEELKKEVELIEQVQEILQQHIDKSFEHMCVLQEARHQLTADIQDKMAALDIDLSCLSLTVESPQISLKTNPTRIPPGSSTPEEWVQFSHSNVTGAQEAMRVSQQRREDMSLTRAQLQNELDTQRRATEFALRKRSHQEEQARNELEWQLRRTEDEMAEMEADVHELDADLRAKTASLKLAHTRLENRSGRPGVDLCRDKVMSGLIDEVQQLESSIAALKQKLSEAKGSLQKMKLHHSRMLQDLSRKREALSLEE-RSLNTR
Tr_Tek3        RYSPDDWYKSNQNNYRESESSRKSAERLRRDTVRLIQDKNQLTRRTQENSSKNIGERLNSIVFWKSELSHELDNMVTEIAALAEVKRRLERALAETEGPFQVSQECLYHREKRMSIDLVHDDVEKSLIKEVEVIKSCQDRMRRHLDRAAAQLASNRGAQHELEKDLSDKAAAHRIDDRCHHLRNTSDGIGFYRGIERLDPSLSLPESWSRFTDDNILRSQSERAASHKLRDEIEILMNATSGEMWNQFNCVNVAFSNRTSETADAKNSLQTHLAKTLQEIFQTEMLIESLKRAVREKESPLKVAQTRLEERTRRPNVELCRDNPHHSLVSEVMEIEDTVYKLRERLSEAENTLQTLLKTKVTLEHDLSIKANSLFLDQEKCMSLR
Tr_Tek4        KYSPAEWFSNYHSILQQACDHRVRARSVQRESKTLKQDGEADTQQSQADGTRHLGARLQDIHLLKSELQRSIEQLMADTHALMALKKRLEKALDATQIPYAIATDNLNCRTRRPPADLVRDSVEDELLKEVDLIRSVQALLKRTTAQVASQIAMNREAKQTLELDWSDKQQAYGLDERGGGYSNMSLDTQHHPGSASMQEQLCNSASWAEFTQVNLSKAQHEHQTTQSLRALAEGILQDTTEDLRVQCSRVDQAFSRRCEELVEAKTQLEVKLAQILEQIGDQETNIVSLEQAVHNKEAPLRVAQSRLYLRSLRPNMELCRDQAQLSLEAEVRQIEATVASLEQQLREARSSLSRLEESRVALEKDINCKTHSLFIERDKCTAQR
Vc_Tek         YRAPYEWTLESIEQMGAGAAENRMSSTLREASTQLQAVTNATVANDISHVNKALQTKLSQTEQLKNMLETCLAEVISEIAELLSTRKRLEERGGKVASKIGVNASRLQVRSGRPNREMTMDDVEKSLLKQQGLLSSFAERVSRAIAQVDKEVAALESVRAKLEADLRDKAEALRVDEAVLSIPTDESSISPSFRRSHTDAIPKTPHSWVRSTEDNLRNAHHWLADSARLRKAILHAIANSRANEHDMSARLNENMMAKVSATRNLREDLQSQLERVRDEQTRAKSQRASLSAALEAKRGPLAQARERLAVRRARPSRETVNDEVEAALAREVAHLASITQQLSDKIAAVDKEIASLDMAAAQLNENIRDKDEALRIDE-RMVMLD
Xbo_Tek1       VFTKEDWVLSNNTKYQNAEQQRAVAERLRAESDRLIDETDKTTKKTQREVNKRLDQRIDDVSFWKSELDKELDDLDAEIENLLHFKERIERALAATEEPLAIAQQCLANRTKRIGIDLVHDDVQRELMKEVEVITGVQALLKRTLEQTIEQIRLDRSAKYYLGKDLKDKFSALTIDDCCAGLNNGSGTINMYSGSAKIEPNSVTPDDWQDFSNENILKAERQKNNSINLRSMTDGILTQTYTDMRDQFDNVNTAFRKRISETRDAKAKLEDHLSKVMNEISDMEGNIDKLMRAIADKEAPMMVSQTRLNERAQRPNVELCRDPVQYRLIGEVNQIDSSISNLKAALSQAESELKGLIRNQLILEEDIDIKSNSLAIDAGQCVPIR
Xbo_Tek2       KFQVPDWHMSNYSIATNAERQRDASHYIRQTGRWLRNETDSHTKWTQHDNTTRLANRSDDIDDWKQRLELTKAQLDEEIRKLKADKELCEQALEAKALPLDVANENLTLRDGRKDIDLVDDDVEKQLKKEVEVIEGAKAALQQKCSEAFEQMCLLEEARQQACRDLQDKNIALDIDREQTALTEDDPEICFHPNPTRTPKGSVTPQEWDEYSRYNKARADAEMKASKALREAIHATIAQTTNDIEAQRQATEFAFRKRIHDMERAKDEDEWQKQNTEEEIKDMEDDIKRLEEAIRAKNNPLKLAMTRLENRTCRPNVELCRDNAQYGLVNEVHEIQATIDALKQKLAESNHALTGLQNNLHRINADLALKNNSLALDT-DCMQVR
Xbo_Tek4       KYTPAEWHQNNYNKYYQSFSDRDHADQLRHQSKSLINATEAQTQRTQADVTKKIGQRMHDINYWKTELNREIEDMVSETDLLLAEKKRLESALDCTEVPLEIATDCLKNRERRQGIDLVQDNVEIELLREVELIKKVQDLLKRTIFESDKQIQCNRRAKHQLSKDWSDKFEALNIDNKCGRLTNNSTDIQLKECVDKISGGNSVPESWAQFTHDNIVLAENERMASMQLRGLINDILTDTANDMREQASTVEVALAKRVEQVHDAKTKLTNHLKKVCKEIADMEKNIKDLKQAIRDKEPPMAVSQTRLEARTHRPRVELCDDPVQKRLLEEVQEINESVASLQEKLRQAELSRDDLMNNRMSLEKEIAIKSNSLFIDREKCLKLR
Xl_Tek1        KFLPKEWNIANKTCYAKAESQRSRSERLVAESQRLVDEIEKTTQRSQKDVNKKLDQRLEEMQFWKKELDSKLEDTVNDIAQLLAYKIRLEKALESCREPLSIAQQCLIEREKRIGIDLVHDEAERELIKEVEVIQGVMTLLERTIEQITEQIRMSRSAKYSLEKDLKDKFQALKIDNHCTALTNNSPGIDYSPNTVRIEANSVTPIEWEDYTDTNILKAEKQRNNAIALRSLIDGILSETAGDMCKQCDTVNYALKNRIQETKDAKNKLEEHLAKVMDEISSQEKNIDILKKAIADKEGPMKVAQTRLDTRTLRPNVELCRDPVQYRLINEVQEITTNIERLRETLSQAETELKALNRNQLSLEEEIQVKENSLYIDEVICMQMR
Xl_Tek2        RFTVTDWHTNSALISTNAERQRISSHQIRQEARALRNETSNQTKWDEQNNSTRLDERIDDVEKWRQVLGKCLSEVDAEINALTQIKDEAEQALQAKNVPLDVAIECLTHRESRREIDLVKDPVEDELHKEVEVIEGVRRALQQKISEAFEQLCLLQEARHQLNFDQRNKTETVEIDQTCLSLTRNSPNISLKVDPARVLNGTTTPQEWVQFSRYSKERAEAEVRASGRLRESIALTIAQTNNECEAQRVAVEFSFRKRIHEFERALAELNWQEKNTKEEIEEMEGDIRHLDEDLRAKKGSLKLAHTRLETRLHRPSVELCRDQVQYGLTDEVCQIEGTIAALKEKLAQSQNALDALYKQLARIEVDTKWKQNSLSLDN-KCLDTR
Xl_Tek35       RYTPDDWYKSNQVNYRESESSRRSAERLRADTSRLIQEKDQKTRKIQNETSKDLGERVNDISFWKSEIIHEIDQMIGETNALSEMKRRMERALMETEGPLQVAQECLYHREKRMSIDLVHDDVEKHLLQEVDCIKSCQEKMRRHLQKITAQLASNRAAQHELERDISDKQTALRIDDKCQNLRNSSDGIGYYRGMDRIDATVSIPETWAKFSDDNILRSQSDRAASAKLREDAETILASTSNDMWSQFNAVNVNFTNRISETADAKNKLQNHLAKTLQEIFQTEMTIEAIKKAIKDKSAPLKVAQTRLDERTRRPNVELCRDTVQIRLMQEVQEIDDTIQALHLRLREAEDALQMLVHTKSNLEHDLAIKANSLFIDQEKCMGMR
Xl_Tek4        KYLHEEWQQGNLTTFYQAFSDRDQSEKGRHESKQLVAETEARAQRSQADCTKSLGERLLDIHFWKSELSREIRDVGAETQLLVQQKVRLERALDATDIPFTIATDNLKCRDRRRGSELVRDDVEMQLLKEVDLIRNVQELLKRTLDQAAQQIRQNRDAKEALEMDYSDKAEAYEFDDKCGRYNNQSTDIQFHLNSSKYEDNTSTPESWAQYTHENIYKAERERMASINLRSLIDSILQDISEDLQAQFDAIAVDFEKRCRELEDAKQKLEMHLKKTLEEIGGQEKNIAALKQAINDKSPPLKVAQTRLHERSYRPNVELCRDHVQIRLVSEVGELTDSFDALKLKLEESEQSLRNLEDTRMSLEKDIANKANSIFIDREKCMTHR
Zn_Tek1        PFTLSEWYLNNRRQYRTAEDQQQVAERVIAKSDLLCDLISDATKYNKAEVDKKLEERIKDTEYHKKENEIKKKECCKEEEVLLTYRRRIMDALESLEQAMKICKKCIILRKGRLGIDLVHDDVARELLKEVQTIEGVQSLLHQTLEQAKEQIRLLRSAKYFLDRDNEDKANALKIDKHCISLQETSLNLSMYHGTESLDPVNVTKEEWALFSNKLNERATKEVNNARPLHSYIDILLKQVTEDLWNQFNVTNEAFRRRISETREVKLKLENEHHETLRQINKMMRNITRLEKAIAEKEGFIALAHSRLGHRAQRSASERTRDEVQTRLLSEVRELRDNVTALQDMLSEAQASLRYLLKTQIQLEEDINVKANTLKIDEVDCMPLR
Zn_Tek2        HVALPEWYARTREMCQTADTRQSDSINLRAEGRQLRGETAIKTKWDTYCNDSRLHDRVTELSRWQEVLEQCLQAVENETAKLTEEKAITERELEFLVTHLNTVAECIRQRDKRYGNDLVLDKGDAELKSELGVIEHLKDLLASKCHAAWEEQNRLSEVRIKLQLDIGDKKDTLAVDKENCKMTKHCAGTSYKPNPLRIPKRCIPYEAWLEHSRYSKLNADNEISASRRLREAMFSLREKSRNDLQSQHDSTDYALRHRIYETQREKNELQWQHQKIMNEMEKMLKEVTNLEQAVLDKTNSVKLVETRLENRMFRPGAELVQDDAQSGLVDEALQLRQTCQDLFKKIDDGKLVIVSC-----------------------------
Zn_Tek3        RYTPYEWTQSNISHYNEADTNRNFSERLRGDAIRVMRETDEKTITGQRESGRRLGERITDTTFWRNEISTELERIIAESNLLQDKRRDLEKAIQDIEGPLHIAQECLYQRENRQGIDLVHDQVEQALLYEVENLHACQDRLKKMHEKAIQQLRNNRAGQHELEWDLKSKESALGIDNMCHQLNNFSRGINYYGGIEKFDSTVNVPESWAENSNRIIQRSQNERSKSTQLRTDADSLINQSVNDIWNAWNATNSALSRRASEILEAKAKLQMHLHKVQQEIFDVKKNMELLHKAIMDKSNPLKVAHSRLEARSHRRDVELCRDGAQTRLVKEVQDIGESIEHLHRKLQEAEAQHQQLLKTRSNLETELQIKVNSLFIDREKCLGMR
Zn_Tek4        RYSEGEWRKHNADVLKGSDKETHHAKVVDHNGRQCATFTVADTNKTQNENTKRLSHRVHDVYRWKVELEHAISTMSDEINTLELQKQRLKTAMGVLHMPESIAGECLSQRTARLEPDIVRDKAEEELIKETALIGEARDFMGRMLKQIEEQLQHNKAIKKCLEIDWSDKKETYDIEAINVGLRNTSKTLLFKPGATRFPDLQSTPESWEHYTRENLNQLEEECKRSTELRHFLDSFMSDMSRDLCMQADCVDTALAMRIAETDEARQRLENELLKTLKCIADTEKLIKDLKQAIINQDPAMKIAQTRLDNRMLRPRQENCRDIPQYELVDEVKSISKNVSALKGQLQQAEESLCGLVTMRADLEQEIIVKRKTLQIDRDRCQKIR
;

END;

BEGIN ASSUMPTIONS;
EXSET * UNTITLED  = ;
END;

BEGIN CODONS;
CODONPOSSET * CodonPositions =
 N:,
 1: 2-383\3,
 2: 3-384\3,
 3: 1-385\3;
CODESET  * UNTITLED = Universal: all ;
END;

BEGIN SETS;
END;
